# Supplementary material for: Comparative Transcriptome Analysis of Gene Expression and Regulatory Characteristics Associated with Different Vernalization Periods in Brassica rapa
Source: Genes (Basel). 2020 Apr 5;11(4):392. doi: 10.3390/genes11040392 (PMC7231026; doi:10.3390/genes11040392)
Supplement: Supplementary file 1 [file genes-11-00392-s001.zip]

Archive with 16 entries (14 files):
- genes-740327-supplementary/
- genes-740327-supplementary/Supplementary Materials/
- genes-740327-supplementary/Supplementary Materials/Figure S1.jpg
- genes-740327-supplementary/Supplementary Materials/Figure S2.jpg
- genes-740327-supplementary/Supplementary Materials/Figure S3.JPG
- genes-740327-supplementary/Supplementary Materials/Table S1.xlsx
- genes-740327-supplementary/Supplementary Materials/Table S10.xlsx
- genes-740327-supplementary/Supplementary Materials/Table S11.xlsx
- genes-740327-supplementary/Supplementary Materials/Table S2.xlsx
- genes-740327-supplementary/Supplementary Materials/Table S3.xlsx
- genes-740327-supplementary/Supplementary Materials/Table S4.xlsx
- genes-740327-supplementary/Supplementary Materials/Table S5.xlsx
- genes-740327-supplementary/Supplementary Materials/Table S6.xlsx
- genes-740327-supplementary/Supplementary Materials/Table S7.xlsx
- genes-740327-supplementary/Supplementary Materials/Table S8.xlsx
- genes-740327-supplementary/Supplementary Materials/Table S9.xlsx
