# Supplementary material for: Comparative Transcriptome Analysis of Gene Expression and Regulatory Characteristics Associated with Different Vernalization Periods in Brassica rapa
Source: Genes (Basel). 2020 Apr 5;11(4):392. doi: 10.3390/genes11040392 (PMC7231026; doi:10.3390/genes11040392)
Supplement: Supplementary file 1 [file genes-11-00392-s001.zip › genes-740327-supplementary/Supplementary Materials/Table S1.xlsx]

## Sheet: Sheet1
DEGs normalization	Table S1. The 21035 DEGs in both B. rapa accessions at different periods (J for 'JWW'; X for 'XBJ')
	ID	J1	J2	J3	J4	J5	J6	JCK	X1	X2	X3	X4	X5	X6	XCK
	BraA01g000030.3C.gene	-0.385397	-0.8525	-0.376214	-0.64247	2.13437	0.121957	0.000253341	-0.837128	0.591789	-1.50035	-0.342599	-0.167136	1.06007	1.19535
	BraA01g000040.3C.gene	-1.32687	0.624475	0.112547	1.5555	-0.101215	0.286584	-1.15102	1.58925	0.0425662	0.705343	0.241964	-0.228482	-1.40054	-0.950102
	BraA01g000050.3C.gene	0.865699	0.0460277	-0.413539	0.707854	-1.59964	-0.788103	1.1817	-0.315077	-0.143927	0.154397	0.141134	0.374359	-1.78976	1.57888
	BraA01g000060.3C.gene	1.41431	-0.423414	-0.937768	-0.305277	-0.730126	-0.466027	1.44831	1.83914	-0.490108	-0.635896	-0.635896	-0.43068	-0.635896	0.989334
	BraA01g000070.3C.gene	-1.34213	1.66149	0.575174	0.0589509	-0.345317	0.328227	-0.9364	-1.01866	-0.749977	-0.720271	1.32855	0.176837	-0.402972	1.3865
	BraA01g000090.3C.gene	2.09052	-0.727405	-0.576245	-0.241035	-0.557037	-0.441671	0.452875	2.11135	-0.341038	-0.800321	-0.851034	-0.201725	-0.0508723	0.133645
	BraA01g000100.3C.gene	-1.6523	-0.690083	0.252158	-0.219168	0.0851632	1.4293	0.794932	-2.01023	0.262077	-0.168409	-0.258645	1.10148	0.588476	0.485257
	BraA01g000120.3C.gene	0.608529	0.958425	1.21919	-0.96623	0.27971	-0.984111	-1.11552	-1.08803	0.677928	-0.281017	1.26527	0.434451	0.490517	-1.49912
	BraA01g000130.3C.gene	-0.513822	-0.261277	-0.141459	-1.24221	-0.575184	1.23183	1.50213	1.56163	-1.07439	-1.00883	-0.785908	0.250879	0.802564	0.254062
	BraA01g000150.3C.gene	-0.734594	-0.10869	-0.0673563	-1.20216	-0.530407	0.986791	1.65642	0.305249	-1.09669	-1.46667	-0.0111123	0.603292	0.200028	1.4659
	BraA01g000190.3C.gene	2.10628	-0.339696	-0.59802	-0.15751	-0.545844	-0.806888	0.341679	0.607011	0.0777897	-0.514666	-0.520241	-0.507583	-1.06523	1.92292
	BraA01g000200.3C.gene	-1.80864	0.732979	1.40455	-0.181898	-0.243416	-0.19857	0.294997	-0.467817	0.150519	-0.849515	-0.216362	-1.18123	0.89066	1.67374
	BraA01g000210.3C.gene	0.268686	-0.382121	-0.93513	-0.617053	-0.365327	-0.0640493	2.09499	-1.398	0.138506	1.86166	0.0224257	0.326882	-0.493649	-0.457816
	BraA01g000230.3C.gene	-0.992957	1.4625	0.111678	1.21628	-0.796196	-0.852853	-0.148452	-0.565188	0.661195	1.8814	0.212807	-0.628553	-0.929119	-0.632538
	BraA01g000240.3C.gene	-1.48122	0.956382	0.59743	0.914239	0.323954	-0.0493628	-1.26142	-1.74893	0.117573	0.27989	-0.500659	0.124834	0.125051	1.60224
	BraA01g000250.3C.gene	-0.770289	-0.181509	-0.0596916	-0.747992	-0.454174	0.0689821	2.14467	-1.12556	-0.213465	-0.123796	0.781679	1.84011	-0.621822	-0.53714
	BraA01g000270.3C.gene	-1.16109	-0.341988	-0.0879411	0.380541	1.83232	0.333923	-0.955765	1.87476	-0.77847	-0.466451	-0.118515	0.322278	0.356614	-1.19021
	BraA01g000310.3C.gene	-1.4574	-0.595299	-0.25906	0.442609	1.65341	0.608651	-0.392913	-1.60096	0.134351	0.175416	-0.383281	-0.0121817	1.79692	-0.110264
	BraA01g000320.3C.gene	-1.12666	0.321808	-0.714907	0.946306	1.36656	-1.11714	0.324041	0.972366	-0.234295	-0.2597	-0.81756	-0.846955	-0.599187	1.78533
	BraA01g000330.3C.gene	2.02096	-0.184184	-0.274855	-1.01066	-0.620547	-0.411088	0.480371	1.66648	-0.541891	0.27273	-0.00860634	-0.0327064	-1.66144	0.305433
	BraA01g000340.3C.gene	-0.849823	-0.696868	0.732681	-0.70309	-0.239882	1.91772	-0.160736	2.04342	0.611602	-0.585474	-0.579892	-0.409604	-0.439254	-0.640794
	BraA01g000350.3C.gene	2.15416	-0.667218	-0.444255	-0.749036	-0.376838	-0.030904	0.114086	2.25601	-0.462296	-0.303506	-0.4277	-0.257715	-0.2771	-0.527693
	BraA01g000360.3C.gene	1.90574	-0.44459	-0.644301	-0.318204	-0.758027	-0.593453	0.852834	-1.70393	1.27501	0.725456	-0.27133	0.543744	-0.739201	0.170255
	BraA01g000390.3C.gene	1.80092	0.648344	-0.707636	-0.253183	-0.882281	-0.939222	0.333056	0.952744	0.280616	0.990853	0.347383	-1.17352	-1.58126	0.183178
	BraA01g000420.3C.gene	-1.70536	1.12262	0.395186	0.470309	0.272978	0.504814	-1.06055	-1.82915	-0.0328112	0.623755	0.743159	1.1934	-0.201359	-0.496995
	BraA01g000450.3C.gene	-0.451433	-0.791775	0.183173	-0.949102	-0.456257	0.529953	1.93544	-0.969173	-0.653833	0.0988168	0.649137	0.339209	1.6721	-1.13626
	BraA01g000470.3C.gene	-1.86388	-0.492375	0.0319819	0.38449	1.2112	0.812765	-0.0841809	-2.10889	-0.0996663	0.383563	-0.126065	0.555849	0.918252	0.476956
	BraA01g000480.3C.gene	2.07308	0.200847	-0.119759	0.0483982	-0.755516	-0.606241	-0.840814	1.43553	-0.153283	-0.265595	-0.494756	-0.759292	-1.10517	1.34257
	BraA01g000540.3C.gene	1.74998	-0.234193	-0.187659	-0.46363	-1.05529	-0.770833	0.961622	-0.0684383	-0.0160323	1.10971	-0.970991	-1.0185	-0.594566	1.55882
	BraA01g000570.3C.gene	2.18196	-0.187481	-0.300275	-0.921076	-0.279721	-0.0659096	-0.4275	2.22675	-0.313211	-0.377307	-0.579159	-0.232652	-0.0891263	-0.6353
	BraA01g000590.3C.gene	1.97956	-0.437091	-0.638101	-0.451279	-0.61902	-0.58131	0.747245	2.22868	-0.475228	-0.30739	-0.493916	-0.325312	-0.601881	-0.0249495
	BraA01g000630.3C.gene	2.03722	-0.449067	-0.141075	-0.673755	-0.779394	-0.529299	0.535371	2.15528	-0.0803704	-0.588567	-0.567073	-0.550554	-0.577588	0.208877
	BraA01g000660.3C.gene	-1.31532	1.58971	-0.696288	-0.622752	-0.108407	0.265398	0.887663	-0.628762	0.591513	1.61164	-0.248974	-0.502766	-1.41239	0.589737
	BraA01g000670.3C.gene	-0.372739	-0.175978	-0.460088	-0.974261	0.155385	-0.305765	2.13345	1.32863	-0.758664	-0.046671	-1.16576	-0.94776	0.534969	1.05525
	BraA01g000680.3C.gene	1.36541	-0.786238	-0.863097	0.591972	-0.047314	-1.22259	0.961852	0.913934	1.33182	-0.703157	-1.10461	-0.788397	-0.529578	0.879983
	BraA01g000690.3C.gene	1.41358	-0.26084	-1.1762	1.21168	0.171096	-0.933642	-0.425674	0.985757	0.696023	-0.63645	-0.869477	-0.720759	-0.892627	1.43753
	BraA01g000700.3C.gene	-1.10457	0.450288	0.22146	1.77674	-0.414915	0.155042	-1.08404	-0.536748	-0.152379	-0.467118	-0.310332	-0.35064	-0.433049	2.25027
	BraA01g000720.3C.gene	-1.34009	0.457481	-0.350631	1.80436	-0.336044	-0.605222	0.370149	-1.50567	0.574169	0.631214	1.41323	-0.354439	-0.924378	0.165877
	BraA01g000730.3C.gene	0.238974	0.759114	-0.344993	0.541838	-1.23225	-1.29185	1.32917	-0.473434	-0.192977	-0.15668	0.281175	-0.15543	-1.28957	1.98692
	BraA01g000750.3C.gene	2.08919	-0.568076	-0.454642	-0.703625	-0.527048	-0.317595	0.481792	0.991181	-0.276167	1.35599	-0.86514	0.441114	-1.45723	-0.189754
	BraA01g000760.3C.gene	1.88442	0.886255	-0.379799	-0.350817	-0.675023	-0.74913	-0.615906	2.16479	-0.316132	-0.163652	-0.0271435	-0.579244	-0.906063	-0.172551
	BraA01g000780.3C.gene	-1.22308	-0.691875	-0.449953	-0.125192	0.116236	0.488323	1.88554	-1.18734	-1.21738	-0.323957	-0.226392	1.07432	1.06126	0.819491
	BraA01g000790.3C.gene	2.0945	-0.487723	-0.569562	-0.563331	-0.46346	-0.514436	0.504017	0.410679	0.356484	-0.593235	-0.71625	-0.725121	-0.691102	1.95854
	BraA01g000830.3C.gene	1.762	-0.768113	-0.811163	-1.05636	0.632407	-0.105701	0.346931	0.145571	1.99814	0.215054	-0.89941	-0.931305	-0.513329	-0.014724
	BraA01g000850.3C.gene	2.22697	-0.386598	-0.464582	-0.515963	-0.333483	-0.545445	0.0191008	2.26004	-0.404224	-0.316602	-0.350303	-0.456865	-0.486886	-0.245157
	BraA01g000880.3C.gene	-1.27661	0.25841	0.111386	1.78859	0.0847636	0.0724993	-1.03904	-1.81085	1.03217	0.475378	0.164686	-0.332041	-0.533213	1.00388
	BraA01g000900.3C.gene	1.60041	-0.818959	-0.679946	0.147468	-0.767914	-0.623588	1.14253	-0.611217	-0.550592	-0.805594	-0.187063	-0.0753686	0.0786914	2.15114
	BraA01g000910.3C.gene	-1.70992	-0.00809158	-0.478258	0.917617	-0.416191	0.402495	1.29234	-2.17766	0.511398	-0.226824	0.394241	0.659718	0.387192	0.451935
	BraA01g000930.3C.gene	2.19452	-0.240896	-0.369855	-0.43332	-0.642879	-0.613901	0.106328	2.10679	0.307897	-0.424426	-0.311681	-0.561253	-0.912301	-0.205031
	BraA01g000950.3C.gene	-1.92693	0.250239	-0.0183412	-0.226754	0.20256	0.287924	1.4313	-1.76914	-0.242803	-0.293883	0.466267	1.37257	0.740655	-0.273659
	BraA01g000980.3C.gene	-1.52447	-0.699431	0.140148	-0.177436	1.66837	0.593462	-0.000635513	-2.06453	-0.0941275	0.301017	0.614048	1.11427	-0.0101978	0.139521
	BraA01g001030.3C.gene	-1.0985	1.6927	0.621813	0.156773	0.277589	-0.627814	-1.02256	-1.26141	-0.87189	0.775294	1.15752	0.461169	-0.985057	0.72437
	BraA01g001040.3C.gene	-2.17833	0.14113	0.0732083	0.175473	0.433409	0.892978	0.462129	-1.89167	0.028684	0.171301	0.820806	0.864021	0.700254	-0.69339
	BraA01g001060.3C.gene	2.03963	0.059443	0.226906	-0.403281	-0.174842	-1.05311	-0.694746	0.302717	1.01383	-0.577603	0.363035	-0.695658	-1.59035	1.18404
	BraA01g001070.3C.gene	0.273916	-0.753961	-0.514168	-0.50291	-0.379108	-0.273368	2.1496	-0.588051	-0.125733	-0.38508	-0.211085	-0.560121	-0.365585	2.23566
	BraA01g001080.3C.gene	-0.513523	-0.504826	-0.738173	-0.393969	0.166268	-0.187955	2.17218	-0.325138	-0.334449	-0.372763	-0.43298	-0.424547	-0.376035	2.26591
	BraA01g001090.3C.gene	-0.791308	0.599165	0.0107011	1.73183	0.1522	-0.330282	-1.37231	-0.407481	0.115798	-0.392754	-0.35375	-0.380757	-0.771993	2.19094
	BraA01g001110.3C.gene	0.702436	-0.00123546	0.972481	-1.47477	-0.907069	-0.455987	1.16414	0.401144	1.27576	-1.41681	-0.794089	-0.574164	-0.00712284	1.11529
	BraA01g001120.3C.gene	-0.596706	1.34399	1.21929	-0.967434	0.36518	-1.10108	-0.263241	2.25541	-0.440415	-0.384686	-0.218385	-0.313465	-0.345294	-0.553166
	BraA01g001140.3C.gene	-1.6894	-0.733939	-0.150719	0.927338	1.27628	0.301622	0.0688158	-2.10171	0.432886	0.16881	-0.249552	0.338292	1.01738	0.393889
	BraA01g001150.3C.gene	1.99034	0.0460484	-0.576264	0.494377	-0.706885	-0.925461	-0.322153	1.79048	-0.485388	-0.795834	-0.956861	-0.240038	0.941978	-0.25434
	BraA01g001180.3C.gene	-2.18531	0.559369	0.248134	0.168956	-0.0163075	0.80052	0.424637	-1.01685	-0.493031	-0.82683	-0.167713	1.3352	-0.294262	1.46349
	BraA01g001200.3C.gene	-0.529216	-0.972919	-0.531469	0.24766	-0.178537	-0.128637	2.09312	-0.905101	-0.203595	-0.222019	-0.643149	-0.351297	0.200859	2.1243
	BraA01g001210.3C.gene	-0.870573	0.984542	-0.148389	0.490182	1.4643	-0.852794	-1.06727	-0.697893	-0.608185	-0.307011	1.3683	1.52968	-0.567763	-0.717129
	BraA01g001230.3C.gene	-0.958705	0.243278	-0.0452209	1.45643	1.04097	-0.476784	-1.25997	-1.52319	-0.0944588	0.769745	0.272234	-0.754356	-0.21556	1.54559
	BraA01g001250.3C.gene	2.20107	0.122546	-0.404768	-0.329831	-0.570744	-0.617441	-0.400832	2.23655	-0.494362	-0.209861	-0.13828	-0.327218	-0.617527	-0.449303
	BraA01g001260.3C.gene	1.16251	-0.346627	-0.961732	1.02866	0.928201	-0.757346	-1.05367	-0.755028	0.142395	-0.652878	0.217745	0.307098	-1.14086	1.88152
	BraA01g001270.3C.gene	-1.29067	0.218286	0.084698	-0.123848	1.77692	0.332579	-0.997966	-0.891312	-1.21639	1.09756	0.821264	0.605591	0.626287	-1.043
	BraA01g001280.3C.gene	1.60784	-0.867103	-0.296509	-0.841707	-0.886934	0.285077	0.999337	2.01652	0.214849	-0.682626	-0.847493	0.0125049	-0.830362	0.116603
	BraA01g001290.3C.gene	-1.54821	1.56041	-0.101495	0.334762	0.125431	0.507831	-0.878731	-0.511912	-1.16061	-0.149523	1.49224	0.631467	-1.07212	0.770451
	BraA01g001300.3C.gene	2.26738	-0.338042	-0.389409	-0.389409	-0.371703	-0.389409	-0.389409	2.26779	-0.377964	-0.377964	-0.377964	-0.377964	-0.377964	-0.377964
	BraA01g001310.3C.gene	2.16082	-0.412267	-0.643499	-0.484157	0.0479826	-0.712863	0.0439889	2.08128	-0.524537	-0.0339227	-0.630128	-0.24201	-0.927277	0.276592
	BraA01g001320.3C.gene	-2.06308	-0.181154	0.0047052	0.988787	0.0616193	0.700264	0.488861	-1.57187	-0.254663	-0.462124	-0.292996	1.6122	0.703649	0.265798
	BraA01g001330.3C.gene	-1.4057	-0.408794	-0.24361	-0.124081	-0.123429	0.408153	1.89746	-0.943524	-1.0344	-0.232718	-0.384515	1.29823	1.4582	-0.161281
	BraA01g001340.3C.gene	2.2601	-0.19341	-0.402292	-0.417255	-0.409874	-0.412823	-0.424451	2.26777	-0.378316	-0.370867	-0.381493	-0.377253	-0.37835	-0.381493
	BraA01g001360.3C.gene	-0.453181	-0.674612	0.222261	-1.20143	-0.480449	0.927291	1.66012	0.337666	-0.629613	-0.908622	-0.394202	-0.39651	2.08393	-0.0926513
	BraA01g001370.3C.gene	1.98533	0.27076	0.253965	-0.136248	-0.841107	-0.666215	-0.866484	1.97362	-1.01057	-0.106675	-0.351165	-0.349692	-0.715918	0.560408
	BraA01g001380.3C.gene	1.6948	0.508236	-0.884377	-0.156004	0.385942	-1.37216	-0.176436	-0.396568	1.26189	0.633887	-0.388219	-0.630968	-1.50186	1.02184
	BraA01g001410.3C.gene	0.0297456	2.02935	-0.157106	0.35664	-0.890571	-0.678184	-0.689875	-0.0434719	-0.0905965	0.399066	1.23725	-0.954723	-1.54626	0.998732
	BraA01g001420.3C.gene	-1.50739	0.870158	0.300851	0.0859592	0.638726	0.898857	-1.28716	-0.457693	0.599591	-1.33254	-0.724021	-0.134149	0.312247	1.73656
	BraA01g001430.3C.gene	1.79633	-0.728948	-0.728948	-0.728948	0.662638	-0.728928	0.456799	1.16299	1.65348	-0.737983	-0.762804	-0.643499	-0.0650207	-0.607165
	BraA01g001440.3C.gene	1.86587	-0.129016	-1.27275	-0.212806	-0.483836	-0.420196	0.652735	1.19886	-0.119749	0.610126	-1.59558	-0.333356	-0.74341	0.983103
	BraA01g001460.3C.gene	-1.69345	0.0878837	0.690099	0.929193	-0.824966	1.02821	-0.216969	-0.926533	-0.604038	-0.252244	-0.463894	-0.222	2.0714	0.397304
	BraA01g001470.3C.gene	2.26779	-0.377964	-0.377964	-0.377964	-0.377964	-0.377964	-0.377964	-0.38467	-0.38467	-0.382362	-0.38467	-0.366317	2.2677	-0.365011
	BraA01g001520.3C.gene	0.1858	0.469829	-0.0789295	1.9099	-0.763768	-0.75328	-0.96955	0.236403	-1.16176	-0.707322	-0.396037	-0.0801389	0.130522	1.97834
	BraA01g001540.3C.gene	-1.11659	-0.396423	0.36173	-0.0362728	1.2303	1.19299	-1.23574	-0.913119	-0.56349	-0.517111	-0.0181273	0.92405	1.79598	-0.708187
	BraA01g001550.3C.gene	1.15782	-0.565984	0.228982	-0.804589	0.0820215	1.29768	-1.39593	1.93159	-0.76215	-0.308876	-0.580535	0.742205	-0.209216	-0.813023
	BraA01g001570.3C.gene	-0.21375	-0.36052	-0.440989	-0.363091	-0.440989	-0.440989	2.26033	-0.429275	-0.290453	-0.404196	-0.355421	-0.38598	-0.400184	2.26551
	BraA01g001580.3C.gene	1.46009	0.0675346	-1.07598	-0.750845	-0.647507	-0.324985	1.27169	2.01667	-0.692481	-0.0521351	0.294142	0.0743335	-0.901128	-0.739402
	BraA01g001610.3C.gene	0.996145	1.23325	0.539587	-0.63009	-1.43627	-0.845729	0.143108	1.93169	0.177634	-0.634801	0.168265	0.152771	-1.18964	-0.605919
	BraA01g001630.3C.gene	-1.38247	-0.175457	0.342971	-0.717706	-0.350759	0.55213	1.73129	-1.80879	-0.483075	0.303746	0.486202	0.88811	1.07799	-0.464188
	BraA01g001640.3C.gene	-1.25564	0.975025	0.265922	-0.14624	1.27015	0.204387	-1.3136	0.621943	-1.77564	-0.620037	0.506717	-0.242895	1.31181	0.198095
	BraA01g001670.3C.gene	-1.71698	0.996982	-0.888011	0.0591718	0.377078	0.118299	1.05346	0.520183	-0.553261	0.0218217	0.503635	0.0523265	-1.85635	1.31165
	BraA01g001710.3C.gene	-1.2884	-0.766923	-0.190614	-0.192396	1.85945	0.45281	0.12607	0.899068	-0.757759	-0.900013	-1.04704	1.47405	0.657445	-0.325744
	BraA01g001720.3C.gene	1.90836	-0.225016	-0.605356	0.790776	-0.5912	-0.912774	-0.364791	2.17916	-0.0741308	0.0990149	-0.475068	-0.480457	-0.622524	-0.626
	BraA01g001730.3C.gene	0.878175	-0.835969	-0.920815	-0.524917	-0.315099	-0.0973481	1.81597	1.93516	-0.650348	-0.961027	-0.894011	0.212507	0.168425	0.18929
	BraA01g001740.3C.gene	-0.928231	-0.400473	-0.642084	0.876338	0.311193	-0.911096	1.69435	-1.67149	0.630202	0.0469991	-0.536385	-0.547422	0.865613	1.21248
	BraA01g001750.3C.gene	1.08643	-0.910103	-1.05421	0.138156	-0.369116	-0.472686	1.58153	-1.24662	0.290658	0.0846269	-0.561526	-0.396632	1.96549	-0.136
	BraA01g001760.3C.gene	1.99651	-0.122558	0.10158	-0.918218	-0.533721	-0.863277	0.339686	-1.23468	1.46335	0.356679	0.194264	-0.902225	0.882182	-0.759567
	BraA01g001800.3C.gene	0.327411	-0.0175922	-0.801092	-0.50076	0.704873	-1.35006	1.63722	0.184833	0.164333	1.19782	0.765909	-0.0927199	-0.260315	-1.95986
	BraA01g001810.3C.gene	0.311247	-0.387769	-0.502253	-1.77339	0.688095	0.333269	1.3308	-1.68692	0.267749	1.29565	0.48216	0.471663	0.134519	-0.964822
	BraA01g001830.3C.gene	1.44589	-0.169775	-0.275241	-0.492553	-0.382419	-1.36833	1.24243	0.550559	1.50046	0.465236	-0.323562	-0.783138	-1.57588	0.166318
	BraA01g001850.3C.gene	-0.687373	-0.246881	1.68671	-0.53138	0.202207	0.839246	-1.26253	-2.00139	0.271417	0.572292	0.931573	0.456019	0.380539	-0.610446
	BraA01g001860.3C.gene	-0.556795	-0.847306	1.28023	-1.02437	1.4268	-0.462683	0.184134	-1.19741	-0.103115	-0.668508	-0.587626	-0.174312	1.40968	1.32128
	BraA01g001880.3C.gene	2.19861	-0.509267	-0.419142	-0.333482	-0.60212	-0.484582	0.149983	2.25911	-0.42008	-0.362159	-0.318567	-0.544608	-0.272162	-0.341533
	BraA01g001890.3C.gene	1.92621	0.365985	-0.66145	-0.714909	-0.656489	-0.739003	0.47966	2.26741	-0.351163	-0.359003	-0.395681	-0.394855	-0.394223	-0.372488
	BraA01g001920.3C.gene	-2.18027	0.0138887	0.130508	0.37872	0.556822	0.842008	0.258324	-1.93372	0.110904	0.0790517	0.477525	1.20627	0.557853	-0.497884
	BraA01g001950.3C.gene	1.44722	1.2635	-0.783433	0.244617	-0.896047	-0.734569	-0.541296	0.447389	-0.853055	-0.520817	1.91926	0.360324	-0.866372	-0.486728
	BraA01g001960.3C.gene	-2.14471	0.173739	0.537491	0.0305811	-0.0165486	0.519309	0.900138	-1.89899	-0.485528	0.620904	0.505535	1.15792	0.342663	-0.242509
	BraA01g001970.3C.gene	-1.57018	-0.368398	0.508823	-0.42137	-0.465055	0.979568	1.33661	-0.212374	-0.378572	-1.0907	-0.536935	1.50414	1.31011	-0.595672
	BraA01g002000.3C.gene	1.73851	0.719773	0.293936	-0.81706	-0.660264	-1.11542	-0.159476	1.74139	0.591477	-0.158372	-0.520037	-1.06092	-1.01109	0.417548
	BraA01g002010.3C.gene	-1.88699	0.671712	0.431803	0.138009	0.880305	0.582605	-0.817447	-1.9446	1.07738	0.270844	0.657553	0.195901	0.361688	-0.618766
	BraA01g002030.3C.gene	-0.306688	-0.41334	-0.418646	-0.259668	-0.536343	-0.323633	2.25832	-0.560647	0.776728	-1.19928	-0.629331	-0.0576134	-0.126699	1.79685
	BraA01g002060.3C.gene	-1.84257	-0.156348	1.12232	-0.105432	1.03332	0.321273	-0.372568	-1.47408	0.680429	0.0110805	-0.325359	-0.435507	1.74057	-0.197133
	BraA01g002090.3C.gene	1.24054	-1.42755	-1.05641	1.10899	-0.0492372	-0.0784662	0.262123	0.822919	0.213731	-1.36307	-0.850998	-0.434522	0.0291252	1.58282
	BraA01g002100.3C.gene	-1.29159	-0.235508	-0.382309	0.615169	1.45441	0.82092	-0.981093	-1.52367	-0.790856	-0.672128	0.577153	0.332093	1.04231	1.0351
	BraA01g002110.3C.gene	-1.37099	-0.568362	-0.353366	1.88298	0.341557	0.0969248	-0.0287396	-1.86139	1.05902	-0.434129	0.262006	-0.180288	0.099197	1.05558
	BraA01g002150.3C.gene	0.203769	0.785011	-1.03187	0.154727	-0.726858	-1.02204	1.63727	-0.564206	0.176521	0.323816	0.436545	-0.772583	-1.32946	1.72937
	BraA01g002160.3C.gene	-0.651662	-0.508727	-0.834002	1.81566	0.136457	-0.78659	0.828869	0.449809	0.825674	0.96388	0.923177	-1.03216	-1.06471	-1.06567
	BraA01g002210.3C.gene	2.15395	-0.921995	-0.409676	-0.38127	-0.0597856	-0.436566	0.0553425	-1.33482	0.0961	1.54833	-1.18916	0.0156983	0.321839	0.54201
	BraA01g002230.3C.gene	1.77368	-0.493382	-1.03237	0.583639	0.0711663	-1.08052	0.177787	1.69121	-0.149444	0.260429	0.778882	-0.619547	-1.24092	-0.720614
	BraA01g002240.3C.gene	-0.212561	0.457902	1.48727	0.188223	0.502973	-0.819914	-1.6039	0.570877	1.53078	-0.316567	-0.703354	-1.50712	-0.219733	0.645122
	BraA01g002250.3C.gene	-0.514824	-1.24774	-0.662918	0.044	-0.27264	1.06229	1.59183	-0.542765	-0.45414	-0.516563	0.175529	1.31795	1.32612	-1.30612
	BraA01g002270.3C.gene	0.0559365	-0.626559	-0.495848	-0.274668	-0.481599	-0.390527	2.21326	0.850255	-0.205315	-0.712064	-0.782536	-0.28512	-0.7346	1.86938
	BraA01g002280.3C.gene	0.92041	-1.65618	-0.111048	-0.891632	0.649722	1.08648	0.00224932	1.54286	0.870447	-0.844655	-0.895478	-0.81959	-0.503047	0.649464
	BraA01g002290.3C.gene	-2.18083	-0.0132627	0.483419	0.454751	0.206823	0.848754	0.200349	-1.44799	0.484092	-0.420225	0.253405	1.51764	0.531143	-0.918064
	BraA01g002330.3C.gene	-0.55242	-0.746635	0.0871057	-0.975628	-0.123498	0.291784	2.01929	1.57177	-0.903228	-1.0886	-0.493995	0.692024	0.735961	-0.513931
	BraA01g002350.3C.gene	1.14387	0.131806	1.48436	-0.916851	-0.0392447	-0.930156	-0.873789	-0.992475	-0.668689	1.23203	1.59759	-0.282613	-0.330185	-0.555662
	BraA01g002360.3C.gene	0.563956	1.91156	-0.194418	0.0768394	-0.661505	-1.08022	-0.616216	-0.75481	-0.435614	1.35399	1.10147	-0.681517	-1.17473	0.591216
	BraA01g002370.3C.gene	-1.49919	0.0961643	1.14732	0.950562	0.580855	-0.206488	-1.06923	-1.93212	0.0151509	0.358037	0.245505	0.848205	1.02335	-0.558129
	BraA01g002390.3C.gene	-2.20221	0.65901	0.0436433	0.681432	0.209695	0.202643	0.405792	-1.76442	-0.472432	-0.395904	1.27254	0.875737	0.282606	0.20188
	BraA01g002400.3C.gene	0.786482	-0.062995	-1.02682	1.71601	-0.686868	-0.930014	0.204208	0.463899	-0.15813	-0.697305	-0.518983	-0.423245	-0.735904	2.06967
	BraA01g002420.3C.gene	-0.838894	0.158262	-0.568878	1.90086	0.674643	-0.667291	-0.658705	-0.765136	0.558526	-0.216077	-0.442283	-0.64396	-0.531458	2.04039
	BraA01g002430.3C.gene	-1.68229	-0.0838887	0.301156	0.665727	1.26654	0.44303	-0.910274	-1.89437	0.729167	0.760216	0.0758258	0.561516	0.57437	-0.806726
	BraA01g002440.3C.gene	-2.11016	-0.0865678	0.52241	0.512377	0.891456	0.429353	-0.158866	-2.23912	0.159479	0.367229	0.465139	0.199729	0.62654	0.421005
	BraA01g002450.3C.gene	-1.2424	0.926265	-0.277329	0.0908219	-0.619562	-0.556881	1.67909	-1.34116	-0.424456	-0.0463131	1.78326	-0.188534	-0.515838	0.733044
	BraA01g002460.3C.gene	-1.14136	-0.383721	0.846154	1.69082	-0.984058	0.0429513	-0.070782	-1.7838	0.535149	0.109134	0.0622709	1.50672	0.0622709	-0.491742
	BraA01g002470.3C.gene	1.87874	-0.549767	-0.707876	-0.638682	0.864217	-0.146004	-0.700632	2.19113	-0.046843	-0.30764	-0.373933	-0.401692	-0.185511	-0.875511
	BraA01g002480.3C.gene	1.06539	-0.160327	-0.19078	-1.96241	0.174945	0.121072	0.952114	1.36247	-0.862212	-1.28569	0.795598	-0.639698	0.818208	-0.188674
	BraA01g002490.3C.gene	0.941775	-0.0192223	0.310663	-1.28579	-0.966139	-0.46804	1.48675	-1.74985	-0.498222	0.998353	-0.0375994	1.22701	-0.2734	0.333709
	BraA01g002500.3C.gene	-0.08737	-0.636543	-0.294942	2.12319	-0.137404	-0.986413	0.0194871	-1.12011	0.840643	1.46262	0.0319451	-0.95554	-0.819582	0.560027
	BraA01g002520.3C.gene	-1.65601	-0.430749	-0.279256	0.880768	1.48899	0.0228653	-0.0266096	-1.79866	0.525433	0.000571181	-0.472177	-0.32715	1.11416	0.95782
	BraA01g002540.3C.gene	-1.41554	-0.769836	-0.23557	0.0219494	0.0276418	0.668373	1.70298	-1.24795	-0.416099	-0.47043	0.10994	0.0918961	2.00557	-0.0729257
	BraA01g002560.3C.gene	-0.936842	-0.659295	-0.677934	1.51341	1.26176	0.081155	-0.582256	-1.67252	-0.140167	-0.387969	-0.171963	1.63529	0.537392	0.199931
	BraA01g002570.3C.gene	-1.28227	-0.748911	0.572014	0.554429	0.949749	1.03987	-1.08488	1.02252	-1.02557	-1.05066	-0.604156	-0.122572	1.53588	0.244564
	BraA01g002590.3C.gene	0.240283	-0.730156	-0.842743	-0.50964	0.293427	-0.481302	2.03013	1.33871	-1.16991	-0.78839	-0.147388	1.40317	-0.207104	-0.429078
	BraA01g002610.3C.gene	-0.943949	1.87635	0.193577	0.634856	-0.858175	-0.407271	-0.495392	0.701062	1.48921	-0.239514	0.514921	-0.253979	-1.58437	-0.627328
	BraA01g002630.3C.gene	-0.720587	-0.563082	-0.389446	2.12087	-0.628733	-0.135608	0.316584	-0.273133	-0.620433	-0.950572	0.577337	1.89843	0.184212	-0.815839
	BraA01g002640.3C.gene	0.256679	1.89379	-0.322331	0.562232	-0.790672	-0.907028	-0.692674	-0.286048	-0.0810881	0.225403	1.72196	-0.564105	-1.52324	0.507116
	BraA01g002650.3C.gene	0.241226	-0.387678	-0.599368	-0.36714	-0.603185	-0.457425	2.17357	1.50315	0.992744	-0.679949	-0.919856	0.565928	-0.561411	-0.900603
	BraA01g002670.3C.gene	0.669278	1.65015	0.00158546	0.384019	-1.17387	-1.02191	-0.509253	0.610968	-0.238942	0.994885	1.18822	-0.14486	-1.55319	-0.857079
	BraA01g002680.3C.gene	-1.43511	-0.185333	0.419068	0.94694	0.815411	0.722396	-1.28337	-1.66616	0.241166	-0.421753	0.300125	1.04568	1.16668	-0.665732
	BraA01g002700.3C.gene	-1.28393	-0.166959	0.201076	0.810075	1.2126	0.577404	-1.35026	-1.70308	0.371631	-0.522889	0.467845	1.11661	0.904961	-0.635076
	BraA01g002710.3C.gene	-0.747546	-0.547063	-0.275492	-0.622995	-0.100488	0.137454	2.15613	0.734436	-0.918773	-0.443051	-1.44699	-0.0210489	0.792245	1.30318
	BraA01g002750.3C.gene	-1.82656	-0.0187896	-0.478537	1.00094	0.745641	0.884399	-0.307085	-1.69041	-0.684994	-0.416686	0.683289	1.26456	0.618702	0.225542
	BraA01g002770.3C.gene	-0.60488	-0.940549	2.05764	-0.29079	-0.579032	0.0526631	0.304948	2.24268	-0.362557	-0.526268	-0.450474	-0.411821	-0.0605042	-0.431054
	BraA01g002780.3C.gene	1.90478	-0.810099	0.00737502	-0.94636	0.268288	-0.785598	0.361617	0.0674262	2.05339	-0.536822	-0.854326	-0.837095	-0.111348	0.218773
	BraA01g002790.3C.gene	1.91945	-0.999226	-0.766724	0.476033	-0.497091	-0.417597	0.285159	0.224037	-0.469278	0.630142	-1.33916	-0.107002	1.74812	-0.686866
	BraA01g002800.3C.gene	-0.269994	1.84443	0.318564	0.46091	-0.570957	-0.506883	-1.27607	-0.79323	-0.0158046	1.39403	1.28018	-0.0272331	-1.14105	-0.696887
	BraA01g002860.3C.gene	-0.687945	-0.80676	-0.431584	-0.208043	-0.240595	0.24717	2.12776	2.00483	-0.454834	-1.09121	0.109958	0.191669	-0.0301479	-0.730273
	BraA01g002870.3C.gene	2.12277	-0.133287	-0.358833	-0.194145	-0.902124	-0.687319	0.152938	1.18586	-0.451397	-0.466091	0.0980642	-0.515747	-1.31926	1.46857
	BraA01g002880.3C.gene	-0.408596	-0.477897	-0.280901	-0.348538	-0.475648	-0.268101	2.25968	-0.665603	0.0966867	-0.606926	-0.531942	-0.267184	-0.211404	2.18637
	BraA01g002890.3C.gene	-2.12774	0.0722481	0.200164	0.0229149	1.0458	0.28414	0.50247	-2.23727	0.274077	0.266036	0.505367	0.619466	0.437501	0.134825
	BraA01g002900.3C.gene	0.0663555	-0.234416	0.129487	-0.283417	-0.941468	-0.810323	2.07378	-1.00162	0.0718328	0.270189	0.0900959	-0.438144	-0.947182	1.95483
	BraA01g002920.3C.gene	2.2407	-0.211192	-0.395286	-0.148384	-0.392683	-0.595018	-0.498137	1.53017	0.35014	0.66148	-0.167149	-1.19855	-1.27447	0.0983739
	BraA01g002930.3C.gene	1.4667	-0.640634	-0.665636	-0.789434	-0.222627	-0.564108	1.41574	1.95714	0.77431	-0.704564	-0.599044	-0.572528	-0.530696	-0.324614
	BraA01g002950.3C.gene	-0.267714	-0.61309	-0.462372	-0.177845	-0.284911	-0.437773	2.24371	2.2506	-0.398379	-0.397518	-0.547842	-0.210866	-0.473026	-0.22297
	BraA01g002960.3C.gene	0.031814	1.43811	-0.239175	0.133613	-1.64193	-0.60998	0.887556	1.11871	-1.5171	-0.552779	-0.171176	0.0243721	-0.319532	1.41751
	BraA01g002980.3C.gene	-1.53062	0.031087	0.403273	0.242292	0.544374	1.3979	-1.08831	-1.98421	0.0447342	-0.379915	0.445954	0.972028	0.878839	0.0225679
	BraA01g003000.3C.gene	0.683192	1.54201	-0.633005	-0.573061	-0.636419	-1.1783	0.795584	-1.18093	-0.094178	0.545992	1.33288	1.00256	-1.13977	-0.466554
	BraA01g003020.3C.gene	-1.0393	-0.652457	-0.352071	-0.457465	1.33216	1.50729	-0.338158	-0.2014	0.794582	-1.5224	-1.09952	0.560802	0.281479	1.18646
	BraA01g003050.3C.gene	-1.05554	1.12589	0.771352	1.15847	-0.373212	-0.483046	-1.14392	-0.999399	0.0460966	0.850776	1.65697	0.16691	-0.961531	-0.759818
	BraA01g003070.3C.gene	-0.348472	2.21601	-0.236841	-0.0234707	-0.35653	-0.594033	-0.656668	-1.0236	0.544833	0.842557	1.45898	-0.769924	-1.10515	0.052306
	BraA01g003080.3C.gene	-0.848149	0.745051	0.124386	-1.22303	1.41849	0.659313	-0.876059	-0.932698	0.536453	0.522874	1.60363	-0.045738	-0.305435	-1.37909
	BraA01g003090.3C.gene	-1.61692	0.589614	0.174325	0.791132	1.19438	-0.17017	-0.962359	-1.60522	0.154086	1.14472	1.07656	0.120058	0.0645641	-0.954763
	BraA01g003100.3C.gene	-0.239447	-0.08654	-0.623924	-0.596356	0.222112	-0.798099	2.12225	1.2435	-0.77868	-0.270466	0.142102	1.13833	0.0904724	-1.56526
	BraA01g003110.3C.gene	-1.01554	-1.14215	-0.690897	0.914693	1.38153	-0.103942	0.656311	-1.84919	-0.018803	-0.575987	0.0548157	1.27437	0.558037	0.556755
	BraA01g003140.3C.gene	-1.8312	0.508878	1.14859	-0.733246	0.476142	0.540475	-0.109644	-1.84743	0.50264	0.819826	0.592374	0.274364	0.596461	-0.93823
	BraA01g003150.3C.gene	-2.05809	0.00546046	0.159705	0.526957	1.0172	0.601896	-0.25312	-2.10933	-0.260449	0.306914	0.513275	0.948411	0.450671	0.150509
	BraA01g003160.3C.gene	0.464405	0.54808	-0.43295	-0.851661	-1.22364	-0.240851	1.73662	1.13801	0.43943	-1.77474	0.996728	-0.0305832	-0.194468	-0.57437
	BraA01g003180.3C.gene	-1.10875	-0.736469	-0.484871	-0.375614	0.779797	0.129444	1.79646	2.26779	-0.377964	-0.377964	-0.377964	-0.377964	-0.377964	-0.377964
	BraA01g003210.3C.gene	-1.3428	0.37628	0.0837041	1.58831	0.180525	0.298773	-1.18478	-2.14933	0.486678	0.537009	0.348144	0.421007	-0.318316	0.674809
	BraA01g003230.3C.gene	-1.43228	-0.180971	0.398374	0.854454	1.00427	0.629704	-1.27356	-1.64086	0.242497	0.517034	0.524103	-0.23052	1.40763	-0.819885
	BraA01g003250.3C.gene	0.790559	-0.655274	-0.426547	-0.62542	-0.610315	-0.42692	1.95392	2.06184	-0.134276	-0.797241	-0.609706	-0.435285	-0.557615	0.472286
	BraA01g003270.3C.gene	-0.320801	-0.0247596	-0.29455	-0.663636	-0.622177	-0.28756	2.21348	1.41106	-0.836137	-0.796561	-0.117445	-0.0883649	-0.918159	1.34561
	BraA01g003280.3C.gene	2.26768	-0.386144	-0.373773	-0.382857	-0.362056	-0.390925	-0.371924	2.26731	-0.338575	-0.375554	-0.401093	-0.391116	-0.369134	-0.391835
	BraA01g003290.3C.gene	-1.78081	-0.584935	0.664188	-0.457631	0.286168	0.93463	0.938389	-1.82899	-0.466347	0.276501	-0.311666	0.600119	1.316	0.414384
	BraA01g003300.3C.gene	-1.38483	0.0178072	0.208014	0.351135	0.992042	1.11503	-1.2992	-1.38113	-0.0696739	-0.342476	-0.159513	0.858015	1.68963	-0.594848
	BraA01g003310.3C.gene	-1.0524	-0.555781	0.30083	-0.103535	1.40397	1.12399	-1.11707	-0.746008	-0.0535532	-0.480702	-0.457623	0.131713	2.16192	-0.555749
	BraA01g003350.3C.gene	2.12866	0.299901	-0.519233	-0.173312	-0.72391	-0.652653	-0.359456	1.76041	0.877055	-0.24449	-0.348573	-0.958837	-1.01282	-0.0727429
	BraA01g003370.3C.gene	-0.971325	-0.899419	0.252276	-0.509869	-0.528158	1.08687	1.56963	-0.914503	2.03309	-0.0935483	-0.623149	-0.53586	0.477501	-0.343531
	BraA01g003380.3C.gene	-0.0717805	-0.571014	-0.666121	2.08114	-0.447192	-0.728692	0.403655	-1.61997	1.39995	0.755952	-0.373006	-0.570058	-0.182047	0.589182
	BraA01g003400.3C.gene	-0.373281	0.673153	-1.19314	-0.0324229	0.679199	-1.19796	1.44446	-1.6321	0.244396	0.665679	0.595156	1.25944	-0.211577	-0.92099
	BraA01g003410.3C.gene	1.83883	0.381375	-0.621786	-0.509507	0.612352	-0.800964	-0.900296	1.86188	-0.703987	0.418068	0.112606	-0.316268	-0.0502454	-1.32205
	BraA01g003440.3C.gene	-1.98585	-0.260762	0.842104	0.672904	0.448808	0.682247	-0.399448	-1.62159	0.0170564	0.207889	0.0243852	0.477827	1.60868	-0.714246
	BraA01g003460.3C.gene	-0.94971	1.10045	0.428136	0.0572498	-1.75143	0.483345	0.631956	-0.515491	-0.679186	-0.0271268	-0.114335	1.99135	-1.06212	0.406912
	BraA01g003470.3C.gene	-1.75308	0.317004	0.511188	1.14594	0.422824	0.335956	-0.979831	-1.72644	-0.345546	1.09698	0.530375	0.544329	0.696498	-0.796195
	BraA01g003490.3C.gene	2.12315	-0.274678	-0.406363	-0.482288	-0.828437	-0.468265	0.336885	2.24622	-0.355319	-0.20988	-0.566249	-0.53215	-0.364235	-0.218389
	BraA01g003510.3C.gene	-0.0374508	-0.688753	-0.500854	-0.683456	-0.34652	0.0943329	2.1627	1.7264	-0.377201	-0.753979	-0.689001	-0.406715	-0.628215	1.12871
	BraA01g003540.3C.gene	2.15271	0.280622	-0.459843	-0.440313	-0.684023	-0.587925	-0.261222	1.77366	-0.625138	1.01441	-0.330962	-0.467103	-0.978363	-0.386504
	BraA01g003550.3C.gene	0.439883	1.98595	-0.166898	-0.962105	-0.0921239	-0.898053	-0.30665	2.1319	-0.434509	-0.567139	-0.299826	0.33564	-0.406787	-0.759283
	BraA01g003570.3C.gene	-1.39278	0.585981	0.755416	-0.961182	1.20587	0.515505	-0.70881	-1.15462	-0.283556	1.51343	0.689193	0.204049	0.325181	-1.29368
	BraA01g003580.3C.gene	0.204062	1.73822	0.846429	-0.43783	-0.778007	-0.481031	-1.09184	-0.354526	-0.502431	-0.851013	-0.775306	-0.333987	1.0796	1.73766
	BraA01g003600.3C.gene	2.25594	-0.167098	-0.420655	-0.418298	-0.449205	-0.334998	-0.465689	2.22494	-0.480918	-0.492746	0.0324028	-0.492746	-0.298187	-0.492746
	BraA01g003610.3C.gene	1.91517	0.743174	-0.169808	-0.569444	-0.673826	-0.936759	-0.308503	1.42993	-0.667289	1.32	-0.173835	-0.905773	-0.956455	-0.0465793
	BraA01g003620.3C.gene	-2.15793	0.774831	0.579927	-0.205528	0.286379	0.257417	0.464905	-0.621537	-0.194971	0.00273552	-0.107981	-0.373694	-0.866421	2.16187
	BraA01g003630.3C.gene	-1.59758	1.26011	0.302371	-0.334157	-0.31449	1.15554	-0.471798	-1.72037	-0.664679	-0.353167	0.103441	1.19278	0.739659	0.702335
	BraA01g003640.3C.gene	0.928813	0.449639	-0.0949254	-1.61162	-0.832763	-0.112944	1.2738	-1.58999	-0.223843	1.00286	0.220268	1.21068	-0.90567	0.285694
	BraA01g003650.3C.gene	-1.66649	0.0984101	0.19987	0.199791	1.45275	0.558683	-0.843012	-1.52833	-0.0154538	-0.0188676	0.789896	1.16238	0.703148	-1.09277
	BraA01g003660.3C.gene	0.114534	1.07018	-0.603988	1.11692	0.639481	-0.957293	-1.37983	-0.649964	0.869096	1.73564	0.122768	-0.81608	-1.03881	-0.222648
	BraA01g003670.3C.gene	2.01551	0.596672	-0.566335	-0.356426	-0.648867	-0.81312	-0.227436	1.27864	-0.355404	0.281647	0.568875	-1.1092	-1.42422	0.75967
	BraA01g003680.3C.gene	-1.18513	-0.376666	-0.202278	1.63411	1.10038	-0.311048	-0.659364	-1.46284	0.173899	-0.132231	-0.600525	-0.466494	0.980866	1.50733
	BraA01g003690.3C.gene	2.19141	0.0305307	-0.32473	-0.284902	-0.788554	-0.568548	-0.255202	1.97575	-0.400556	-0.207442	-0.478917	-0.640544	-0.905955	0.657664
	BraA01g003700.3C.gene	-1.76383	-0.181774	-0.0925979	0.0974553	-0.157675	0.496375	1.60204	-1.62937	-0.361252	-0.5908	-0.23017	0.718126	1.27652	0.816955
	BraA01g003720.3C.gene	2.08371	-0.00312138	0.0485026	-1.00856	-0.335871	-0.722429	-0.0622283	1.66249	0.452739	-0.253241	0.344823	0.0383306	-1.5265	-0.718639
	BraA01g003730.3C.gene	-0.388487	-0.67192	-0.517521	0.0361001	-0.361928	-0.310131	2.21389	2.18885	-0.323717	-0.58235	-0.567672	-0.364131	-0.528044	0.177067
	BraA01g003740.3C.gene	0.952581	-0.49563	-0.455041	-0.651929	-0.562929	-0.650975	1.86392	2.2242	-0.278789	-0.28447	-0.206964	-0.381333	-0.792023	-0.280619
	BraA01g003790.3C.gene	-2.21353	0.424433	0.428071	-0.07395	0.647364	0.360953	0.426663	-1.74375	0.334397	1.20077	0.901763	0.248378	-0.261582	-0.679983
	BraA01g003840.3C.gene	1.61293	-0.734785	-0.469047	-0.803083	-0.48991	-0.383567	1.26746	1.81514	-0.00280773	0.685565	-0.427808	-0.0638275	-1.13656	-0.869709
	BraA01g003890.3C.gene	-1.82105	-0.571073	-0.200697	0.557495	0.0423764	1.09356	0.899386	-1.74565	0.00302689	-0.515503	0.0844242	0.985309	1.30232	-0.113925
	BraA01g003910.3C.gene	-1.8009	0.998689	0.802102	0.564973	0.426933	-0.24819	-0.743607	-1.18721	0.142361	-0.288118	0.0322876	-0.455422	-0.291754	2.04785
	BraA01g003930.3C.gene	-1.68764	-0.889598	-0.187969	0.545141	0.352321	1.21636	0.651381	-1.03128	-0.52876	0.138429	-0.427597	0.25198	2.04678	-0.44955
	BraA01g003940.3C.gene	2.21551	-0.389668	-0.27052	-0.476684	-0.566238	-0.562261	0.049857	0.92444	-1.30618	-0.321762	-0.752527	0.470782	-0.522878	1.50813
	BraA01g003950.3C.gene	-1.57108	-1.01661	-0.270315	0.703013	0.31219	1.18166	0.661153	-1.60555	0.129853	-0.256215	-0.540191	0.491887	1.67156	0.108653
	BraA01g003980.3C.gene	2.14858	-0.0530076	-0.430327	-0.804372	-0.485433	-0.535919	0.160481	1.99755	0.330753	-0.342333	-0.207255	-0.181704	-0.333747	-1.26327
	BraA01g003990.3C.gene	2.13374	-0.171456	-0.41937	-0.511247	-0.6432	-0.68989	0.301423	2.17753	-0.520005	-0.422015	0.215207	-0.458579	-0.670856	-0.321278
	BraA01g004000.3C.gene	-1.12089	1.42454	-0.626773	1.161	-0.212057	0.292361	-0.918184	-0.937264	-0.674551	1.72163	1.0097	0.045792	-0.551531	-0.613777
	BraA01g004020.3C.gene	-1.17405	0.714872	0.4355	0.74732	1.15913	-0.590385	-1.29239	-1.23405	0.329343	0.464593	0.320269	-0.892565	-0.664492	1.6769
	BraA01g004030.3C.gene	-1.09419	-0.34061	-0.0634284	0.552854	1.75995	-1.09572	0.281143	-1.03494	-0.760775	-0.429206	-0.127207	0.599274	1.93811	-0.185259
	BraA01g004040.3C.gene	-1.38134	-0.800359	0.0917345	0.476093	-0.0985179	1.78904	-0.0766567	-1.47793	0.99159	-0.680206	-0.763692	0.331007	1.24584	0.353387
	BraA01g004070.3C.gene	1.17387	0.795034	0.93767	-1.26496	-0.987585	0.0738641	-0.727894	-0.283364	-0.977927	1.83664	0.686536	0.00913908	-0.2412	-1.02982
	BraA01g004080.3C.gene	2.02234	0.0844031	0.395538	-0.319427	-0.575676	-0.699593	-0.907583	1.22915	1.57641	-0.737347	-0.606484	-0.838771	-0.623765	0.000806614
	BraA01g004130.3C.gene	2.24148	-0.301993	-0.489096	-0.304196	-0.58495	-0.443643	-0.117601	2.1306	-0.686274	-0.17794	-0.342907	-0.403106	-0.780969	0.260595
	BraA01g004160.3C.gene	-1.45411	-0.0682959	1.77054	0.669461	-0.204343	-0.326696	-0.386554	-0.922392	-0.300949	-0.701718	-0.405543	-0.120055	2.05734	0.39332
	BraA01g004190.3C.gene	-0.0916536	0.219776	0.224851	1.6824	0.354799	-0.995169	-1.395	2.11036	0.0341039	-0.506404	-0.742304	0.0563279	-0.100962	-0.85112
	BraA01g004200.3C.gene	-2.03376	-0.0481524	-0.235515	0.62047	1.07263	0.506628	0.117699	-2.07328	-0.21216	0.272533	1.03903	0.42331	0.568441	-0.0178723
	BraA01g004210.3C.gene	1.83434	-0.666154	-0.67842	-0.409802	-0.672505	-0.387624	0.980162	1.53229	-0.762658	0.174305	-0.510343	-0.641809	-0.978946	1.18716
	BraA01g004230.3C.gene	-0.0107283	-0.245251	-0.458768	2.18025	-0.185369	-0.393029	-0.887104	-0.0752854	0.690099	1.09845	-0.980749	-0.775789	-1.15029	1.19357
	BraA01g004240.3C.gene	2.25018	-0.318835	-0.424238	-0.376585	-0.14859	-0.558248	-0.423686	1.74359	-0.74373	-0.642054	0.673445	0.378926	-0.256149	-1.15403
	BraA01g004260.3C.gene	2.15965	-0.00319759	-0.550335	-0.124767	-0.762365	-0.657664	-0.0613181	1.87852	-0.287746	0.512386	-0.687725	0.252076	-0.5183	-1.14921
	BraA01g004270.3C.gene	-0.744476	0.5695	-0.530871	1.77779	0.388007	-0.248953	-1.211	-1.325	-0.372179	0.186441	0.37308	1.44835	0.78962	-1.10031
	BraA01g004280.3C.gene	-0.276812	-0.00709998	-0.131978	-0.736491	-0.645583	-0.391439	2.1894	-0.0452645	-1.58313	0.252518	0.676089	1.14508	-1.10595	0.660655
	BraA01g004300.3C.gene	1.87858	-0.463497	-0.513076	-0.858078	-0.73297	-0.146359	0.835399	1.52963	-0.622392	-0.26414	-0.9671	1.24388	-0.845615	-0.0742603
	BraA01g004350.3C.gene	-2.10794	0.127206	0.287206	0.322469	0.695323	0.904495	-0.228755	-1.36496	0.0672336	-0.284217	0.179472	1.9116	0.0886234	-0.597747
	BraA01g004360.3C.gene	0.246713	-0.621665	0.616909	1.23541	0.102569	0.302567	-1.8825	-1.56837	-0.242097	0.414935	0.140702	0.534197	1.53177	-0.811135
	BraA01g004460.3C.gene	2.22281	-0.612428	-0.209567	-0.397563	-0.563362	-0.40429	-0.0355959	2.25695	-0.24217	-0.443454	-0.45096	-0.454802	-0.430769	-0.23479
	BraA01g004480.3C.gene	-0.51803	0.951319	-0.302173	1.11268	-1.81819	0.402258	0.172137	0.75824	1.35378	-1.02009	0.998261	-0.535323	-0.950443	-0.604427
	BraA01g004490.3C.gene	-1.09249	-0.488889	-0.364644	-0.0658074	-0.209762	0.131409	2.09019	-0.763739	-0.465397	-1.22568	-0.617238	1.3552	0.915265	0.801586
	BraA01g004500.3C.gene	-1.67223	-0.700182	-0.311533	0.187319	0.356646	0.78335	1.35663	-1.64771	-0.220175	0.173402	0.185789	1.09273	1.18046	-0.764495
	BraA01g004520.3C.gene	-1.48364	-0.968992	1.27296	-0.402711	0.928996	0.346493	0.306892	-1.06463	0.0962406	-0.110153	-0.512925	0.0586729	2.07099	-0.538192
	BraA01g004540.3C.gene	-1.16629	0.0890769	0.314549	-1.12137	-0.362316	0.565907	1.68044	-1.58851	-1.14862	0.455488	0.0221672	0.361474	0.85557	1.04244
	BraA01g004560.3C.gene	2.22518	-0.239695	-0.11048	-0.267611	-0.362431	-0.600485	-0.64448	1.8808	0.501124	-0.0161165	0.167061	-0.746917	-1.01672	-0.769224
	BraA01g004580.3C.gene	2.1902	-0.0604645	-0.575046	-0.0413653	-0.438304	-0.757792	-0.317226	1.20196	0.912381	1.00494	-0.426203	-0.635524	-0.955876	-1.10168
	BraA01g004590.3C.gene	-0.455822	0.500433	0.647211	-0.00743443	0.818658	0.537485	-2.04053	-1.69874	0.6957	0.832793	0.841598	0.0645379	0.322534	-1.05843
	BraA01g004600.3C.gene	1.94594	-0.189619	-0.558715	0.730787	-0.432688	-0.860514	-0.635186	0.258105	0.934728	-0.978627	-0.524165	-0.472808	-0.892614	1.67538
	BraA01g004610.3C.gene	2.05466	-0.772586	0.0822605	-0.651431	-0.18906	-0.799225	0.275379	1.74808	0.513562	0.656138	-0.438582	-0.804517	-0.7739	-0.900786
	BraA01g004620.3C.gene	1.05497	-0.580807	-0.731381	1.1032	-0.956787	-0.913141	1.02394	-0.237932	0.235636	1.36157	-0.907761	-0.88542	-0.862828	1.29674
	BraA01g004630.3C.gene	-0.442896	-0.624693	-0.417111	-0.572564	-0.220689	0.0739526	2.204	-1.39488	0.393154	-0.989358	0.61631	-0.517039	0.453837	1.43798
	BraA01g004640.3C.gene	-1.23322	0.817103	1.42348	0.182184	0.369037	-0.331381	-1.2272	-0.764617	-0.717158	-0.495537	2.14217	0.140193	-0.137911	-0.167137
	BraA01g004650.3C.gene	-1.33668	0.882926	0.759214	0.148592	0.999697	-0.102714	-1.35103	-1.67581	0.360722	1.18588	0.590622	0.230905	0.365676	-1.058
	BraA01g004660.3C.gene	-0.360795	0.513991	0.756228	-0.475982	-0.0593101	1.35139	-1.72552	-1.31294	-0.652234	-0.223845	1.67649	0.749385	0.329013	-0.565869
	BraA01g004690.3C.gene	0.206753	-0.359455	-0.861048	-0.583296	-0.403636	-0.135909	2.13659	-0.926807	1.71702	0.84947	0.293646	-0.946536	-0.526768	-0.460026
	BraA01g004700.3C.gene	-1.25306	0.0637686	-0.141603	1.82665	-0.0249792	0.45657	-0.927348	-1.57624	1.14293	0.0257813	0.314682	-0.484252	-0.635692	1.21279
	BraA01g004710.3C.gene	0.276143	1.98888	0.170408	-0.119295	-1.01841	-0.497819	-0.799906	1.77042	-0.14366	0.170727	0.174293	0.247952	-1.47066	-0.749074
	BraA01g004730.3C.gene	-1.72823	-0.0729801	-0.0286811	1.61158	0.341087	0.316769	-0.439548	-2.16172	-0.188814	0.147258	0.621349	0.649361	0.350042	0.582528
	BraA01g004760.3C.gene	-1.39104	-1.14485	-0.398338	0.616768	0.365736	0.678481	1.27324	-1.56308	-0.340768	-0.207467	-0.301863	0.658056	1.69403	0.0610872
	BraA01g004770.3C.gene	-1.55117	0.131603	0.586786	0.148197	1.24028	0.593238	-1.14894	-1.56078	-0.0611457	-0.151161	-0.0642792	0.686118	1.67102	-0.519775
	BraA01g004780.3C.gene	2.26369	-0.429962	-0.30692	-0.410594	-0.282321	-0.434871	-0.399026	2.15651	-0.191608	-0.258619	-0.92394	-0.486491	0.0884624	-0.384314
	BraA01g004800.3C.gene	-1.15828	-1.15197	-0.0322169	-0.611903	0.869425	1.15759	0.927347	-0.67803	-0.258214	-0.68599	-0.637431	0.151378	2.13843	-0.0301422
	BraA01g004850.3C.gene	2.12403	0.129618	-0.288593	0.0215344	-0.82656	-0.706342	-0.453687	-1.35014	1.10929	1.1443	0.720658	-0.442008	-0.925555	-0.256539
	BraA01g004910.3C.gene	-1.67495	0.148084	0.513308	1.11883	0.767536	0.14983	-1.02264	-2.02951	0.0661222	0.915163	0.131696	-0.223045	0.971525	0.168049
	BraA01g004920.3C.gene	-1.23318	-0.874458	0.235226	1.7699	0.461912	0.17297	-0.532375	-1.76918	0.918005	0.557841	-0.51849	0.0608923	1.13757	-0.386635
	BraA01g004940.3C.gene	-0.135189	-0.135824	-0.486856	-0.650795	-0.804942	0.0568616	2.15674	-1.10507	-0.00203041	-0.521422	0.013806	0.279347	-0.662184	1.99755
	BraA01g004950.3C.gene	-1.61044	-0.365077	-0.454441	1.52342	0.803332	-0.166578	0.269787	-1.45041	0.692424	0.188257	-0.357099	-0.502852	-0.279911	1.70959
	BraA01g004960.3C.gene	1.54623	0.330432	0.298347	0.725567	-1.06575	-1.09825	-0.736581	-1.10672	-0.547769	1.31725	-0.198139	0.140048	1.33849	-0.943161
	BraA01g004970.3C.gene	-0.968223	-0.869485	-0.481662	-0.519949	1.30866	0.087044	1.44362	-0.590311	-0.41487	-0.427006	-0.475746	0.0371918	2.22369	-0.352949
	BraA01g004990.3C.gene	0.950115	-0.8586	-0.587525	-1.0486	0.0226241	-0.176192	1.69817	1.82832	0.607483	-0.446291	-0.76616	-0.328881	0.25768	-1.15215
	BraA01g005010.3C.gene	0.96283	-0.461006	-0.541553	-0.763957	-0.449211	-0.597655	1.85055	0.812165	-0.0140496	-0.898518	-0.544402	-0.717096	-0.501181	1.86308
	BraA01g005050.3C.gene	1.68845	-0.607258	-0.695095	-0.538791	-0.391804	-0.651107	1.19561	0.258395	0.222311	-0.816146	-0.871554	-0.740139	-0.0300863	1.97722
	BraA01g005100.3C.gene	-1.51569	-0.72775	-0.365928	0.533679	1.62483	0.304906	0.145954	-1.16036	-0.208638	-0.419582	-0.108303	0.277027	2.0415	-0.421645
	BraA01g005110.3C.gene	-1.47304	-0.653279	-0.340212	0.592875	1.70608	0.159247	0.00832057	-1.05702	-0.169083	-0.660444	-0.308172	0.600127	1.95735	-0.362752
	BraA01g005120.3C.gene	-1.09254	-0.00524583	0.894988	0.850134	-0.110293	0.981724	-1.51876	-1.41751	-0.114312	0.102299	-0.180304	0.0451706	1.94605	-0.3814
	BraA01g005150.3C.gene	-1.05249	0.945174	-0.88962	0.632763	1.44204	-0.268068	-0.809798	-1.40505	-0.307287	1.37265	0.907349	0.635597	-0.382471	-0.820791
	BraA01g005160.3C.gene	-1.39445	1.13465	0.365753	1.3536	-0.480607	-0.275082	-0.703868	-1.60856	0.123393	0.336292	1.11357	1.14793	-0.788137	-0.32448
	BraA01g005170.3C.gene	-1.0525	-0.277669	-0.269739	0.413768	1.9949	-0.0407227	-0.76804	-1.2735	0.199991	-0.29091	-0.42328	-0.29031	0.0821624	1.99584
	BraA01g005180.3C.gene	-0.9749	-0.127358	-0.014857	1.99646	0.274649	-0.185848	-0.968146	-1.06312	-0.359456	-0.127441	-0.535325	0.500898	2.00293	-0.418486
	BraA01g005200.3C.gene	-1.29162	1.51295	1.03454	-0.4789	0.0194646	0.0630542	-0.859487	-0.991911	-0.625671	-0.67962	1.85215	0.785174	0.000186212	-0.340308
	BraA01g005230.3C.gene	-0.845233	0.0135956	-0.334743	-0.0995879	2.10927	0.001934	-0.845233	-1.85645	-0.318949	0.342789	0.479398	-0.450897	0.532032	1.27208
	BraA01g005240.3C.gene	0.0909625	1.48267	-1.37398	1.08716	-0.5815	-0.614203	-0.091106	-0.342109	-0.824387	-0.211073	1.49663	-0.0366266	-1.24831	1.16587
	BraA01g005250.3C.gene	0.211525	1.42721	-0.320086	-0.0852582	-0.486775	-1.65646	0.909834	-0.596167	-0.413861	1.29416	1.23687	-0.373499	-1.43128	0.283779
	BraA01g005260.3C.gene	1.07352	-1.07083	-0.507342	-0.85426	0.333184	-0.506121	1.53185	2.02162	-1.09256	-0.246883	-0.0722517	-0.277102	0.34399	-0.676818
	BraA01g005310.3C.gene	-1.84643	-0.340295	0.0260531	-0.104699	0.0712239	1.25679	0.93736	-1.53607	-0.459499	-0.43969	0.488652	1.29103	1.07464	-0.419073
	BraA01g005330.3C.gene	1.48011	-0.310695	-0.753213	-0.388349	-0.649979	-0.779488	1.40161	-0.377964	-0.377964	-0.377964	2.26779	-0.377964	-0.377964	-0.377964
	BraA01g005360.3C.gene	2.25701	-0.164598	-0.407931	-0.387154	-0.434256	-0.40433	-0.458743	2.26346	-0.395424	-0.38533	-0.256213	-0.383714	-0.465475	-0.377305
	BraA01g005370.3C.gene	-1.31134	-0.511955	-0.465837	-0.0286853	0.387895	0.0195243	1.9104	-0.798531	-0.222923	-0.382921	-0.207511	-0.273424	2.22152	-0.336212
	BraA01g005390.3C.gene	-1.76431	-0.280425	0.532895	0.500572	0.80545	0.998477	-0.792655	-2.15927	0.739326	0.0583765	0.376523	0.554833	0.565386	-0.135174
	BraA01g005410.3C.gene	-1.72779	0.0995143	-0.120412	0.783561	0.815047	0.997215	-0.847135	-1.23721	-0.72905	-0.28965	0.557304	0.738298	1.60646	-0.646153
	BraA01g005440.3C.gene	-1.87425	-0.175035	0.367737	-0.613669	0.702995	0.493664	1.09856	-1.96989	0.10454	0.721637	0.498069	0.406497	0.876521	-0.637377
	BraA01g005480.3C.gene	0.03437	0.909482	-0.715797	-0.694288	-0.64914	-0.694082	1.80946	-1.98564	0.570457	1.15128	-0.0939586	-0.05388	-0.187749	0.599493
	BraA01g005490.3C.gene	-1.20429	-0.375085	0.118887	0.27002	1.80625	0.351579	-0.967369	2.06526	-0.430355	-0.553544	-0.296075	0.339391	-0.110786	-1.01389
	BraA01g005500.3C.gene	2.13371	-0.428699	-0.183707	-0.604263	-0.574664	-0.658913	0.316532	2.18623	0.127941	-0.634557	-0.539949	-0.331114	-0.595738	-0.212811
	BraA01g005510.3C.gene	-0.730045	1.05583	0.019189	1.55145	0.0170272	-0.718038	-1.19541	-0.996767	-0.412667	0.926908	1.21108	1.00281	-0.919821	-0.81154
	BraA01g005520.3C.gene	-1.74429	-0.434602	-0.10911	0.792135	1.17535	0.750334	-0.42981	-1.51188	0.325352	-0.382534	0.0694056	1.17084	1.17244	-0.843634
	BraA01g005570.3C.gene	2.24829	-0.587462	-0.327429	-0.205751	-0.262825	-0.493721	-0.371099	1.8553	0.384245	0.435606	-1.05455	-0.637805	-0.822041	-0.160753
	BraA01g005600.3C.gene	1.00354	1.10508	0.338381	0.494505	-1.3327	-1.21818	-0.390625	2.24183	-0.307655	-0.632307	-0.408469	-0.217661	-0.474262	-0.201474
	BraA01g005620.3C.gene	-1.23351	-0.734338	-0.387001	-0.342141	0.468463	0.417928	1.8106	-1.10991	-0.657206	-0.859352	-0.0489219	1.60932	1.00054	0.0655323
	BraA01g005630.3C.gene	2.25831	-0.29568	-0.419476	-0.415878	-0.447572	-0.467097	-0.212606	2.12083	-0.456114	-0.101242	0.167347	-0.597155	-0.925008	-0.208661
	BraA01g005650.3C.gene	-1.89317	1.02592	0.677955	-0.72154	0.456875	0.415893	0.0380672	-1.3511	-0.11815	0.597238	1.74634	0.253948	-0.40105	-0.727228
	BraA01g005670.3C.gene	-1.98936	0.447511	0.279143	-0.645954	0.520493	0.456807	0.931358	-2.07603	-0.0752644	0.548608	0.521171	0.919519	0.436816	-0.274821
	BraA01g005700.3C.gene	-1.39324	1.27071	0.0814872	-0.0383213	1.01674	0.225214	-1.16259	-1.24113	-0.254087	-0.245295	1.31738	1.07197	0.462912	-1.11175
	BraA01g005710.3C.gene	2.20224	-0.541163	-0.556954	-0.0243768	-0.0359363	-0.506898	-0.536907	1.92439	0.198156	-0.111325	-0.300703	-0.135196	-0.118492	-1.45683
	BraA01g005720.3C.gene	-0.00781622	-0.429949	-1.17158	2.03084	0.124215	-0.550199	0.00448434	-2.14154	0.366609	0.2875	0.556096	0.716213	0.526727	-0.311604
	BraA01g005730.3C.gene	1.83296	-1.02079	-0.160688	-0.520532	-0.411454	-0.598954	0.879457	1.51235	0.172156	-0.893983	-1.15232	-0.614989	-0.103579	1.08036
	BraA01g005740.3C.gene	-1.00955	-0.36374	-0.0381704	0.0916131	-0.895737	0.218442	1.99714	0.554506	0.434993	-1.7231	-1.0846	0.326711	1.00925	0.482244
	BraA01g005750.3C.gene	1.8488	-0.279776	-0.906117	0.147294	-0.640132	-0.871381	0.70131	2.16022	-0.569152	-0.0484315	-0.206299	-0.215423	-0.941229	-0.179686
	BraA01g005800.3C.gene	-0.923421	-1.4755	-0.432199	0.781135	1.40058	0.305347	0.344051	-1.48207	-0.376676	-0.146586	-0.146182	1.09811	1.49056	-0.437154
	BraA01g005810.3C.gene	-1.80701	-0.0854531	0.501303	0.938894	0.852866	0.426982	-0.827582	-1.47023	-0.00407666	-0.476861	-0.145026	0.245137	1.87859	-0.0275362
	BraA01g005830.3C.gene	-1.46837	0.665985	0.606489	0.214253	0.971472	0.386273	-1.3761	-2.02845	-0.39403	0.674093	0.716265	-0.171945	0.537939	0.666133
	BraA01g005840.3C.gene	-1.95764	-0.335786	0.083868	0.403303	0.428938	1.30214	0.0751735	-1.59716	-0.110727	-0.52928	-0.173957	1.24283	1.25472	-0.086424
	BraA01g005850.3C.gene	-1.07331	-0.678323	-0.31332	-0.18006	-0.252226	0.515282	1.98196	-1.58383	-0.507135	-0.37845	0.0178594	1.29195	1.19188	-0.0322746
	BraA01g005860.3C.gene	-1.44573	-0.810905	-0.157791	-0.185295	0.120344	1.01066	1.46872	-1.4502	0.117141	-0.716227	-0.26882	1.38062	1.15882	-0.221329
	BraA01g005880.3C.gene	2.02466	0.0441945	-0.64661	-0.546436	-0.305598	-0.965594	0.395379	1.52384	-0.0173078	0.0440517	-0.58328	-0.724052	-1.30095	1.0577
	BraA01g005920.3C.gene	0.838003	-0.0882206	-0.290022	-0.768661	-1.32024	-0.0643289	1.69347	-0.943672	0.475633	-0.0225697	-0.078332	-0.98443	-0.385432	1.9388
	BraA01g005930.3C.gene	2.14672	-0.465775	-0.400236	-0.605091	-0.544324	-0.480018	0.348721	2.25655	-0.310701	-0.342999	-0.554512	-0.247481	-0.447374	-0.353478
	BraA01g005940.3C.gene	0.825229	-0.771601	0.531774	0.642559	-0.0482537	0.700453	-1.88016	-1.89168	-0.132438	1.09424	-0.323355	0.809221	0.639538	-0.195524
	BraA01g005950.3C.gene	-1.18577	-1.20197	-0.399876	0.466202	1.56929	0.261052	0.491075	-2.11719	0.690241	-0.105349	0.14099	0.0421673	0.896207	0.45293
	BraA01g005960.3C.gene	0.0251111	-0.909124	-1.0208	1.54638	-0.592647	-0.208575	1.15966	0.647641	-1.00037	-0.693778	0.333406	0.215714	-1.13281	1.6302
	BraA01g005970.3C.gene	-0.661323	-0.826681	-0.719232	1.94956	-0.281669	-0.140446	0.679795	-0.629838	0.107459	-0.898534	-0.547062	0.60496	-0.581471	1.94449
	BraA01g005980.3C.gene	1.01031	1.20725	0.811649	-0.935153	-0.17447	-0.719245	-1.20033	0.536514	0.182101	1.33007	0.630854	-0.266672	-0.691726	-1.72114
	BraA01g005990.3C.gene	2.06904	-0.663096	-0.463933	-0.470293	-0.655053	-0.353908	0.537246	-1.02008	-0.105498	0.151656	-0.318804	0.209293	-0.906207	1.98964
	BraA01g006040.3C.gene	-0.512863	2.18586	-0.0298005	-0.0246371	-0.77582	-0.405813	-0.436928	-0.15847	-0.353208	0.323258	1.69816	-0.631322	-1.4584	0.579981
	BraA01g006060.3C.gene	-1.44258	0.240631	-0.512435	0.957289	1.24705	0.46457	-0.954528	-0.490046	-0.490046	-0.256787	-0.194642	2.25104	-0.329474	-0.490046
	BraA01g006080.3C.gene	2.184	-0.538455	-0.561975	-0.106571	0.0943503	-0.658651	-0.412696	2.26396	-0.344646	-0.400184	-0.448599	-0.289466	-0.442933	-0.338133
	BraA01g006090.3C.gene	2.18525	-0.10295	-0.25127	-0.0846155	-0.293085	-0.756858	-0.696468	2.26779	-0.377964	-0.377964	-0.377964	-0.377964	-0.377964	-0.377964
	BraA01g006120.3C.gene	1.92457	0.735821	-0.494455	-0.0666021	-0.654441	-0.851946	-0.592944	-1.27309	1.11248	0.640115	1.25818	-0.875644	-0.503632	-0.358405
	BraA01g006130.3C.gene	-0.737336	-1.08508	-0.274094	1.98685	-0.291543	0.413599	-0.0123942	-1.84943	-0.0319055	0.0354152	0.91852	-0.204336	1.29095	-0.159213
	BraA01g006140.3C.gene	1.0358	-0.700693	-0.511417	-0.845022	-0.56998	-0.171172	1.76249	-1.41906	-0.701573	1.54776	-0.524882	0.39081	-0.104988	0.811929
	BraA01g006150.3C.gene	1.51795	0.718323	0.584842	-0.317094	-0.221719	-0.936657	-1.34565	1.25033	1.04327	0.794613	-0.311369	-1.09988	-0.883549	-0.793415
	BraA01g006160.3C.gene	-1.86309	-0.408571	0.62149	0.851864	0.671026	0.692794	-0.565514	-1.67997	0.0462777	0.42245	0.263077	1.40903	0.416216	-0.877079
	BraA01g006170.3C.gene	0.249333	0.54719	-0.61299	-0.504446	-0.607101	-0.986685	1.9147	0.126971	-0.305624	0.408944	1.32779	0.278159	-1.9662	0.129961
	BraA01g006180.3C.gene	-0.719845	0.499588	-0.289682	-0.303658	-0.51507	-0.733546	2.06221	0.692946	-1.17864	-0.468315	1.02815	0.152091	1.07126	-1.29749
	BraA01g006190.3C.gene	-0.724908	-0.838329	-0.361804	-0.322355	-0.0435176	0.167996	2.12292	-1.09807	-0.400856	-0.863019	-0.561669	1.58947	0.386981	0.947157
	BraA01g006200.3C.gene	1.65599	-0.657835	-0.563936	1.12664	-0.78659	-0.78659	0.0123162	1.57343	-0.572565	-0.585923	-0.585315	-0.586776	-0.590871	1.34802
	BraA01g006240.3C.gene	1.37765	0.166284	-0.788675	-0.29265	-0.605752	-1.15105	1.29419	1.59118	-0.105963	0.182338	0.295108	-0.51114	-1.73121	0.279684
	BraA01g006260.3C.gene	2.25939	-0.2537	-0.419506	-0.434928	-0.445493	-0.448095	-0.257667	2.25634	-0.291031	-0.559736	-0.37798	-0.418269	-0.365846	-0.243476
	BraA01g006270.3C.gene	0.062471	-0.668292	-0.668292	-0.668292	0.672196	1.9385	-0.668292	1.84299	-0.712722	-0.644851	-0.84249	-0.418295	-0.109417	0.884782
	BraA01g006290.3C.gene	0.753513	1.58055	-0.191412	0.481855	-1.15834	-1.08571	-0.380449	-0.738172	0.315498	0.83136	1.04456	-0.897703	-1.42082	0.865281
	BraA01g006320.3C.gene	-0.47391	-0.493541	-0.442602	1.92897	-0.683585	-0.670711	0.835378	-1.02069	0.511541	-0.313345	0.0718764	-0.395358	-0.801823	1.9478
	BraA01g006330.3C.gene	-1.70984	-0.649199	-0.461691	0.751579	0.611663	0.259341	1.19815	-2.19631	0.403778	0.301433	0.0476092	0.305356	0.868341	0.269794
	BraA01g006340.3C.gene	-1.01624	0.54626	-1.01624	1.88567	-0.162079	-0.232466	-0.00489714	0.752673	-0.413923	-0.258098	-0.499182	-0.666495	-0.856327	1.94135
	BraA01g006370.3C.gene	1.0455	1.69591	-0.58242	-0.703005	-0.806743	-0.734373	0.0851313	2.16485	-0.557068	0.122244	-0.376293	-0.485461	-0.776158	-0.0921109
	BraA01g006390.3C.gene	1.45407	-0.00544363	-0.326227	-1.19781	-0.58013	-0.619079	1.27462	0.211253	-0.339717	1.92395	0.326296	-1.30025	-0.367109	-0.454417
	BraA01g006410.3C.gene	-1.95347	0.946425	-0.0506927	-0.254826	0.295211	-0.0463484	1.0637	-1.84685	-0.499765	0.738139	1.24591	0.47601	-0.124614	0.0111758
	BraA01g006440.3C.gene	-1.23453	-1.0343	-0.616501	0.93443	0.0320237	0.565188	1.35369	-1.80977	-0.424005	-0.18521	-0.135165	1.04718	0.392709	1.11426
	BraA01g006450.3C.gene	-2.13337	-0.199431	0.146542	0.794185	0.699679	0.463427	0.228972	-2.16215	0.292139	0.296445	0.496749	0.908313	0.265767	-0.0972633
	BraA01g006460.3C.gene	-1.31297	-1.03177	0.193676	0.0324361	0.799636	1.57156	-0.252576	-1.65276	0.551227	-0.454488	-0.122079	-0.166657	1.63433	0.21043
	BraA01g006470.3C.gene	-1.30913	-0.333631	1.28695	-0.0519675	0.749164	0.803064	-1.14445	-1.15332	0.913101	-0.218293	-0.444624	-0.277747	1.77711	-0.596234
	BraA01g006500.3C.gene	NA	NA	NA	NA	NA	NA	NA	2.26406	-0.25167	-0.411516	-0.411516	-0.411516	-0.380267	-0.397575
	BraA01g006530.3C.gene	-0.368294	2.01443	-0.254632	-0.803548	-0.830597	-0.312602	0.555242	-1.08405	-0.432855	0.640346	1.67241	0.621149	-0.565876	-0.851127
	BraA01g006560.3C.gene	-2.01632	0.115604	-0.143874	-0.129365	0.61216	0.400539	1.16125	-2.13241	0.270818	0.736041	0.870373	0.28117	0.00686724	-0.0328602
	BraA01g006590.3C.gene	-1.33796	0.958851	0.854753	0.536258	0.455344	-0.0305756	-1.43667	-2.0103	0.118443	0.757103	0.671053	0.355342	0.682274	-0.573913
	BraA01g006600.3C.gene	-0.293664	0.078229	-0.460202	-0.535564	-0.514359	-0.489197	2.21476	1.53855	-1.12772	1.07115	-0.0960812	-0.567122	0.113926	-0.9327
	BraA01g006630.3C.gene	-1.42276	-1.17121	-0.0460969	0.209341	0.264728	1.34966	0.816342	-0.809479	-0.531892	-0.206822	-0.453357	0.503876	2.05997	-0.562292
	BraA01g006640.3C.gene	1.81327	-0.339	-0.537776	-0.344418	-0.678726	-0.885351	0.972	-1.57875	-0.232691	1.06133	0.349394	-0.450014	1.33105	-0.480316
	BraA01g006660.3C.gene	-2.18277	0.00639128	0.434597	-0.011927	0.649715	0.638437	0.465553	-2.05208	0.0676818	1.10799	0.331205	0.403818	0.440818	-0.299441
	BraA01g006670.3C.gene	-1.86129	-0.124942	0.245928	-0.621564	0.472148	1.12474	0.764984	-1.92319	-0.0483825	-0.310555	0.21089	0.636301	1.319	0.115935
	BraA01g006680.3C.gene	-1.34632	1.40341	0.221042	0.638453	0.589049	-0.37803	-1.12761	-1.57685	0.482941	1.49704	0.72481	-0.177743	-0.599205	-0.350992
	BraA01g006690.3C.gene	-1.62004	-0.690873	-0.124372	-0.226267	0.863001	0.414848	1.3837	-1.84259	0.121494	-0.331218	0.185939	0.239176	1.54323	0.0839708
	BraA01g006700.3C.gene	-0.129869	-0.366064	-0.541397	-0.329169	-0.453071	-0.429426	2.249	1.39298	0.167074	0.0885479	-1.21794	-0.554462	1.11674	-0.992938
	BraA01g006720.3C.gene	2.24813	-0.231715	-0.442356	-0.410523	-0.611309	-0.306225	-0.246006	2.23795	-0.155872	-0.230327	-0.562934	-0.291314	-0.585296	-0.412206
	BraA01g006730.3C.gene	2.21004	-0.454666	-0.193892	-0.524741	-0.542992	-0.546295	0.052543	2.12911	0.0471644	-0.0844547	-0.512027	-0.324806	-0.23866	-1.01632
	BraA01g006740.3C.gene	-0.346693	0.594726	-0.996946	0.317761	-1.35548	0.186967	1.59967	-1.41873	-1.39308	0.429997	0.871891	0.457568	0.937482	0.114873
	BraA01g006760.3C.gene	-1.22653	1.28793	-0.672435	-0.662267	0.891645	-0.543414	0.925073	-1.3635	0.201736	0.546881	1.36577	-0.0550518	-1.26733	0.5715
	BraA01g006770.3C.gene	1.48198	-0.389177	-0.886125	-0.409958	-1.12509	0.139364	1.189	2.14723	-0.499593	-0.779967	-0.494504	-0.121201	-0.472739	0.220772
	BraA01g006780.3C.gene	2.23138	-0.166123	-0.336802	-0.121138	-0.552475	-0.570369	-0.484467	2.16347	-0.387946	-0.157138	-0.0846807	-0.974661	-0.403667	-0.155373
	BraA01g006790.3C.gene	-1.27244	-0.131049	0.951603	0.571295	0.108469	1.12986	-1.35774	-1.32256	-0.647398	-0.388291	0.443838	1.05756	1.42803	-0.571173
	BraA01g006800.3C.gene	0.180645	-0.0243813	-0.648932	1.66541	-1.47826	-0.366926	0.672451	0.167479	0.00962406	-0.874917	-0.855599	-0.262003	-0.26656	2.08198
	BraA01g006810.3C.gene	1.53195	1.06211	-0.0684468	-0.219276	-1.28091	-0.903749	-0.121676	0.18575	-0.121047	-0.146833	-0.29333	-0.72405	-0.985584	2.08509
	BraA01g006830.3C.gene	1.23167	-0.4819	-0.609063	-1.06439	0.0464995	-0.647684	1.52486	-1.2619	-0.527248	1.64519	-0.402563	0.432473	-0.673515	0.787565
	BraA01g006840.3C.gene	-0.346694	0.780274	1.39091	-0.53896	0.0928598	0.332395	-1.71078	-1.71644	0.850511	0.813788	0.64711	-0.22642	0.567483	-0.936031
	BraA01g006850.3C.gene	1.96566	-0.230101	-1.03038	0.386202	0.187325	-0.539948	-0.738753	1.73745	-0.823557	-0.946607	-0.550428	1.00702	-0.206497	-0.217381
	BraA01g006860.3C.gene	-0.966256	0.210677	0.587942	-1.76237	0.195526	0.749154	0.985329	-0.495087	0.0947961	1.17145	0.260208	0.110788	0.778249	-1.9204
	BraA01g006880.3C.gene	-0.734352	1.74297	0.942984	-0.0991952	-1.09777	-0.507447	-0.247195	-0.742045	0.185353	-0.359625	2.06381	0.24046	-0.745679	-0.642274
	BraA01g006900.3C.gene	-1.50494	0.123449	1.67296	0.172069	0.110399	0.310795	-0.884734	-1.47049	1.66142	0.409396	0.627518	-0.473114	-0.437899	-0.316832
	BraA01g006910.3C.gene	1.69986	0.411366	0.410242	0.109405	-0.405066	-1.35764	-0.868163	0.618086	1.15777	0.537614	-0.19897	-1.0521	-1.59836	0.535964
	BraA01g006980.3C.gene	-1.09126	1.47812	0.692159	0.609228	-0.230758	-0.154852	-1.30263	-1.56065	-0.73247	1.11809	0.721459	0.625511	0.566401	-0.738345
	BraA01g006990.3C.gene	-1.70998	-0.389481	0.0295786	1.5205	0.571827	0.365766	-0.388215	-1.91073	-0.311294	-0.249489	0.66116	0.218536	1.26396	0.327849
	BraA01g007000.3C.gene	-1.97832	-0.266546	0.587445	0.044332	-0.132075	1.12546	0.619708	-1.26413	-0.718008	-0.53068	0.623818	1.07523	1.33652	-0.522745
	BraA01g007020.3C.gene	1.01282	0.387117	0.473149	-0.935468	1.19382	-0.945994	-1.18544	-0.54808	1.97422	0.267759	-0.313914	0.226011	-1.18453	-0.42146
	BraA01g007030.3C.gene	2.23385	-0.265686	-0.087904	-0.366569	-0.388933	-0.644304	-0.480453	0.803315	-0.0923581	-0.426462	-0.427862	1.26039	0.618085	-1.73511
	BraA01g007040.3C.gene	2.13549	-0.191053	-0.41645	-0.932923	-0.524021	-0.238346	0.167301	-1.37219	-0.87974	1.01403	0.113812	0.233314	1.40736	-0.516578
	BraA01g007070.3C.gene	2.17423	-0.128872	-0.608706	-0.45616	-0.399131	-0.708535	0.127172	NA	NA	NA	NA	NA	NA	NA
	BraA01g007110.3C.gene	-0.0963208	-0.832383	-0.185184	-0.883185	-0.548621	0.586448	1.95925	2.26779	-0.377964	-0.377964	-0.377964	-0.377964	-0.377964	-0.377964
	BraA01g007120.3C.gene	-1.99893	-0.167121	0.0306586	0.712964	0.988846	0.661366	-0.227787	0.0277143	-0.451799	-0.451799	-0.451799	-0.451799	-0.451799	2.23128
	BraA01g007130.3C.gene	2.20051	-0.401679	0.0673247	-0.320247	-0.480508	-0.319527	-0.745875	-1.30382	-0.52077	-1.02588	0.336061	0.987394	1.36461	0.162412
	BraA01g007140.3C.gene	1.91355	0.403079	0.0659174	-1.17343	-0.549334	-0.700795	0.0410074	1.19624	-1.20996	0.657674	0.483571	0.776315	-0.84315	-1.06069
	BraA01g007170.3C.gene	-0.678097	1.07822	-0.124068	0.790969	0.952937	-0.382124	-1.63783	0.586859	0.790536	0.972023	0.458505	-0.216906	-0.809781	-1.78124
	BraA01g007180.3C.gene	-1.19462	0.803601	0.342003	1.10251	0.529882	-0.0635702	-1.5198	-1.04747	1.53911	0.847756	0.439778	-0.0772844	-0.561391	-1.1405
	BraA01g007190.3C.gene	-1.23397	-0.778836	-0.02254	-0.115599	1.18605	1.4786	-0.513699	-0.749701	0.279705	-0.869216	-0.44413	2.04106	0.193464	-0.451183
	BraA01g007220.3C.gene	1.40217	-1.2244	-0.710487	0.533332	-0.855546	-0.141805	0.996729	1.79604	0.898877	-0.779981	-0.966858	-0.344932	-0.0544005	-0.548749
	BraA01g007240.3C.gene	2.05148	0.102234	-0.925939	-0.58798	-0.355145	-0.595776	0.311122	-0.602436	-0.0779902	-0.524506	0.0591264	-0.770634	-0.250528	2.16697
	BraA01g007250.3C.gene	-1.73214	-0.0493498	0.178637	0.318657	1.63153	0.092432	-0.439766	-2.04885	0.524614	-0.14241	-0.0234332	0.984005	-0.026849	0.732923
	BraA01g007290.3C.gene	-1.25409	0.121258	0.761257	1.48969	0.0787017	0.0692404	-1.26606	-2.10814	0.30856	0.621291	0.890347	0.446113	-0.266566	0.108393
	BraA01g007310.3C.gene	-0.733196	-0.201326	-0.419606	2.13937	-0.808455	0.0984028	-0.0751857	-1.15291	1.05494	-0.919184	1.13738	0.485587	-1.01003	0.404231
	BraA01g007320.3C.gene	-1.00937	0.49	0.104108	1.97052	-0.417019	-0.455995	-0.682249	-0.67155	-0.0732455	0.210362	-0.599387	-0.399231	2.14595	-0.612901
	BraA01g007360.3C.gene	-0.0461971	-1.33633	-0.815911	1.5664	-0.205572	-0.172674	1.01028	-1.83948	-0.132002	0.566337	-0.769926	0.56313	0.991806	0.620135
	BraA01g007370.3C.gene	-1.80513	-0.677483	-0.36879	0.495186	0.959344	0.646719	0.750152	-1.48911	-0.39143	0.290233	0.463112	0.487272	1.52172	-0.881802
	BraA01g007380.3C.gene	0.500616	-0.895379	-0.534857	-0.380207	-0.47578	-0.268335	2.05394	1.49565	1.00417	0.325407	-1.13459	-0.0606598	-0.936245	-0.693733
	BraA01g007390.3C.gene	-1.77403	-0.368392	0.201661	-0.23417	0.0400211	0.654504	1.48041	-1.30386	-0.060241	-0.599327	-0.157932	1.5078	1.1584	-0.54484
	BraA01g007440.3C.gene	-1.09071	1.09683	0.161342	-0.982413	0.0822274	1.44825	-0.715521	-0.937344	-0.634816	-0.234047	1.79684	0.751818	0.173803	-0.916259
	BraA01g007450.3C.gene	-1.44618	-0.115109	0.024315	-0.836432	-0.104499	1.00004	1.47787	-1.32642	-0.804569	-0.565738	0.419905	1.60274	0.724954	-0.05087
	BraA01g007460.3C.gene	-1.71215	0.679026	-0.441703	-0.812526	0.769476	0.695331	0.822547	-1.76995	-0.296591	-0.282979	0.742204	1.36135	0.48688	-0.240915
	BraA01g007470.3C.gene	-1.17949	1.56099	-0.0395163	0.738293	0.538044	-0.924237	-0.694086	-0.930929	0.753679	0.0862382	-0.119454	-0.667761	-0.923253	1.80148
	BraA01g007480.3C.gene	-1.38225	0.0315741	-0.141132	1.6065	0.928608	-0.320288	-0.723009	-0.927867	-0.621455	-0.260817	-0.12437	-0.290628	0.085612	2.13953
	BraA01g007490.3C.gene	-0.656753	-0.210916	0.123592	0.411661	-1.58033	0.244793	1.66796	-1.42878	-0.36481	-0.422828	0.169736	1.29272	1.28872	-0.534762
	BraA01g007510.3C.gene	-1.83351	0.765545	0.194532	-0.0136398	-0.431445	-0.0331102	1.35163	-1.62196	-0.443095	0.248892	0.88154	0.770752	1.01101	-0.847136
	BraA01g007550.3C.gene	2.03941	-0.547218	-0.417039	-0.633964	-0.81785	-0.147611	0.524271	2.17526	-0.284607	-0.363291	-0.534596	0.172949	-0.409485	-0.756229
	BraA01g007560.3C.gene	1.86599	-0.69848	-0.680907	-0.386441	-0.595839	-0.437498	0.933179	-0.466238	-0.36779	1.26183	-0.936441	-0.622632	-0.471345	1.60262
	BraA01g007570.3C.gene	1.72359	-0.38945	-0.611334	-0.090605	-0.83522	-0.841207	1.04423	1.659	-0.489733	0.130236	-0.784099	-0.438715	-1.08254	1.00586
	BraA01g007590.3C.gene	0.886342	-0.115652	-0.0932439	1.73806	-0.843163	-1.12117	-0.451173	2.13421	-0.00330015	0.0334303	-0.824924	-0.765208	-0.368126	-0.20608
	BraA01g007610.3C.gene	-1.61704	-0.841177	0.127356	0.211834	1.47284	0.668394	-0.0222035	-0.991983	-0.233582	-0.264448	-0.464858	0.387598	2.06757	-0.500298
	BraA01g007640.3C.gene	-1.3302	0.675247	0.156294	-0.284865	-0.650436	-0.336069	1.77003	0.0267897	-0.713473	0.0243477	1.34063	1.29752	-1.15652	-0.819296
	BraA01g007650.3C.gene	-0.377964	2.26779	-0.377964	-0.377964	-0.377964	-0.377964	-0.377964	-0.402185	-0.402185	-0.36048	2.26652	-0.310681	-0.388801	-0.402185
	BraA01g007720.3C.gene	-1.85033	-0.260796	0.912942	-0.559312	0.338825	1.05637	0.362296	-1.37406	-0.545572	-0.104522	-0.252017	-0.0363507	1.88588	0.426646
	BraA01g007770.3C.gene	0.328089	-1.07211	-0.623193	-0.80954	0.289239	-0.0138894	1.90141	-0.104117	-0.0309259	0.03881	0.589844	-0.240476	-1.79224	1.5391
	BraA01g007780.3C.gene	-2.08688	-0.355728	0.122912	0.502714	0.83821	0.303671	0.675098	2.26779	-0.377964	-0.377964	-0.377964	-0.377964	-0.377964	-0.377964
	BraA01g007790.3C.gene	-1.60926	0.487751	0.523285	0.75574	0.640138	0.495463	-1.29312	2.17796	0.260113	-0.487614	-0.487614	-0.487614	-0.487614	-0.487614
	BraA01g007810.3C.gene	-0.156653	-0.921797	-0.00568425	-1.02921	-0.0586946	0.162944	2.00909	-2.13853	0.010289	0.433864	0.148976	0.941575	0.573292	0.0305322
	BraA01g007820.3C.gene	-0.942403	1.78015	0.372111	0.0958149	-0.48072	0.369802	-1.19476	0.536409	-0.653229	-0.0249813	0.651033	1.60256	-0.878362	-1.23343
	BraA01g007850.3C.gene	-2.06229	-0.221908	0.119828	1.02387	0.746632	0.195151	0.198719	-1.48228	0.260422	-0.141769	0.161115	1.42501	0.792515	-1.015
	BraA01g007870.3C.gene	2.11206	0.00487984	-0.450572	-0.856026	0.00082485	-0.77597	-0.0351999	2.07466	-0.404549	0.493447	-0.551555	-0.277621	-0.574852	-0.759531
	BraA01g007890.3C.gene	-1.75808	-0.241021	0.154402	0.77407	0.875649	0.946684	-0.751703	-2.02975	0.338928	-0.170605	0.0960768	1.01374	0.832295	-0.0806763
	BraA01g007910.3C.gene	-1.55891	-0.822196	0.191393	-0.501406	0.66417	0.77854	1.24841	-1.17281	-0.519083	-0.511742	0.335917	0.422005	1.897	-0.45128
	BraA01g007920.3C.gene	-0.371983	-0.398043	-0.401383	2.26461	-0.421272	-0.408138	-0.263789	1.96854	-0.67497	-0.69393	0.330421	0.415203	-0.697787	-0.647482
	BraA01g007960.3C.gene	0.514956	1.54651	-0.309226	0.920104	-0.967127	-0.929108	-0.776108	-0.281986	-0.210976	0.486799	1.20648	-0.707711	-1.5807	1.0881
	BraA01g008020.3C.gene	0.594356	-0.162186	1.47394	0.0308841	0.467454	-1.6132	-0.791241	0.704231	0.754971	0.393134	-0.438178	-0.640033	1.00546	-1.77959
	BraA01g008060.3C.gene	1.61208	-0.990431	-0.222912	-0.689518	-0.330622	-0.581692	1.20309	0.732751	0.649284	-0.860885	-1.36938	-0.880472	0.585288	1.14341
	BraA01g008100.3C.gene	2.23887	-0.261591	-0.457511	-0.365903	-0.370168	-0.648481	-0.135214	2.01351	0.341322	0.0717116	-0.172415	-0.530635	-0.97921	-0.744287
	BraA01g008110.3C.gene	1.297	-0.430737	-0.511952	-1.3867	1.37429	-0.16396	-0.177949	-0.104661	-0.51419	2.07962	0.13759	0.05328	-0.909743	-0.7419
	BraA01g008120.3C.gene	-2.0493	-0.146992	0.10678	0.0954876	1.13703	0.650073	0.206918	-1.99161	-0.180286	0.356591	0.361282	0.906824	0.894595	-0.347399
	BraA01g008130.3C.gene	0.815534	0.421213	-0.433883	-1.028	-0.962166	-0.474485	1.66179	0.686487	-0.458954	1.13918	0.348379	0.203699	-1.96354	0.0447554
	BraA01g008190.3C.gene	0.209538	-0.679955	-0.564016	-0.658813	-0.0434344	-0.402818	2.1395	-0.932799	-0.575364	-0.241793	-0.0284143	-0.102801	-0.275885	2.15706
	BraA01g008200.3C.gene	0.0529133	0.597684	0.26476	1.26951	-1.9712	-0.264581	0.0509143	-0.557181	0.430828	0.585467	1.60312	-0.223169	-0.267492	-1.57157
	BraA01g008210.3C.gene	2.02201	-0.296512	-0.375125	-0.956515	-0.474529	-0.479035	0.559709	-0.404376	0.675569	1.6476	0.0129262	-0.431244	-1.57293	0.0724507
	BraA01g008230.3C.gene	2.07806	-0.141946	-0.431302	-0.704109	-0.665091	-0.58171	0.446098	1.14436	-0.74436	0.694676	-0.0452195	-0.340775	-1.63585	0.927168
	BraA01g008240.3C.gene	2.26132	-0.292109	-0.252117	-0.418138	-0.429447	-0.423076	-0.44643	1.10125	-0.071021	-0.0812323	-0.501794	-0.469263	-1.45583	1.47789
	BraA01g008250.3C.gene	2.06731	-0.254958	-0.5552	-0.714604	-0.755723	-0.245885	0.459058	0.304574	-0.356344	0.254382	-0.686396	0.834581	-1.67312	1.32232
	BraA01g008260.3C.gene	-1.84644	0.173521	0.537961	1.37608	-0.0447924	0.323895	-0.520222	-1.79216	-0.375454	0.28083	0.831209	0.101781	1.31719	-0.3634
	BraA01g008280.3C.gene	1.17136	1.35844	-0.511299	0.100836	-1.06842	-1.16468	0.113765	-0.236138	-0.0710996	1.39574	1.06954	-0.553441	-1.59398	-0.0106206
	BraA01g008290.3C.gene	-1.4448	-0.0284462	-0.147334	-0.447865	0.338918	-0.154782	1.88431	-1.73677	0.542951	-0.245231	0.0684456	-0.0557931	-0.182227	1.60863
	BraA01g008320.3C.gene	-0.0437483	-0.0900215	-0.434138	-0.618022	-0.613558	-0.408694	2.20818	1.80924	-0.86797	-0.516448	0.58334	0.483118	-0.847875	-0.643407
	BraA01g008380.3C.gene	2.18071	-0.606178	-0.4273	-0.388729	-0.664785	-0.267102	0.173381	1.98112	-0.369531	-0.329737	-0.880102	-0.421591	-0.652413	0.672257
	BraA01g008390.3C.gene	-2.1232	0.070392	-0.139974	0.256331	0.928549	0.629723	0.378178	-1.90955	-0.370549	-0.426147	0.332188	0.817467	0.927697	0.62889
	BraA01g008400.3C.gene	-1.81103	-0.0885093	0.0889429	0.268445	1.04527	1.08996	-0.593078	-1.46708	-1.02622	-0.552829	0.649523	1.07452	0.522306	0.799784
	BraA01g008430.3C.gene	-0.533562	0.0880202	-0.466913	-0.623472	-0.409417	-0.26042	2.20576	-0.572865	-0.446147	-0.587535	-0.252152	2.23104	-0.278791	-0.093547
	BraA01g008440.3C.gene	-1.92349	0.201293	-0.219032	0.676829	0.407843	1.20943	-0.352873	-2.18043	0.12555	0.0159032	0.604688	0.810827	0.233451	0.390014
	BraA01g008460.3C.gene	1.55881	-0.00442606	-0.820607	-0.415662	-0.682233	-0.864886	1.229	0.0878469	0.436727	-0.184083	0.28293	-0.617351	-1.63191	1.62584
	BraA01g008490.3C.gene	-1.83859	0.348589	0.577215	0.285834	0.715165	0.841289	-0.929507	-1.85444	-0.0674028	0.651999	0.820698	0.540493	0.716411	-0.807754
	BraA01g008520.3C.gene	-1.66331	1.24381	0.497792	1.01793	-0.331395	-0.387074	-0.377752	-1.60581	-0.342858	0.483219	0.831198	0.367003	-0.917329	1.18458
	BraA01g008530.3C.gene	-2.11495	-0.318137	0.795243	0.24196	0.489214	0.658864	0.247802	-1.86261	-0.051223	0.44648	-0.0116759	0.399422	1.43038	-0.350774
	BraA01g008540.3C.gene	-1.5584	-0.478496	0.384557	-0.326083	-0.256	1.63022	0.604204	-1.59389	-0.33135	-0.579682	0.0957768	1.39962	1.02245	-0.0129216
	BraA01g008550.3C.gene	0.159977	-0.411576	-0.516603	-0.636446	-0.520755	-0.263735	2.18914	1.32491	-0.385026	1.10999	-1.5522	0.235373	-0.622315	-0.110735
	BraA01g008560.3C.gene	-1.74719	-0.166212	0.32197	-0.654203	0.286374	0.539919	1.41934	-1.95811	0.308792	-0.574724	0.989639	0.761914	0.421465	0.0510266
	BraA01g008570.3C.gene	0.481276	1.97964	0.132386	-0.944976	-0.415705	-0.672933	-0.559687	-0.517769	-0.152699	0.118912	2.18616	-0.582474	-0.63183	-0.420304
	BraA01g008580.3C.gene	1.24135	1.16448	-0.413723	0.588116	-1.32764	-0.765754	-0.486825	0.645437	-0.380213	0.746377	1.46476	-0.642276	-1.48352	-0.350562
	BraA01g008590.3C.gene	-0.931796	-0.546369	-0.221319	-0.267558	1.41258	1.4094	-0.854929	-0.71512	-0.528801	-0.324636	-0.551636	0.159962	2.17436	-0.214131
	BraA01g008610.3C.gene	-0.763411	-1.26188	-0.491082	-0.159531	1.551	0.0525706	1.07233	-1.59527	-0.29395	1.66771	0.648087	0.113057	-0.337036	-0.202603
	BraA01g008620.3C.gene	-1.84995	-0.281649	1.26843	0.0453475	-0.391871	0.572117	0.637582	-1.01409	0.979617	-0.603851	-0.499963	-0.167664	-0.468744	1.77469
	BraA01g008630.3C.gene	-1.0685	-0.878086	-0.10253	-0.632392	0.319897	0.553938	1.80767	-1.39287	-0.146411	-0.76128	-0.363342	1.04739	1.48772	0.12879
	BraA01g008680.3C.gene	1.09044	-1.11228	-0.825788	-1.02162	0.845384	-0.0400217	1.06388	-0.89155	0.149454	-1.22556	0.607062	-0.064177	1.78317	-0.358406
	BraA01g008690.3C.gene	2.00138	-0.371164	-0.021149	0.268142	-0.702603	-0.0391922	-1.13542	2.25998	-0.478045	-0.415445	-0.410024	-0.241539	-0.289147	-0.425783
	BraA01g008700.3C.gene	1.51517	-0.945628	-0.791692	-0.450668	-0.0596942	-0.557952	1.29046	1.88927	-0.559946	-1.04211	-0.892742	0.371679	0.302198	-0.06835
	BraA01g008730.3C.gene	1.39606	1.16931	-0.650604	0.508994	-0.792566	-0.961877	-0.669322	1.44225	0.764252	-0.127141	-0.0541822	-0.899565	-1.5308	0.405186
	BraA01g008760.3C.gene	1.73032	0.530194	0.244284	0.186277	-1.05702	-0.518554	-1.1155	2.14853	-0.0453778	-0.605414	-0.449552	-0.482413	-0.741342	0.175569
	BraA01g008770.3C.gene	1.65749	0.507677	0.79166	-0.570056	-0.610308	-0.672699	-1.10376	1.74826	0.687663	0.394339	-0.322336	-0.86559	-1.05929	-0.583054
	BraA01g008800.3C.gene	0.570077	-0.616022	-0.439658	-1.11317	-0.198019	-0.152708	1.9495	1.62283	1.19271	-0.466855	-0.169361	-0.933406	-0.465178	-0.780748
	BraA01g008810.3C.gene	0.149672	-0.720415	-0.737868	0.68523	-0.762316	-0.512017	1.89772	2.09324	-0.17931	-0.38812	-0.805626	-0.0989744	-0.850872	0.229663
	BraA01g008840.3C.gene	0.434404	1.14667	-0.818602	1.44824	-0.527331	-0.971997	-0.711387	2.22125	-0.354812	-0.57594	-0.373241	0.009274	-0.604343	-0.322192
	BraA01g008860.3C.gene	2.17982	0.0245157	-0.0191703	-0.491549	-0.474684	-0.746546	-0.472385	2.03583	0.429934	-0.331102	-0.452503	-0.864657	-0.779156	-0.0383408
	BraA01g008880.3C.gene	0.500941	-0.776542	-1.12307	1.60722	-0.961997	0.161899	0.591553	-1.84282	0.180128	0.0647039	-0.202134	0.693958	-0.293427	1.39959
	BraA01g008910.3C.gene	-1.27845	-0.11904	-0.257067	1.23632	1.34344	0.0492422	-0.974445	-0.922191	1.41952	-0.40781	0.585785	-1.13246	-0.558221	1.01538
	BraA01g008930.3C.gene	1.16061	0.203983	0.652247	-0.423936	0.840609	-0.805299	-1.62822	-1.4473	1.13517	1.31411	0.0019726	0.0639692	-0.136788	-0.931138
	BraA01g008940.3C.gene	-0.711576	-0.648185	-0.328878	-0.648412	2.12576	0.148831	0.0624571	2.20428	0.0621909	-0.670634	-0.571853	-0.268612	-0.41672	-0.338657
	BraA01g008980.3C.gene	2.13916	-0.0156589	-0.185047	-0.286759	-0.439289	-0.170683	-1.04172	-1.85082	-0.466248	0.86357	0.102216	1.16868	-0.239153	0.421754
	BraA01g008990.3C.gene	-1.14477	1.83448	0.385756	0.546091	-0.558305	-0.522139	-0.541115	-1.01203	0.223924	0.489145	1.40889	0.827359	-1.23356	-0.70372
	BraA01g009000.3C.gene	-1.26169	-0.75428	0.23515	-0.738524	0.0297741	1.50805	0.981522	-0.867887	-0.00202407	-0.650491	-0.761024	0.188608	2.05114	0.0416813
	BraA01g009020.3C.gene	-1.74493	0.470858	0.570265	0.438128	0.966079	0.370133	-1.07053	-1.68762	-0.125147	0.654375	0.778361	0.327038	1.02496	-0.971976
	BraA01g009070.3C.gene	0.154026	-0.219505	1.07136	1.53202	-0.707864	-0.556144	-1.2739	-1.24083	0.289535	-0.468786	-0.000357761	0.105136	-0.623103	1.93841
	BraA01g009100.3C.gene	-1.99577	-0.0775419	0.202369	-0.423009	0.792083	0.884736	0.617131	-1.74017	0.76768	0.694171	0.911043	-0.589738	-0.622279	0.579293
	BraA01g009120.3C.gene	-0.0295337	-0.421364	-0.498314	2.23167	-0.528461	-0.498163	-0.255837	1.35255	-0.0956833	-0.573249	-0.0322125	1.19048	-1.52022	-0.32167
	BraA01g009130.3C.gene	0.747331	-0.601434	-0.573064	-0.410496	-0.630252	-0.512689	1.9806	-0.208798	1.77193	-1.12448	-0.165357	-0.0903533	-0.957495	0.774551
	BraA01g009140.3C.gene	-1.74136	0.389298	0.38357	-0.676995	-0.125134	0.325192	1.44543	-1.53851	-0.394982	0.626325	0.622573	1.48794	-0.11842	-0.684929
	BraA01g009150.3C.gene	1.96571	-0.357954	-0.248437	-1.14136	-0.631454	-0.0754185	0.488913	1.24456	-0.298139	1.18792	-0.497434	0.548342	-1.17993	-1.00532
	BraA01g009160.3C.gene	-1.77322	-0.164118	0.507648	0.601161	0.92577	0.77232	-0.869566	-1.86146	0.358014	-0.233626	-0.336536	0.432463	0.226756	1.41439
	BraA01g009170.3C.gene	2.21853	-0.432976	-0.388774	-0.370861	-0.399415	-0.664113	0.0376129	1.97419	0.629941	-0.637178	-0.495256	-0.532407	-0.875767	-0.0635252
	BraA01g009180.3C.gene	-1.45631	-0.263333	0.464764	-0.136376	0.284911	1.7536	-0.647247	-1.21563	-0.412723	-0.647242	-0.571319	0.323912	0.862184	1.66081
	BraA01g009200.3C.gene	-0.87916	-0.90913	-0.313953	0.0409329	1.94835	0.555409	-0.442452	-1.73981	1.19804	0.0217376	-0.320434	0.0644586	1.13946	-0.363446
	BraA01g009220.3C.gene	2.06557	-0.885745	-0.477406	-0.314627	-0.741995	0.243011	0.111194	0.0263426	-0.840178	2.13042	-0.412547	-0.363197	-0.661791	0.120948
	BraA01g009230.3C.gene	-1.6805	-0.0372556	0.573078	1.61645	0.114721	-0.448243	-0.138252	-0.826125	-0.19455	-0.0702063	2.16022	-0.539883	-0.561849	0.0323959
	BraA01g009240.3C.gene	1.1148	0.467528	-1.14562	0.466935	0.0337068	-1.60175	0.664396	1.02446	-0.38842	0.443703	0.908223	-0.208268	-1.92687	0.147168
	BraA01g009270.3C.gene	0.193457	-0.838175	-1.10087	-0.559704	1.13219	-0.352837	1.52594	-0.454109	0.000181036	-0.261409	-0.53107	-0.430271	-0.549582	2.22626
	BraA01g009330.3C.gene	-1.68739	-0.36438	-0.112221	-0.288391	0.709949	1.54282	0.199615	-1.76899	-0.681667	0.586016	-0.0683417	1.22104	0.751935	-0.039994
	BraA01g009340.3C.gene	-1.1798	-0.0181605	-0.366089	-0.03037	-0.334571	-0.153619	2.08261	-1.79912	-0.455334	0.196301	1.01983	0.88457	-0.507478	0.661233
	BraA01g009350.3C.gene	-1.3257	-0.886308	0.0444151	0.700919	1.54217	0.501974	-0.577466	-1.5277	0.334386	-0.530829	-0.890455	0.517184	1.12803	0.969379
	BraA01g009380.3C.gene	0.0702435	-0.789313	0.0468036	2.08738	-0.382337	-0.924566	-0.108209	-0.834281	-0.762239	1.26055	-0.860732	-0.438544	1.47481	0.160436
	BraA01g009400.3C.gene	1.1778	-0.309417	-0.641539	-0.517275	-0.72394	-0.67589	1.69026	2.1085	-0.488955	-0.51233	-0.213213	-0.639251	-0.659416	0.404669
	BraA01g009420.3C.gene	-1.49348	0.00554062	0.978705	0.386955	0.71604	0.696321	-1.29008	-2.00146	0.396314	-0.501138	0.0410662	0.547663	1.01653	0.501024
	BraA01g009450.3C.gene	-1.44642	0.131312	0.0690141	-0.672825	0.220345	-0.136109	1.83469	-1.10686	-0.552459	0.0773402	-0.553882	0.401727	-0.249149	1.98329
	BraA01g009470.3C.gene	-1.20342	0.28294	-0.462792	1.49445	-0.652959	-0.580884	1.12267	-1.0482	1.10117	-0.381307	-0.170737	-0.262858	-0.87498	1.63691
	BraA01g009480.3C.gene	-1.81791	1.12486	0.711063	0.494557	0.221205	0.0582917	-0.792065	-2.04266	0.633631	0.871979	0.611627	0.026937	-0.428738	0.327224
	BraA01g009490.3C.gene	-1.27619	-0.765444	-0.410218	-0.591501	0.829637	1.36056	0.853158	-1.87025	0.827545	0.227572	0.0425573	-0.0810666	1.26133	-0.407694
	BraA01g009500.3C.gene	-0.32713	0.873643	-0.74605	0.44955	-1.09223	-0.767049	1.60926	0.180594	-0.386023	1.81752	-0.282459	-0.210377	-1.49893	0.379683
	BraA01g009520.3C.gene	-1.90699	-0.393569	0.46514	-0.418592	0.470866	0.943446	0.839702	-1.05086	-0.556274	-0.122323	0.11668	1.39531	1.24608	-1.02862
	BraA01g009560.3C.gene	-1.11864	-0.325852	-0.324283	-0.705292	1.71451	1.01691	-0.257355	-1.17538	-0.624138	-0.558825	1.24779	0.656103	1.18271	-0.728274
	BraA01g009590.3C.gene	-1.14068	-0.84345	-0.673399	-0.149178	0.510329	0.59383	1.70255	0.477816	-1.16659	-0.566445	-0.739891	1.30285	-0.549808	1.24207
	BraA01g009610.3C.gene	-1.98372	0.794205	-0.132861	0.553614	0.99881	-0.322222	0.0921756	-1.7096	0.123194	1.07363	1.14145	-0.0249027	-0.762112	0.158344
	BraA01g009620.3C.gene	-1.94003	0.492769	0.0483152	0.0327621	-0.0871226	0.0460533	1.40725	-1.99218	-0.0535917	0.223664	0.357242	1.28669	-0.210299	0.388477
	BraA01g009630.3C.gene	2.04381	-0.210178	-0.218714	-1.01214	-0.665276	-0.330596	0.39309	0.746568	-1.0724	1.1864	-0.405435	0.969564	-1.33111	-0.0935836
	BraA01g009650.3C.gene	-1.60635	0.170081	-0.200554	1.60718	0.492819	0.225203	-0.688383	-1.65935	-0.370356	0.0210023	-0.0290242	0.198302	0.089932	1.74949
	BraA01g009660.3C.gene	-1.899	-0.406694	0.0513691	0.000775811	0.156157	1.01825	1.07915	-1.58064	-0.65096	-0.626728	0.235206	1.16106	1.05726	0.404797
	BraA01g009700.3C.gene	0.868881	-0.501715	1.86505	-0.792142	-0.118674	-0.648906	-0.672497	-0.153672	-0.629071	-0.973306	0.310551	0.210476	1.98315	-0.748129
	BraA01g009710.3C.gene	-0.542501	-0.322717	-0.469089	0.175538	-0.256653	2.17112	-0.755694	2.02836	-0.749409	-0.238802	0.0613093	0.358475	-0.54406	-0.915878
	BraA01g009720.3C.gene	-0.707777	-0.597973	-0.0824297	-0.502266	2.00837	-0.707777	0.589855	0.32344	-0.454126	-0.832443	-0.80663	0.235391	2.01478	-0.480411
	BraA01g009750.3C.gene	1.22853	-0.668599	-0.542873	-0.731423	-0.221065	-0.700108	1.63553	-0.661542	-0.661542	1.56704	-0.238761	-0.661542	1.31789	-0.661542
	BraA01g009770.3C.gene	-0.524542	-0.788744	-0.390782	-0.682887	0.66486	-0.270069	1.99216	-1.38489	0.881008	0.878656	-0.375528	-1.23704	0.838592	0.399197
	BraA01g009830.3C.gene	1.63074	0.480643	0.381102	0.347803	-0.627373	-1.13235	-1.08057	0.16703	1.6794	-0.436671	-0.139726	-1.32036	-0.748428	0.798756
	BraA01g009840.3C.gene	-1.40061	-0.324509	0.090005	-0.566167	-0.0109857	0.345495	1.86677	-1.92796	0.350788	-0.456794	0.183046	1.07761	0.86494	-0.0916322
	BraA01g009860.3C.gene	-1.7219	0.0833931	0.25887	1.08708	0.777192	0.484969	-0.969601	-1.83536	-0.319381	-0.351067	0.424783	0.993848	1.11238	-0.0251998
	BraA01g009890.3C.gene	-0.660885	-0.583755	-0.435222	2.02286	-0.285943	-0.683392	0.626342	-1.8686	1.05123	-0.0927612	1.09421	-2.16e-05	0.208306	-0.392366
	BraA01g009930.3C.gene	1.92159	0.404574	0.379679	-0.650185	-0.852091	-0.350206	-0.853359	0.417361	0.67771	0.661314	1.00908	-1.08771	-0.0263512	-1.65141
	BraA01g009940.3C.gene	1.80151	-0.409199	0.898019	-0.163751	-0.333217	-0.764815	-1.02854	-1.65544	1.388	0.698064	-0.0854481	0.486335	-0.0578724	-0.773631
	BraA01g009960.3C.gene	0.611632	1.48816	0.780342	-0.0715277	-0.748788	-0.789973	-1.26984	1.23608	0.565928	-0.0808421	0.0664302	-0.964694	-1.60971	0.786815
	BraA01g009970.3C.gene	0.106161	-0.669216	-0.593859	0.222991	1.8229	0.398242	-1.28722	-0.336775	1.10175	-0.953936	0.0893324	0.855928	0.791502	-1.5478
	BraA01g010020.3C.gene	-0.921616	-0.561586	0.249018	0.282828	1.71111	0.479403	-1.23916	-0.762303	-0.339176	-0.116109	-0.799164	-0.65679	0.768252	1.90529
	BraA01g010080.3C.gene	0.557871	-1.31028	-0.621443	-0.414215	0.489051	-0.430145	1.72916	-0.0902246	-0.103805	-1.07299	-0.991968	-0.132213	1.8918	0.499397
	BraA01g010090.3C.gene	1.4387	-0.724414	-0.34994	-1.05506	-0.253249	-0.439084	1.38305	-2.13071	0.711666	0.592076	-0.146851	-0.0751522	0.637786	0.411183
	BraA01g010170.3C.gene	-0.296017	0.70463	-0.583503	1.98555	-0.512866	-0.766884	-0.530906	-0.228768	0.359043	0.0698107	-0.654946	-0.314268	-1.19505	1.96418
	BraA01g010180.3C.gene	0.359325	0.315796	-0.935588	0.612031	-1.13248	-0.820704	1.60162	0.0690268	0.853842	-0.516214	-0.151766	-0.469271	-1.43123	1.64561
	BraA01g010210.3C.gene	1.36392	1.40203	-0.441967	0.0256334	-0.930763	-0.938726	-0.480126	2.1648	-0.515916	-0.454621	-0.116178	-0.55505	-0.69879	0.175752
	BraA01g010230.3C.gene	-1.96658	0.764734	0.613957	0.275868	-0.0774978	0.906391	-0.516874	-2.03691	-0.474458	0.249515	0.449736	0.465033	1.01835	0.328734
	BraA01g010240.3C.gene	-2.04708	-0.118498	-0.10663	0.0651922	0.536404	1.05508	0.615528	-2.13157	-0.315832	0.602293	0.657516	0.639148	0.310677	0.23777
	BraA01g010250.3C.gene	1.00766	-0.670029	-0.581694	-0.876697	-0.634362	0.0155658	1.73956	0.208451	-1.0526	0.223416	-0.669181	0.864294	-1.11257	1.53819
	BraA01g010260.3C.gene	-1.57911	1.46248	0.594778	0.538453	-0.160735	-0.0206396	-0.835223	-1.69053	-0.0470983	0.141288	1.36636	0.267703	-0.787179	0.749459
	BraA01g010270.3C.gene	1.9673	0.226851	0.226664	-0.118784	-0.487726	-0.653112	-1.16119	-1.53111	-0.30507	1.10428	1.40022	-0.583251	0.0967556	-0.181822
	BraA01g010280.3C.gene	1.62737	0.873867	-0.043581	-0.810951	-1.15479	-0.73276	0.240841	1.51855	-0.688349	0.192849	0.687161	0.389698	-1.47074	-0.629171
	BraA01g010300.3C.gene	-1.88505	0.667431	0.583667	-0.868411	0.22556	0.496394	0.780409	-2.09056	-0.145711	0.233091	0.733593	0.66376	0.745484	-0.139656
	BraA01g010310.3C.gene	-1.6143	0.615774	0.744674	0.471509	0.737504	0.309162	-1.26432	-2.05354	-0.192023	0.936825	0.457472	-0.19639	0.334366	0.713296
	BraA01g010360.3C.gene	1.84611	0.0319793	-1.19761	-0.0148597	-0.100537	-0.984891	0.419806	2.08325	-0.0280232	-0.648558	-0.316287	-0.684233	-0.74527	0.339118
	BraA01g010370.3C.gene	-1.88163	-0.618764	0.591098	0.234091	0.576187	1.15634	-0.0573171	-1.48345	1.80776	-0.568883	0.0149372	-0.167719	-0.0254398	0.422788
	BraA01g010400.3C.gene	-0.476804	-0.5208	-0.486361	-0.5252	0.255163	-0.42409	2.17809	-1.13771	-1.1446	-0.582674	0.369559	0.263874	0.691591	1.53996
	BraA01g010420.3C.gene	-1.19995	0.353261	0.0756378	-1.06858	0.344928	-0.265494	1.76019	-1.17919	-0.172164	0.0459908	2.06509	-0.512276	-0.0234048	-0.224043
	BraA01g010440.3C.gene	2.04372	-0.594586	-0.687811	-0.422956	-0.31634	-0.60992	0.587888	1.08962	-0.150028	-1.01339	-0.767349	-0.568576	-0.258859	1.66858
	BraA01g010500.3C.gene	-0.671025	0.418049	-0.495535	-0.260377	-0.741953	-0.344906	2.09575	0.234105	-0.882909	-0.571337	1.40068	-0.882909	-0.610881	1.31325
	BraA01g010510.3C.gene	-1.23805	1.53848	0.404672	0.855515	-0.834076	-0.713297	-0.01324	-1.18682	-0.288532	0.0704027	1.73161	0.880626	-0.619532	-0.587759
	BraA01g010520.3C.gene	1.19376	1.21547	-0.219193	-1.33908	-1.10592	0.107265	0.14769	-0.627705	-0.13907	0.440437	1.92053	-0.097849	-0.211918	-1.28442
	BraA01g010530.3C.gene	1.58529	-0.658174	-0.809056	-0.594723	1.2697	-0.152817	-0.640225	1.11218	-0.723629	1.38494	-0.356767	0.200278	-0.157894	-1.45911
	BraA01g010540.3C.gene	-2.13327	-0.17617	0.282989	0.223685	0.494033	0.960576	0.348161	1.8056	0.10166	-0.751442	-0.529715	0.255552	-1.28648	0.404818
	BraA01g010550.3C.gene	0.587137	-0.573564	-0.703445	-0.545292	-0.45654	-0.357219	2.04892	2.22698	-0.164353	-0.192241	-0.324807	-0.592322	-0.658115	-0.295147
	BraA01g010560.3C.gene	-0.405457	-0.624764	-0.638125	2.03497	-0.00604821	0.464666	-0.825241	1.54539	-0.123936	-0.848081	-0.726396	-0.321516	-0.795579	1.27012
	BraA01g010570.3C.gene	-1.88062	1.41868	0.611925	-0.0927745	-0.0787979	0.185574	-0.163988	1.27746	-1.29557	0.719577	0.919503	-0.120201	-0.445653	-1.05512
	BraA01g010590.3C.gene	-1.43595	-0.696383	-0.238561	-9.95e-06	-0.00181617	0.647247	1.72547	-1.36023	-0.347143	0.089321	0.116115	1.0402	1.41813	-0.956396
	BraA01g010600.3C.gene	-1.17217	-0.517331	0.0173869	-0.365755	0.400359	-0.348147	1.98565	-1.1676	0.105669	-0.575975	0.52053	-0.318079	1.9201	-0.484652
	BraA01g010650.3C.gene	-1.43517	-0.545312	-0.00227937	-0.455315	0.0656273	0.630793	1.74166	-1.83234	-0.267981	1.15776	0.201042	0.922192	0.311619	-0.492283
	BraA01g010670.3C.gene	1.94719	-0.419129	-0.629293	-0.10144	-1.01979	-0.418759	0.641219	0.264406	1.0667	-0.376928	-0.235637	-0.364371	-1.66018	1.30601
	BraA01g010700.3C.gene	-0.895668	-0.587621	-0.292068	-0.755425	-0.182203	1.848	0.86498	-1.53141	-0.184128	-0.736965	1.30776	0.361116	1.07376	-0.290136
	BraA01g010710.3C.gene	-0.788147	-0.206027	-0.0125203	-0.499214	-0.751436	0.135056	2.12229	-1.24918	-0.21704	-0.859829	0.0162676	0.709991	1.76662	-0.166829
	BraA01g010720.3C.gene	-1.22022	0.445187	1.00333	0.916803	0.396818	-0.0228071	-1.51911	-0.858683	0.721977	1.20801	0.885801	-0.0228152	-0.407584	-1.52671
	BraA01g010740.3C.gene	0.0366813	-0.394927	-0.117823	-0.666048	-0.688246	-0.356901	2.18726	1.47518	-0.706421	0.142865	-0.108913	0.97423	-0.270148	-1.50679
	BraA01g010750.3C.gene	-0.597323	-0.497113	-0.235721	-0.706092	-0.492991	0.427847	2.10139	-0.298116	-0.728443	-0.909664	0.0956287	0.837039	1.794	-0.790443
	BraA01g010790.3C.gene	0.173788	-0.140622	1.73769	0.223436	0.013411	-0.346227	-1.66147	0.888209	0.724106	-0.747789	-0.909028	-1.14041	-0.21336	1.39828
	BraA01g010810.3C.gene	1.34812	-0.736583	-0.278497	-0.854469	-0.736157	-0.237132	1.49472	2.19667	-0.51334	-0.707538	-0.535383	0.0435679	-0.192803	-0.291179
	BraA01g010830.3C.gene	0.160701	-0.350742	-0.323249	-1.24029	-0.585553	0.41801	1.92113	-1.19402	0.80633	-0.556626	0.767623	1.3066	0.0179318	-1.14784
	BraA01g010890.3C.gene	-0.571748	0.644258	-0.0534958	-0.902799	-0.625451	-0.451624	1.96086	-1.67165	0.0972079	0.196943	-0.134986	-0.182227	-0.0664056	1.76111
	BraA01g010940.3C.gene	1.65746	-0.442299	-0.591102	-0.857797	-0.341981	-0.631188	1.2069	1.12849	0.503521	-0.347591	-0.857295	-0.940957	-0.883213	1.39705
	BraA01g010970.3C.gene	-2.12144	0.326226	0.407041	-0.0530901	1.03047	0.4033	0.00749104	-1.79903	0.514109	-0.376101	0.533426	0.414014	1.26431	-0.550726
	BraA01g011030.3C.gene	-1.4589	-0.95978	-0.322998	0.286235	1.32096	0.133816	1.00067	-1.87283	0.88447	0.295778	-0.65288	-0.14235	0.557594	0.930219
	BraA01g011040.3C.gene	1.76969	-1.00504	0.355702	-0.878965	-0.826718	0.520956	0.0643713	2.09482	-0.527203	-0.379885	-0.582699	-0.54006	-0.559816	0.49484
	BraA01g011050.3C.gene	-0.00491871	-0.2786	-0.603956	-0.567668	2.21454	-0.526025	-0.233372	2.2621	-0.332566	-0.441712	-0.483612	-0.275566	-0.333569	-0.39508
	BraA01g011070.3C.gene	1.23232	-0.644181	-1.15396	-0.952518	-0.176782	0.423572	1.27155	2.26779	-0.377964	-0.377964	-0.377964	-0.377964	-0.377964	-0.377964
	BraA01g011080.3C.gene	-1.44381	-0.528797	0.0484608	-0.433025	0.484517	0.0825752	1.79007	-0.375379	-0.209829	-0.944609	-0.481695	-0.553823	0.543226	2.02211
	BraA01g011090.3C.gene	0.629611	0.403702	-0.55179	0.766489	-1.15105	1.22018	-1.31715	-0.778018	-0.817773	-0.501926	0.78235	1.49746	0.804211	-0.986304
	BraA01g011100.3C.gene	-1.4855	-0.930438	-0.16983	1.39968	0.821582	0.497053	-0.132555	-1.87181	0.216162	-0.249364	-0.555622	0.945174	0.89381	0.62165
	BraA01g011120.3C.gene	2.20163	-0.132888	-0.268896	-0.610334	-0.699981	-0.44544	-0.0440949	-0.522224	0.176278	1.52915	0.0317503	0.667403	-0.186247	-1.69611
	BraA01g011150.3C.gene	-0.779831	-0.356197	0.216841	-0.588195	2.12849	-0.0379597	-0.583152	-0.786665	-0.353065	-0.552409	-0.242425	0.089724	2.18393	-0.33909
	BraA01g011160.3C.gene	-1.42784	-0.489835	-0.418472	-0.629712	0.64649	1.01479	1.30458	-0.899704	-0.621974	-0.265927	-0.506553	0.188246	2.10735	-0.00143865
	BraA01g011180.3C.gene	2.07623	-0.395886	-0.614876	-0.682724	-0.417001	-0.48977	0.524031	2.02548	-0.199462	-0.593487	-0.62503	-0.429344	-0.765302	0.587147
	BraA01g011190.3C.gene	-0.743898	-0.529067	-0.00770645	-0.47931	-0.634747	0.2845	2.11023	-1.43467	0.468303	-0.0874963	0.159325	0.42749	1.5369	-1.06985
	BraA01g011210.3C.gene	2.09513	-0.50867	-0.471118	-0.607588	-0.470853	-0.537185	0.50028	-0.896185	-0.168289	1.84715	-0.711727	0.574059	-0.919352	0.274345
	BraA01g011220.3C.gene	0.996841	-1.49376	0.250467	-0.272729	0.783499	0.865105	-1.12943	-1.77567	0.801644	-0.232736	0.0242843	1.22299	-0.591691	0.551183
	BraA01g011270.3C.gene	-1.33744	-0.968108	-0.0857092	-0.337018	1.25382	1.23423	0.240221	-1.21118	0.0609595	-0.200751	-0.873557	-0.188593	1.83057	0.582551
	BraA01g011300.3C.gene	-1.37242	1.31996	-0.33568	1.3622	-0.393714	-0.493254	-0.0870862	-1.49026	0.569477	0.438674	0.526599	-0.264842	-1.09204	1.31239
	BraA01g011310.3C.gene	-0.372127	-0.27867	-0.396419	-0.243523	-0.252392	-0.69695	2.24008	-0.407612	0.949184	-0.281494	-0.467355	-0.719834	-0.894258	1.82137
	BraA01g011340.3C.gene	0.0744634	-0.66427	-0.408419	-1.11074	-0.0124011	0.0853941	2.03598	-0.757017	-0.318538	-0.742741	-0.245114	0.137377	2.15466	-0.228629
	BraA01g011350.3C.gene	-1.23744	0.258359	-0.0193324	0.165773	-0.63673	-0.467233	1.9366	-1.18859	-0.466005	1.41365	0.75152	-0.871294	-0.520598	0.881318
	BraA01g011360.3C.gene	-2.01576	-0.294422	0.334576	-0.0571394	1.0363	0.784992	0.211454	-2.20668	0.243945	0.0986364	0.173988	0.792638	0.442822	0.454647
	BraA01g011370.3C.gene	-1.95264	0.415486	-0.286834	0.978432	0.855642	0.343372	-0.353458	-1.37331	0.486218	0.343104	-1.32353	-0.0544597	0.67977	1.24221
	BraA01g011390.3C.gene	2.22821	-0.347908	-0.565432	0.00980784	-0.505488	-0.369651	-0.449536	0.438805	0.266541	-0.637237	-0.873487	-0.312881	-0.82727	1.94553
	BraA01g011400.3C.gene	2.1777	-0.671975	-0.488487	-0.267147	-0.698779	-0.0825405	0.0312279	-1.37331	-0.805335	0.760626	-0.307781	-0.00607201	0.0620605	1.66981
	BraA01g011430.3C.gene	-0.527436	-0.17433	-0.474423	-0.287514	-0.473824	-0.312285	2.24981	0.27253	-0.781925	-0.558532	-0.465033	0.244988	-0.751837	2.03981
	BraA01g011440.3C.gene	-0.824992	-0.553506	-0.631947	-0.2413	-0.179811	0.330659	2.1009	-0.680399	-0.108205	-0.929759	-0.487353	0.127668	-0.0211509	2.0992
	BraA01g011450.3C.gene	-1.75851	-0.486495	0.223418	-0.150747	-0.0802708	0.960781	1.29182	-1.70172	-0.453584	-0.32591	0.477571	1.16308	1.0753	-0.234739
	BraA01g011480.3C.gene	-0.273563	1.97807	0.289945	-0.66287	-0.914546	-0.740299	0.323263	-0.45577	0.105802	1.61717	1.0986	-0.586019	-1.01575	-0.764029
	BraA01g011490.3C.gene	1.9293	-0.233458	-0.373761	-0.851964	-0.644248	-0.593941	0.768068	0.443449	-0.459972	0.587296	-0.541599	0.694948	-1.81265	1.08853
	BraA01g011500.3C.gene	-1.32189	0.540399	0.0586184	1.43574	-0.0137872	0.559105	-1.25818	-2.11594	0.159515	0.277858	0.235853	0.716592	0.905001	-0.178882
	BraA01g011520.3C.gene	2.16009	0.0473599	-0.0752477	-0.388522	-0.609296	-0.85046	-0.283927	1.47469	0.503528	0.771165	0.0219633	-0.557195	-1.43484	-0.779315
	BraA01g011530.3C.gene	2.01204	-0.31457	-0.436764	-0.756512	-0.514387	-0.637172	0.647364	1.05341	0.0736568	-1.33764	-0.990224	-0.542643	0.483901	1.25955
	BraA01g011540.3C.gene	0.253015	-0.46954	-0.33918	-0.657297	-0.596421	-0.35539	2.16481	1.23828	-0.554474	-0.431302	-1.14388	0.800538	-0.959507	1.05035
	BraA01g011600.3C.gene	1.53513	-0.598798	-0.798234	1.11824	-1.00245	-0.551235	0.297341	2.01173	-0.461598	-0.534131	-0.631268	-0.441871	-0.626864	0.683999
	BraA01g011610.3C.gene	0.752358	0.388872	-0.593499	1.35591	-1.42349	-0.929431	0.449277	0.600103	-0.844083	-0.0297886	0.243405	-0.830677	-0.949071	1.81011
	BraA01g011640.3C.gene	-0.268875	1.57167	-0.0886991	-0.901167	-0.766021	-0.760408	1.2135	-0.319029	-0.667308	0.392657	1.97235	0.258601	-0.84503	-0.792237
	BraA01g011650.3C.gene	0.512906	0.298923	-0.688337	-0.852113	0.639486	-1.37578	1.46491	0.22747	-0.170044	0.722928	1.22888	0.249121	-0.33092	-1.92743
	BraA01g011670.3C.gene	-0.555343	1.91165	-0.0378045	-1.04077	-0.206885	-0.708939	0.638084	-0.848026	-0.412881	0.592122	1.66737	0.544576	-0.275395	-1.26777
	BraA01g011710.3C.gene	1.64105	0.0361044	-0.497688	-0.159782	-1.06493	-0.951368	0.996618	1.55296	0.250012	0.507081	-0.124354	-0.914325	-1.53263	0.261257
	BraA01g011760.3C.gene	1.33592	-0.250585	-0.697427	-0.514043	-0.606518	-0.809603	1.54226	2.19594	-0.303669	-0.590572	-0.786038	-0.156168	-0.302209	-0.057284
	BraA01g011800.3C.gene	2.0454	-0.721139	-0.400858	0.574672	-0.406415	-0.69472	-0.396939	1.72268	0.56128	-0.625963	-0.879208	-0.597852	-0.858162	0.677225
	BraA01g011830.3C.gene	2.12273	-0.428274	-0.656873	-0.53225	-0.373612	-0.538926	0.40721	1.80497	-0.269556	-0.358484	-0.819814	-0.639093	-0.701811	0.98379
	BraA01g011840.3C.gene	2.10982	0.16567	-0.251786	-0.458936	-0.884076	-0.682346	0.00165286	1.09352	0.498859	-0.251143	1.3874	-0.864177	-1.13533	-0.729125
	BraA01g011850.3C.gene	1.36663	-0.600298	-0.584596	-0.568066	-0.580476	-0.589724	1.55653	1.60561	-0.934412	0.665718	0.296716	0.104916	-1.36696	-0.371594
	BraA01g011860.3C.gene	-0.415122	0.626936	-0.520164	1.21297	0.418055	-1.81096	0.488283	-2.0024	0.536565	0.338285	0.337262	0.329058	-0.563001	1.02423
	BraA01g011880.3C.gene	-1.88048	-0.531461	-0.19716	0.327298	0.386013	0.736572	1.15922	-2.06439	0.0428431	-0.20579	0.347159	1.13307	0.446602	0.300501
	BraA01g011890.3C.gene	1.22219	-0.945755	-0.69498	-1.00006	0.384271	-0.33316	1.36749	0.886247	0.589918	0.512498	-1.42063	-0.211023	-1.29149	0.934477
	BraA01g011940.3C.gene	1.58412	-0.741473	-0.537338	-0.906736	-0.00290512	-0.605376	1.20971	1.49728	0.460692	0.408557	-0.778356	-0.281027	-1.6127	0.305552
	BraA01g011950.3C.gene	1.93527	0.657379	-0.827301	-0.498509	-0.283966	-0.895153	-0.0877236	1.32774	-0.373986	1.21513	-0.465005	0.323992	-1.36277	-0.665106
	BraA01g011960.3C.gene	2.0777	-0.453373	-0.264549	-0.479131	-0.0840766	-1.05163	0.255064	-0.50753	0.0857815	-0.257674	-0.116457	-0.332294	-1.00248	2.13066
	BraA01g011990.3C.gene	0.296869	-0.852917	0.243545	-1.55886	1.58008	-0.133608	0.424893	-1.56719	0.325486	0.143131	-0.470597	0.00473666	1.77526	-0.210834
	BraA01g012000.3C.gene	-0.512064	0.507268	-0.322549	-0.224029	1.98617	-0.297861	-1.13694	0.721846	-0.390305	1.38758	0.864742	-0.352237	-0.975642	-1.25598
	BraA01g012030.3C.gene	2.22193	-0.357857	-0.396715	-0.450168	-0.565597	-0.502458	0.0508715	2.24249	-0.256563	-0.440176	-0.435529	-0.489942	-0.521776	-0.0984992
	BraA01g012040.3C.gene	-0.21694	-0.0917068	-0.448084	-0.691823	-0.101285	-0.648786	2.19862	-0.328576	-0.790055	0.522017	-0.926657	0.633649	-0.847364	1.73699
	BraA01g012050.3C.gene	0.752172	-0.130956	-0.476983	-0.427538	-0.506918	-1.09445	1.88467	2.1004	-0.883373	-0.152994	-0.412445	0.340844	-0.550127	-0.442305
	BraA01g012090.3C.gene	-0.904059	-1.02543	-0.37004	-0.0589769	1.97743	0.127532	0.253548	-1.70154	1.26091	0.855989	-0.550243	-0.410447	-0.0121494	0.557482
	BraA01g012100.3C.gene	-1.13581	-0.343114	0.0832725	-0.396621	1.17367	1.50495	-0.88634	-1.65961	1.08293	-0.273917	-0.561428	0.505598	1.16605	-0.259627
	BraA01g012110.3C.gene	-0.169726	-0.939824	-0.478037	-0.843958	0.0343024	0.400943	1.9963	-1.18078	1.65336	-0.527146	-0.0361505	-0.830182	-0.0293233	0.950224
	BraA01g012140.3C.gene	1.93256	0.155626	-0.597595	0.478682	-0.659501	-1.08036	-0.229407	2.06885	-0.34867	0.163934	0.142954	-0.336179	-0.780514	-0.910371
	BraA01g012150.3C.gene	1.99687	-0.89112	-0.296976	0.243601	0.320968	-0.798064	-0.57528	-0.655409	0.451527	-0.439416	-0.994752	-0.471703	0.123235	1.98652
	BraA01g012160.3C.gene	2.24642	-0.35228	-0.382925	-0.330631	-0.510565	-0.545264	-0.124754	2.21011	-0.221204	-0.466653	-0.505982	-0.537241	-0.547188	0.0681551
	BraA01g012180.3C.gene	0.637843	0.562669	1.09186	0.391213	-0.482902	-0.301378	-1.8993	-1.15083	0.737658	0.838631	-0.155247	-0.358617	1.32317	-1.23477
	BraA01g012190.3C.gene	-1.76769	-0.0849316	0.566663	0.081519	0.118435	1.52702	-0.441015	-1.42456	0.364229	-0.276879	0.124519	1.48326	0.733373	-1.00394
	BraA01g012200.3C.gene	-2.16282	0.336358	0.132851	0.945772	0.4112	0.357005	-0.0203696	-1.9137	0.0275365	0.450009	0.00543348	0.902804	-0.504179	1.03209
	BraA01g012220.3C.gene	0.721195	-0.603807	-0.432023	-0.638268	-0.541327	-0.500255	1.99449	1.92039	-0.255783	-0.647923	-1.19199	0.105741	-0.40819	0.477751
	BraA01g012230.3C.gene	1.89155	-1.09735	-0.563677	-0.317632	-0.208751	-0.448682	0.744537	-1.87003	0.130971	0.041804	-0.661153	0.5971	0.616681	1.14462
	BraA01g012250.3C.gene	1.1774	0.478384	-0.931139	1.34504	-0.388997	-0.571033	-1.10965	1.57386	-1.21749	-0.593463	-0.0412362	1.12753	-0.590284	-0.258922
	BraA01g012260.3C.gene	-1.97355	-0.289433	0.401178	-0.0480997	0.297427	1.29078	0.321701	-1.64725	-0.166022	-0.579534	0.151739	1.05718	1.32736	-0.143479
	BraA01g012270.3C.gene	-1.57009	0.400347	0.234908	0.359082	1.47322	0.106833	-1.0043	-1.64445	0.21383	1.55521	0.575494	0.203865	-0.293777	-0.610179
	BraA01g012290.3C.gene	-1.63552	1.58345	0.231884	-0.1076	-0.535299	-0.191926	0.655007	-1.2207	-0.035766	1.11569	1.22219	0.556855	-1.06208	-0.576184
	BraA01g012300.3C.gene	-1.87276	0.417872	0.811166	0.835169	0.319036	0.349152	-0.859637	-2.11522	0.681342	0.676184	0.287507	0.533544	0.311147	-0.374506
	BraA01g012350.3C.gene	1.47451	-1.08932	-0.755847	-0.720431	-0.463294	0.526022	1.02836	2.16834	-0.635691	-0.517633	-0.590403	0.116281	-0.027685	-0.513211
	BraA01g012370.3C.gene	-1.00278	0.320161	0.208732	-0.925265	-0.135736	1.94979	-0.414907	-0.742346	-0.686722	-0.630303	1.79339	0.0964637	0.903327	-0.733815
	BraA01g012380.3C.gene	-0.358237	-0.283159	-0.126057	-0.822907	-0.783988	0.274754	2.09959	0.185367	-0.865474	-0.921684	0.139674	1.5374	0.957638	-1.03292
	BraA01g012410.3C.gene	-2.18781	-0.073079	0.280795	0.431441	0.604444	0.729039	0.215172	-1.95459	-0.0251906	0.444903	0.646729	0.658012	0.857794	-0.627657
	BraA01g012480.3C.gene	0.874216	-0.347441	-0.352124	-0.906036	-0.842949	-0.266472	1.84081	1.57445	0.986233	-0.706382	-0.4148	-0.329561	-1.31418	0.204241
	BraA01g012500.3C.gene	2.19688	-0.028826	-0.064189	-0.540384	-0.653483	-0.588531	-0.321468	1.32785	0.610584	0.0261074	0.950426	-0.68923	-1.04957	-1.17617
	BraA01g012550.3C.gene	2.2435	-0.218527	-0.258831	-0.421347	-0.596064	-0.513694	-0.235039	0.867237	1.04242	0.448268	0.769543	-0.782659	-1.22936	-1.11545
	BraA01g012560.3C.gene	2.2056	-0.175539	-0.263797	-0.517967	-0.547118	-0.683357	-0.017823	2.13896	0.0100913	-0.561355	-0.418412	-0.505357	-0.810913	0.14699
	BraA01g012570.3C.gene	0.453769	-0.653898	-0.0648398	-0.908581	-0.447242	-0.419092	2.03988	1.85347	-0.957068	-1.08959	0.353386	-0.0042704	-0.480717	0.32479
	BraA01g012580.3C.gene	2.2263	-0.60503	-0.537076	-0.267413	-0.307668	-0.470534	-0.0385832	1.81042	-0.36329	0.953529	-0.94237	-0.549361	-0.652287	-0.256636
	BraA01g012590.3C.gene	-1.3514	0.655563	-0.619397	1.62996	0.38371	-0.744432	0.0459985	-1.41986	0.985951	0.496102	0.845761	-0.55763	-1.09118	0.74085
	BraA01g012600.3C.gene	1.34824	-1.07633	-0.842301	-1.00288	0.298408	0.186399	1.08846	0.618243	-0.045308	-1.10695	-1.10834	-0.673988	1.04644	1.26991
	BraA01g012610.3C.gene	-1.41933	-0.264064	-0.0137539	-0.250593	-0.233059	0.24763	1.93317	-0.249846	1.34303	-1.02604	-0.9574	-0.432968	1.40375	-0.0805385
	BraA01g012620.3C.gene	2.0124	-0.744228	-0.37423	-0.450279	-0.403036	-0.687517	0.646895	-0.539948	0.526989	-0.670252	-0.883605	0.156372	1.96649	-0.55605
	BraA01g012630.3C.gene	1.61708	-0.474776	-0.282173	-0.957684	-0.669038	-0.459739	1.22633	2.09912	-0.25648	0.280356	-0.48669	-0.662926	-0.873499	-0.0998806
	BraA01g012650.3C.gene	-1.25174	-0.0166076	1.22985	-0.272528	0.610877	0.951883	-1.25173	-0.496043	-0.293269	-0.473851	-0.428875	-0.211095	2.25616	-0.353032
	BraA01g012660.3C.gene	-1.03142	1.06984	-0.611603	1.68089	-0.712713	-0.141787	-0.253205	-0.570206	-0.141348	-0.327695	-0.494244	-0.425202	-0.28639	2.24509
	BraA01g012670.3C.gene	-1.91657	0.491381	0.00406639	1.33258	0.406968	0.0566574	-0.375077	-0.924419	-0.112425	-0.55435	-0.372523	-0.277634	0.0965108	2.14484
	BraA01g012680.3C.gene	-1.72975	0.939706	0.0333459	1.2318	-0.694643	0.333221	-0.113679	-1.23843	-0.113157	0.141119	0.860213	0.522113	-1.39097	1.21911
	BraA01g012690.3C.gene	-1.51021	-0.445553	-0.277612	1.71951	0.677347	0.00423693	-0.167716	-1.56544	1.09589	-0.442854	-0.203016	-0.0825802	-0.23367	1.43167
	BraA01g012700.3C.gene	-0.976737	-0.765588	1.19635	-0.845197	-0.574149	0.819318	1.146	-1.20106	-0.140755	0.921686	-0.909757	-0.58779	0.377367	1.54031
	BraA01g012710.3C.gene	1.82058	-0.548712	-0.278084	-0.744708	-0.88814	-0.296704	0.935772	-1.48453	-0.482405	1.21947	0.465984	0.999864	-0.907571	0.189194
	BraA01g012720.3C.gene	0.461715	2.01508	0.0602038	-0.392638	-0.753695	-0.565999	-0.824667	0.178082	-0.538381	-0.336231	2.19299	-0.422023	-0.55817	-0.516264
	BraA01g012730.3C.gene	-0.654632	-0.365664	-0.149939	-0.433903	2.24093	-0.353529	-0.283263	-0.874231	-0.281159	-0.690654	0.237096	0.0488424	2.08468	-0.524575
	BraA01g012760.3C.gene	0.929238	1.60662	0.314398	-0.151407	-0.895157	-0.849189	-0.954505	-1.13844	0.532701	-0.00750473	1.78295	-0.514405	0.289558	-0.944861
	BraA01g012800.3C.gene	-0.655168	1.58413	-0.258618	1.246	-0.573865	-0.996372	-0.346112	-1.36713	-0.0939514	1.10051	1.36504	-0.363442	-0.916377	0.275344
	BraA01g012820.3C.gene	-1.91856	-0.177237	-0.154313	-0.00323184	1.31849	0.257042	0.677808	-1.63963	0.326495	-0.66906	-0.501347	0.286993	1.02331	1.17324
	BraA01g012830.3C.gene	0.576671	0.320851	-1.14421	0.31575	-1.05468	-0.638011	1.62363	0.605743	-0.447627	-0.457518	-0.0687895	-0.102928	-1.36085	1.83197
	BraA01g012880.3C.gene	0.957601	-0.829025	-0.824863	0.887585	-0.36714	-1.09048	1.26632	1.2726	-0.274313	-0.327509	-0.9247	-0.427933	-0.86889	1.55075
	BraA01g012890.3C.gene	-0.76761	-0.0220177	-0.00672417	1.63705	-0.713741	-1.11534	0.988389	-1.08058	0.573171	-0.706775	-0.790838	-0.180404	0.400507	1.78492
	BraA01g012900.3C.gene	-1.94148	0.0560234	0.263803	0.736146	1.07457	0.376337	-0.565398	-2.17787	0.951621	0.355029	0.100682	0.330797	0.287034	0.152702
	BraA01g012910.3C.gene	-1.02901	0.987056	1.13436	0.539522	0.209896	-0.351355	-1.49047	-0.925029	1.18099	1.2412	0.566374	-0.139581	-0.867252	-1.0567
	BraA01g012930.3C.gene	-0.653679	-1.11435	0.611661	0.582608	1.42287	0.360404	-1.20951	-1.21085	0.00176607	0.558827	-0.207811	-0.0462809	1.82464	-0.920288
	BraA01g012960.3C.gene	-1.0078	0.0868994	-0.114697	0.996237	1.42803	0.00125346	-1.38992	-1.82955	-0.664058	0.717784	-0.192402	0.753287	1.02823	0.186705
	BraA01g012970.3C.gene	-0.823532	1.89584	-0.499341	0.601713	0.181295	-0.964325	-0.391652	-0.85582	-0.908815	0.434777	0.843226	0.447459	-1.27281	1.31198
	BraA01g012980.3C.gene	-1.8213	1.0831	-0.00809821	1.0319	0.381216	-0.136893	-0.529915	-2.14696	0.558115	0.570817	0.863027	0.0631756	0.0559506	0.0358782
	BraA01g013000.3C.gene	-0.162835	-0.975297	0.256946	-1.14558	-0.539217	1.1083	1.45768	1.62513	-0.68381	-0.968129	-1.09687	0.387342	0.774254	-0.0379213
	BraA01g013010.3C.gene	-1.30683	1.36329	1.05158	-0.466548	0.0858476	0.283724	-1.01107	-1.12981	0.687418	0.830457	0.672537	0.947742	-0.692656	-1.31569
	BraA01g013020.3C.gene	-1.53723	-0.171938	-0.0977659	-0.437282	0.198468	0.224545	1.8212	-1.81487	-0.333592	-0.308668	1.00692	0.903056	0.783772	-0.236621
	BraA01g013030.3C.gene	-0.916395	-1.15716	-0.681526	0.278069	0.913697	-0.000190519	1.56351	0.490689	-0.433017	-1.19933	-0.864274	0.443111	1.77358	-0.210757
	BraA01g013070.3C.gene	-1.72237	-0.529096	-0.0736834	0.389043	0.318771	1.57912	0.0382139	-1.58951	-0.321437	0.238324	-0.104506	0.875208	-0.58096	1.48288
	BraA01g013160.3C.gene	-1.62075	-0.0288743	1.53502	-0.4106	0.644887	0.400817	-0.520499	-1.3973	1.75859	-0.585283	0.0576644	0.309592	0.42983	-0.573095
	BraA01g013170.3C.gene	0.036942	0.405008	-0.293408	0.937855	-1.44675	-0.984072	1.34442	1.23233	0.71597	-0.582984	0.482445	0.483458	-0.693847	-1.63737
	BraA01g013200.3C.gene	-1.20766	1.62892	0.34307	0.368434	0.261051	-0.151378	-1.24244	-1.37894	0.864047	-0.324784	0.525561	-0.779027	-0.393078	1.48622
	BraA01g013250.3C.gene	-1.79278	-0.692208	0.150874	-0.0778551	0.37282	0.846475	1.19267	0.833655	-1.29763	-0.909297	-0.625593	1.35429	0.747234	-0.102663
	BraA01g013280.3C.gene	-0.454169	-0.569002	-0.325172	-0.682705	-0.323606	0.172034	2.18262	0.750765	-0.764271	-1.57304	0.889571	0.915216	0.492965	-0.711207
	BraA01g013300.3C.gene	0.275772	1.5191	-0.410604	0.225741	-1.20177	-1.17086	0.762609	-0.989776	0.339167	0.402522	1.08415	1.18951	-0.787496	-1.23807
	BraA01g013350.3C.gene	-1.44888	0.735599	0.427453	0.958201	0.91381	-0.505219	-1.08096	-1.69014	-0.0982682	0.953488	1.2887	-0.490132	-0.383695	0.420053
	BraA01g013360.3C.gene	1.47222	0.979586	-0.429989	0.46856	-0.46309	-1.32918	-0.698106	-0.061282	0.276484	-0.644281	1.53396	-0.585291	-1.41611	0.896519
	BraA01g013370.3C.gene	-1.97532	0.139245	-0.193213	0.764296	0.553478	1.02575	-0.314245	-1.57635	-0.672497	0.487685	-0.173002	0.227478	0.0511692	1.65552
	BraA01g013380.3C.gene	-1.47428	-0.0220956	-0.234246	1.49611	0.874668	0.210407	-0.850563	-1.77967	0.984827	-0.0751521	0.0657326	-0.506734	0.0485367	1.26246
	BraA01g013390.3C.gene	0.0268551	-0.229873	-0.47007	-0.824454	0.587576	-1.009	1.91896	-1.87756	0.32385	0.203765	-0.484675	1.31066	0.607196	-0.0832356
	BraA01g013400.3C.gene	-1.34164	0.0415884	1.05739	0.489864	0.46794	0.729987	-1.44512	-1.20013	0.170067	-0.669219	0.588295	1.28649	0.928705	-1.1042
	BraA01g013410.3C.gene	-1.20596	-0.261616	0.00702867	-0.396163	1.90196	0.569721	-0.614972	-0.266716	0.163279	-0.985504	-0.7627	-0.680763	0.683406	1.849
	BraA01g013440.3C.gene	2.03124	-0.227967	-0.15838	-0.733518	-0.691676	-0.724836	0.505139	1.72621	0.717062	-0.44456	-0.445223	-0.70505	-1.21578	0.367346
	BraA01g013460.3C.gene	1.70915	-0.125843	-0.819796	-0.0338887	-0.68513	-1.00188	0.957388	-1.14289	-0.182329	-0.258881	0.525779	0.0791626	1.87368	-0.89452
	BraA01g013470.3C.gene	-0.638682	-0.297761	-0.209704	-0.320066	2.22622	-0.143198	-0.616808	-1.21507	0.102929	0.394519	0.264715	-0.45663	1.80849	-0.898955
	BraA01g013480.3C.gene	-0.0166753	0.403976	1.36758	0.535252	0.124398	-0.595174	-1.81936	0.718189	1.17411	-1.12961	-0.596504	-0.900274	-0.467791	1.20188
	BraA01g013500.3C.gene	-1.05024	1.8113	0.806066	-0.591294	-0.30866	0.0530668	-0.720235	-1.14238	-0.544694	-0.980813	0.661678	1.64831	0.508722	-0.150822
	BraA01g013510.3C.gene	-1.52218	-0.414286	-0.268537	1.14348	1.06196	0.708269	-0.708709	-1.03303	-0.765396	-0.720882	-0.392463	0.331029	1.63216	0.948583
	BraA01g013520.3C.gene	-1.44653	-0.460044	-0.0482766	-0.580084	-0.0543398	1.26353	1.32575	-0.961571	1.15663	-0.0984001	-0.418452	-0.79826	-0.509628	1.62968
	BraA01g013530.3C.gene	0.0220796	-0.618255	-0.454883	-0.891983	-0.598649	0.554519	1.98717	2.16463	-0.494119	0.305965	-0.494119	-0.494119	-0.494119	-0.494119
	BraA01g013550.3C.gene	1.91994	-0.893209	-0.46035	-0.613078	-0.316075	-0.436076	0.798848	-0.0645081	0.420615	-0.631968	-0.580993	-0.739468	-0.478759	2.07508
	BraA01g013590.3C.gene	1.12221	-0.703357	-0.85585	-0.611453	-0.119787	-0.52106	1.6893	1.56214	-0.339104	-0.944627	-1.10925	-0.518731	0.408134	0.941437
	BraA01g013600.3C.gene	-1.52155	-0.0825568	-0.451383	-0.346137	-0.114193	1.55523	0.960588	-1.13877	-0.392912	-0.00772261	1.93578	0.423659	-0.788044	-0.0319927
	BraA01g013620.3C.gene	-0.195392	-0.577077	-0.44463	-0.41336	-0.278116	-0.342162	2.25074	0.131147	0.893735	-0.314466	-0.675985	0.265509	1.35215	-1.65209
	BraA01g013630.3C.gene	-1.73759	-0.104088	0.0489136	1.33544	0.381208	0.757766	-0.681649	-1.94013	-0.0132237	-0.452567	-0.0368273	0.960406	0.675997	0.806345
	BraA01g013640.3C.gene	-0.971688	-0.845067	-0.500026	-0.232244	1.45272	1.36252	-0.266213	-0.852751	0.251332	-0.512243	-0.73197	-0.0403585	2.09003	-0.204037
	BraA01g013650.3C.gene	2.20776	-0.176262	-0.499353	0.0458815	-0.4801	-0.619779	-0.478152	1.78518	-0.341802	-0.213023	-0.751658	-0.730618	-0.745935	0.997856
	BraA01g013670.3C.gene	1.56433	-0.0749689	0.0343582	-0.320255	-1.20287	-0.999445	0.998852	-0.778168	-0.0706287	0.871329	1.60413	-0.823655	-1.12821	0.325207
	BraA01g013690.3C.gene	2.02813	-0.539995	-0.0548446	-0.400594	-0.25439	0.340242	-1.11855	-0.492327	-0.499213	-0.227687	-0.333832	-0.185541	-0.508982	2.24758
	BraA01g013730.3C.gene	-0.347841	-0.351437	-0.679058	-0.419264	-0.233221	-0.209761	2.24058	-1.43751	-0.229296	0.337129	-0.363633	0.298521	-0.436909	1.83169
	BraA01g013740.3C.gene	-1.24329	0.118985	-0.447383	0.0113088	-0.0237456	-0.429522	2.01364	-1.37061	0.470855	-0.214307	-0.179197	-0.108588	-0.488051	1.8899
	BraA01g013760.3C.gene	-0.942491	-0.136072	-0.644698	0.907924	-0.74366	-0.241521	1.80052	-1.28416	0.96456	-0.419189	1.088	-0.370941	-0.969761	0.991498
	BraA01g013770.3C.gene	0.966404	-1.08763	-0.538797	-1.02688	0.18143	-0.0755719	1.58105	-0.313276	-0.313898	-0.808109	-1.10467	0.762501	1.82918	-0.0517348
	BraA01g013820.3C.gene	-0.272185	-0.690258	-0.65713	-0.63421	-0.0850306	0.201637	2.13718	-0.492719	-0.11703	-0.872495	-0.882322	-0.450416	1.26811	1.54688
	BraA01g013830.3C.gene	0.34453	-0.648567	-0.629463	-0.821387	-0.547175	0.302321	1.99974	0.558275	0.126625	-1.20574	-0.995749	-0.293729	0.0385391	1.77178
	BraA01g013850.3C.gene	-0.362848	-0.596492	-0.499069	-0.722377	-0.141138	0.154469	2.16745	-0.58616	-0.039389	-0.71031	-0.600472	-0.289941	0.0577813	2.16849
	BraA01g013860.3C.gene	-0.654639	-0.800691	-0.702952	-0.686132	0.604387	0.381339	1.85869	-0.96969	0.166675	-0.633552	-0.716953	-0.189242	0.353936	1.98883
	BraA01g013870.3C.gene	-0.353102	-0.906829	-0.927291	-0.107679	0.119646	0.138593	2.03666	-1.23984	0.0827872	-0.754796	-0.261559	-0.367109	1.74773	0.792786
	BraA01g013890.3C.gene	-1.15482	-0.512174	-0.81445	-0.417371	0.743161	0.490111	1.66555	-1.16104	0.0696988	-0.280233	-1.15206	0.206045	1.6654	0.652192
	BraA01g013900.3C.gene	-1.40812	-0.508107	0.213981	-1.01588	0.546323	1.19635	0.975454	-1.75346	0.354273	-0.91238	0.293754	0.536007	1.23887	0.242934
	BraA01g013910.3C.gene	-0.0862334	-0.768507	0.0744968	-0.971826	-0.829593	0.826478	1.75518	0.486495	1.37485	-1.19979	-0.401464	-1.00621	1.07364	-0.327522
	BraA01g013920.3C.gene	-1.90513	-0.218912	0.501517	0.891464	0.295271	0.957555	-0.521767	0.990965	0.0383488	-1.41832	-0.899166	1.15759	-0.585802	0.716387
	BraA01g013980.3C.gene	0.924463	0.0151224	-0.940574	0.044454	-0.975693	-0.732214	1.66444	-0.666259	0.0506508	0.164823	-0.609389	-0.315401	-0.74564	2.12122
	BraA01g013990.3C.gene	-1.84247	-0.234066	1.12879	0.0302265	0.864583	0.539565	-0.486634	-1.56918	0.502977	-0.560406	-0.481914	0.250561	1.61804	0.239921
	BraA01g014000.3C.gene	0.921504	1.01988	-0.955381	-0.984933	-0.944859	-0.195077	1.13886	-0.790358	-0.595884	-0.718874	1.52262	0.546721	0.988858	-0.953081
	BraA01g014010.3C.gene	-0.482166	-1.45432	-0.377786	-0.564525	0.689517	0.695184	1.4941	-0.841551	-0.337064	-0.591811	-0.734208	0.331202	2.03994	0.133491
	BraA01g014050.3C.gene	-0.224867	-0.392482	-0.857925	-0.875976	0.0342181	0.262265	2.05477	-1.89644	-0.188982	0.367114	0.0804473	-0.0591546	1.47425	0.222763
	BraA01g014060.3C.gene	-0.671685	1.21935	-0.0435151	1.56294	-0.527437	-0.492465	-1.04719	-1.26031	0.423595	0.400071	1.05499	-0.520143	-1.2075	1.10929
	BraA01g014090.3C.gene	0.35067	1.52227	0.186248	0.750756	-0.871138	-0.567517	-1.37129	-0.589839	-0.127035	0.931769	0.711426	-0.64713	-1.5187	1.23951
	BraA01g014170.3C.gene	-2.16557	0.703574	0.429077	-0.0551649	0.735581	0.287912	0.0645907	-2.15432	-0.164637	0.854276	0.399258	0.375462	0.166673	0.523292
	BraA01g014210.3C.gene	-0.68888	0.0163333	-0.353067	2.19724	-0.149198	-0.393479	-0.628948	-1.25401	1.25127	0.219829	-0.350936	-0.237552	-0.946754	1.31815
	BraA01g014290.3C.gene	2.23842	-0.39625	-0.47892	-0.383396	-0.469891	-0.484414	-0.0255487	2.01267	-0.466893	-0.603052	-0.494877	-0.572468	-0.565032	0.689654
	BraA01g014300.3C.gene	-1.50777	-0.807663	-0.328804	0.013422	0.684158	0.424134	1.52252	-1.59187	0.403875	-0.759798	-0.168061	0.543028	1.5498	0.0230255
	BraA01g014310.3C.gene	2.17475	-0.0615863	0.0808355	-0.360027	-0.629066	-0.669059	-0.53585	-1.18277	0.0681018	1.00248	0.775039	0.252251	-1.57747	0.662373
	BraA01g014320.3C.gene	-1.19114	0.259947	0.0576115	1.71618	0.514559	-0.243089	-1.11407	-2.08828	0.720954	0.250071	0.74106	0.130851	-0.357123	0.602464
	BraA01g014350.3C.gene	0.065696	-0.815793	-1.0527	0.0874255	0.682212	-0.751333	1.7845	0.902721	0.490105	-0.573718	-1.66993	0.691566	-0.737724	0.89698
	BraA01g014390.3C.gene	-1.63792	0.310699	-0.336373	0.836927	1.25686	0.391064	-0.821255	-1.18535	-0.628415	-0.205614	-0.732463	0.0984673	1.54043	1.11295
	BraA01g014400.3C.gene	1.79032	0.528822	0.11743	-0.625332	-1.22055	-0.76761	0.176927	1.2645	-0.0577299	-1.06237	1.19161	-0.242102	-1.31903	0.225124
	BraA01g014450.3C.gene	1.68224	-0.171267	-0.489425	-0.647965	0.22332	0.762997	-1.3599	-0.688628	1.59627	-0.774361	-0.909463	0.879837	-0.672905	0.569253
	BraA01g014470.3C.gene	0.353953	1.4364	-0.762256	-0.139233	-0.996754	-0.997653	1.10555	-0.757329	-0.878137	0.877492	1.08092	-0.0361782	-1.29978	1.01301
	BraA01g014480.3C.gene	0.842348	1.6038	-0.182378	0.424497	-1.14566	-0.736142	-0.806468	-0.297698	0.249174	0.563371	1.68745	-0.48616	-1.55647	-0.159667
	BraA01g014490.3C.gene	-0.274399	-0.329638	-0.647129	2.16827	-0.810313	-0.182969	0.0761809	-1.42823	1.32576	0.52777	0.793896	-0.201188	-1.11525	0.0972423
	BraA01g014510.3C.gene	0.995985	1.40669	-0.499829	-0.0581492	-1.17261	-1.10258	0.430496	1.51877	-0.786364	-0.528761	-0.139486	-0.615749	-0.783604	1.33519
	BraA01g014520.3C.gene	-1.91479	-0.179362	0.338153	0.337607	0.973839	0.938487	-0.493937	-2.08438	0.269587	0.239952	0.290092	0.577757	1.00818	-0.301192
	BraA01g014540.3C.gene	-1.3521	-0.840987	-0.478507	0.800763	0.329641	-0.0350439	1.57623	-1.81545	-0.217031	0.154421	-0.114796	0.948748	-0.244365	1.28848
	BraA01g014550.3C.gene	1.10731	0.129146	-0.917682	1.62245	-0.761134	-0.530687	-0.649409	0.928965	0.928681	-0.330025	-0.68185	-0.821042	-1.24247	1.21774
	BraA01g014560.3C.gene	-0.351432	-0.647058	-0.521964	2.23509	-0.337041	-0.139629	-0.23797	-0.729272	1.56767	-0.155057	-1.06407	-0.45133	-0.391569	1.22363
	BraA01g014580.3C.gene	-1.24901	0.728808	0.307997	0.37701	0.855722	0.589469	-1.60999	-0.132985	2.06998	0.278835	-0.0755694	-0.764777	-0.891666	-0.483819
	BraA01g014590.3C.gene	0.635163	-0.0569493	-0.408226	1.96951	-0.685509	-0.625166	-0.828823	1.03576	0.437598	-0.980412	-0.861145	-0.543157	-0.621964	1.53332
	BraA01g014600.3C.gene	-0.948131	2.01685	0.203133	-0.261255	-0.773842	-0.503717	0.266958	-1.01902	0.87924	0.0127988	1.27355	-0.369909	-1.41984	0.643175
	BraA01g014610.3C.gene	1.17831	-0.888343	-0.716529	-0.745709	-0.418098	-0.0152153	1.60558	2.02676	-0.570228	-0.966872	-0.652475	0.232246	0.23929	-0.308723
	BraA01g014620.3C.gene	-1.48246	-0.516757	0.392192	-0.40062	-0.430786	1.39589	1.04254	-1.0358	-0.519125	-0.561601	-0.435593	0.349117	1.99704	0.205965
	BraA01g014630.3C.gene	1.10698	-1.28743	-0.390617	0.450432	-1.27617	0.417768	0.979039	0.589561	-0.119133	-0.387039	-1.26165	1.68845	0.42153	-0.931716
	BraA01g014640.3C.gene	0.0344618	-0.785269	-0.53222	-0.362206	-0.0309934	-0.496406	2.17263	-2.01327	-0.26871	0.662225	-0.0622653	0.509442	1.07879	0.0937864
	BraA01g014660.3C.gene	1.62058	-0.274289	-0.0330607	-1.07401	-0.70566	-0.643462	1.10991	1.95433	-0.779324	0.252921	-0.276062	-0.265734	-1.13942	0.253289
	BraA01g014670.3C.gene	2.22518	-0.376777	-0.4582	-0.478529	-0.492612	-0.471452	0.0523903	1.69291	-1.05569	-0.280779	-0.373841	-0.641963	-0.435659	1.09502
	BraA01g014680.3C.gene	0.202262	-0.793937	0.368127	-1.3164	-0.783472	0.890285	1.43314	1.78667	-0.739771	-1.41782	-0.276849	0.360932	0.109609	0.177234
	BraA01g014690.3C.gene	-1.17582	-0.943957	0.677536	-0.57426	-0.0718426	0.431052	1.65729	-0.700381	-0.628736	-0.656483	-0.53605	-0.0938777	0.612592	2.00294
	BraA01g014710.3C.gene	0.242459	1.07232	-0.901551	-1.23273	-0.397914	-0.274333	1.49175	1.74057	-0.444793	-1.14012	-0.0187124	0.148242	0.696957	-0.982147
	BraA01g014750.3C.gene	0.815306	0.461622	0.549551	-1.62256	-1.25335	0.343144	0.706287	1.77014	-0.874474	-0.553722	-0.539433	0.512292	0.614716	-0.929516
	BraA01g014760.3C.gene	-1.7555	0.366468	0.329423	1.47408	0.247822	0.00185556	-0.664147	-2.14065	1.04985	0.0664605	0.282319	0.213832	0.112305	0.415892
	BraA01g014770.3C.gene	-1.75307	0.90409	0.891138	0.565489	0.555917	-0.51295	-0.650612	-1.64203	-0.256259	0.633935	1.07776	0.371157	0.779448	-0.964009
	BraA01g014790.3C.gene	-1.6406	-0.0708078	0.521747	0.0782672	-0.948892	0.996272	1.06401	-1.70977	-0.450605	-0.52188	-0.075734	1.0554	0.724224	0.978366
	BraA01g014810.3C.gene	1.30794	0.981027	-0.62814	-0.849645	-0.584843	-1.07306	0.846721	0.149864	0.51614	0.519246	0.750786	-1.04508	-1.74716	0.856204
	BraA01g014820.3C.gene	0.713687	0.729644	1.28804	-0.726033	0.147687	-0.611479	-1.54155	-1.24967	1.78298	0.289302	0.41772	-0.96697	-0.256516	-0.0168555
	BraA01g014830.3C.gene	-1.85189	0.0854887	0.37966	0.463113	0.735583	1.00117	-0.813119	-1.94451	-0.139976	0.166338	0.364342	0.570882	1.27565	-0.292719
	BraA01g014850.3C.gene	-1.93228	-0.249459	-0.27189	0.168005	1.25214	0.518592	0.514892	-1.95276	-0.0230257	1.22046	0.550906	0.363718	0.272624	-0.431925
	BraA01g014860.3C.gene	0.693046	1.19584	-0.647967	1.18288	-0.940994	-1.1194	-0.363403	-0.328108	0.454001	-0.239104	-0.522205	-0.555405	-0.877488	2.06831
	BraA01g014870.3C.gene	-1.33883	0.910972	1.37745	-0.046211	0.294521	-0.0184592	-1.17944	-1.37964	-0.365011	0.117076	1.17326	1.26277	0.16662	-0.975074
	BraA01g014910.3C.gene	-1.05514	-0.908951	-0.416385	0.638357	0.100566	-0.209303	1.85086	-1.27143	0.476378	-0.114701	-0.409872	-0.448134	-0.167808	1.93556
	BraA01g014930.3C.gene	2.23443	-0.282194	-0.297488	-0.622197	-0.476323	-0.465838	-0.0903893	2.12497	-0.256201	1.66e-05	-0.197687	-0.592604	-1.01203	-0.0664603
	BraA01g014970.3C.gene	-0.581291	-0.467994	-0.568446	-0.311026	-0.378765	0.100808	2.20671	-1.45907	-0.60968	-0.326769	-0.354115	1.47298	1.01425	0.262404
	BraA01g014980.3C.gene	-1.46069	0.0407572	-0.677006	-0.768657	0.952903	0.75847	1.15423	-1.46428	0.273294	0.285618	0.582558	0.826193	0.877677	-1.38106
	BraA01g014990.3C.gene	-0.475257	-0.34521	-0.250155	1.84013	-1.06514	-0.569154	0.86479	-0.908814	1.50752	-0.602962	-1.07692	-0.371765	0.422829	1.03011
	BraA01g015000.3C.gene	0.816512	-0.566246	-0.651557	-0.308086	-0.667218	-0.556802	1.9334	1.74084	0.342834	0.753967	-0.477851	-0.444192	-1.06519	-0.850412
	BraA01g015010.3C.gene	-1.32218	1.66766	0.338144	0.607109	-0.902647	-0.415131	0.0270522	-0.99296	-0.199726	0.788183	1.64117	0.416746	-1.07053	-0.582883
	BraA01g015060.3C.gene	-1.63608	1.23023	0.0468626	-0.281766	-0.813809	0.790655	0.663906	-0.844409	-0.7289	-0.142784	1.58847	1.25529	-0.548048	-0.579614
	BraA01g015070.3C.gene	1.87943	-0.601152	-0.262015	-0.7441	-0.731121	-0.420199	0.879159	2.20383	-0.417239	-0.323424	-0.487316	-0.518354	-0.584845	0.127344
	BraA01g015110.3C.gene	-1.90686	-0.577718	0.0616025	0.693396	1.07981	0.615078	0.0346889	-2.1328	0.285647	0.0786446	-0.151715	0.711297	0.832138	0.376788
	BraA01g015140.3C.gene	-1.94293	-0.241195	0.196168	-0.17343	0.325112	0.526591	1.30969	-1.81079	0.0448785	0.191473	0.450672	0.607007	1.25269	-0.735931
	BraA01g015150.3C.gene	-1.15498	1.6637	-0.0166336	0.417199	-0.347496	-1.13096	0.56918	-1.84947	0.381187	-0.165189	0.848866	-0.426675	-0.0151017	1.22638
	BraA01g015160.3C.gene	1.76292	-0.457732	-0.670962	-0.288953	-0.784662	-0.627859	1.06725	2.23625	-0.0914406	-0.544375	-0.498783	-0.253007	-0.528149	-0.3205
	BraA01g015170.3C.gene	0.770874	-0.996049	-0.0446894	-0.704445	-0.530805	-0.365691	1.87081	1.66751	0.659922	0.516349	-0.67495	-0.577408	-1.27634	-0.315088
	BraA01g015180.3C.gene	-0.950075	1.1041	1.0173	0.78476	-0.526621	-1.39612	-0.0333421	-1.26763	0.346157	0.777633	1.5518	-0.540408	-0.977894	0.11034
	BraA01g015190.3C.gene	-2.01441	-0.285274	-0.31856	0.556022	0.616907	0.610715	0.834605	-1.24008	-0.246055	-0.32637	0.238238	1.48059	1.05725	-0.963564
	BraA01g015200.3C.gene	-0.854876	-0.95579	-0.252577	-0.513482	0.0988461	0.550289	1.92759	-2.03861	0.2581	-0.205189	0.0865567	0.845646	1.00518	0.0483203
	BraA01g015210.3C.gene	-1.71599	0.917838	1.15938	0.141512	0.0683229	0.298003	-0.869072	-1.32788	-0.0332524	0.602671	1.26375	1.03363	-0.662657	-0.876261
	BraA01g015220.3C.gene	-1.75916	-0.303211	0.0553136	-0.525479	1.05316	0.333008	1.14638	-0.887497	0.547122	0.447667	1.18289	0.669917	-0.293166	-1.66693
	BraA01g015230.3C.gene	-2.12923	0.239162	0.208975	0.644613	0.968645	0.102478	-0.0346407	-1.24311	1.96083	-0.572775	-0.39923	0.215959	0.212794	-0.174469
	BraA01g015240.3C.gene	1.52452	0.468587	0.470993	-0.0323568	-0.0266568	-0.789966	-1.61512	2.14632	-0.0378258	0.0503262	-0.180051	-0.558226	-0.575424	-0.845115
	BraA01g015260.3C.gene	-1.28228	-0.337608	0.762258	-0.803807	1.72168	-0.186093	0.125854	-1.41085	1.57213	0.358112	-0.874387	-0.481732	0.595855	0.240866
	BraA01g015290.3C.gene	-1.16244	0.352657	0.408375	-0.0916854	1.85113	-0.692896	-0.665134	-1.04349	1.62386	0.382241	0.577134	0.212478	-0.54844	-1.20378
	BraA01g015300.3C.gene	-1.47649	1.61026	0.414012	0.0795983	0.0655782	-0.980873	0.28792	-1.17761	1.18302	0.91267	-1.18666	-0.286396	-0.329374	0.884346
	BraA01g015310.3C.gene	-1.717	-0.243762	-0.0516025	-0.440849	0.0929165	1.20591	1.15439	-1.63653	-0.355258	0.487275	0.091709	0.742886	1.37742	-0.707505
	BraA01g015320.3C.gene	-1.51911	-0.282068	-0.60497	0.459985	-0.362842	0.809698	1.4993	-1.22081	-1.08759	-0.452167	1.0819	0.949177	-0.261673	0.991161
	BraA01g015350.3C.gene	-0.581105	-0.209425	-0.518449	2.17385	-0.632685	-0.429785	0.197599	-0.160438	-0.519291	-0.795295	1.40435	1.39986	-1.02302	-0.306166
	BraA01g015360.3C.gene	-1.38179	0.177584	-0.131514	0.761834	1.37355	0.392333	-1.192	-1.35273	0.709882	1.54252	0.652011	-0.351367	-0.505632	-0.694679
	BraA01g015370.3C.gene	-1.78287	-0.671327	-0.362219	0.947226	0.388582	0.522172	0.958435	-2.05066	0.0485494	-0.0519809	0.240714	0.0194939	1.14431	0.649574
	BraA01g015380.3C.gene	-0.731269	0.951432	-0.678468	1.22315	-1.35728	-0.245046	0.837481	-1.60829	-0.297628	0.10083	1.70874	-0.368564	-0.0422779	0.507187
	BraA01g015390.3C.gene	2.11332	-0.271863	-0.0853693	0.27425	-0.662643	-0.644595	-0.7231	1.6496	-0.731961	1.02477	-0.471862	-0.742247	0.207718	-0.936026
	BraA01g015420.3C.gene	1.69962	-0.216602	0.229886	0.608329	-0.0231009	-1.15995	-1.13818	-1.40561	0.211439	1.94916	-0.0592015	-0.13223	-0.265194	-0.298365
	BraA01g015430.3C.gene	1.62028	0.783979	-0.637179	-0.0718254	-0.699143	-1.32388	0.327767	0.26366	0.529378	1.89714	-0.251169	-0.754629	-0.841026	-0.843351
	BraA01g015450.3C.gene	-1.68693	-0.390478	0.110759	0.716387	0.91318	1.05893	-0.72185	-1.34088	-0.463278	-0.363156	0.0306735	1.11222	1.53515	-0.510733
	BraA01g015460.3C.gene	1.94654	-1.22125	-0.267155	-0.395528	-0.316879	-0.29653	0.550797	1.27308	-0.185979	-1.01903	-1.27303	-0.291721	0.258195	1.23849
	BraA01g015470.3C.gene	-0.437968	-1.43256	-0.470713	-0.534002	1.4944	0.867368	0.513471	-0.472698	-0.450126	-0.570993	-0.980678	-0.379856	1.61188	1.24247
	BraA01g015480.3C.gene	-0.944072	-0.453038	0.837581	-0.798127	-0.865512	0.696504	1.52666	NA	NA	NA	NA	NA	NA	NA
	BraA01g015490.3C.gene	1.66264	-0.909119	-0.919539	0.104182	-0.466655	-0.508834	1.03732	2.16607	-0.362979	-0.328528	-0.854153	-0.5086	-0.248216	0.136408
	BraA01g015500.3C.gene	2.22891	-0.144664	-0.224799	-0.398252	-0.63418	-0.58338	-0.243638	1.85676	-0.366473	-0.099101	-0.373367	-0.636813	-1.13676	0.755755
	BraA01g015510.3C.gene	0.509596	0.446998	-0.186901	-0.417934	-0.809748	-1.28268	1.74067	-0.43115	-0.304292	1.59265	0.906896	-0.134762	-1.52776	-0.101587
	BraA01g015520.3C.gene	2.23362	-0.280471	-0.355404	-0.410703	-0.608996	-0.51191	-0.066133	1.94913	-0.653496	-0.486419	-0.398823	-0.406256	-0.780889	0.776754
	BraA01g015530.3C.gene	0.335838	0.779879	-0.712302	1.63343	-0.722324	-1.25635	-0.0581691	1.87635	0.383608	-0.709052	-0.523213	-0.806938	-0.773752	0.552997
	BraA01g015550.3C.gene	0.658818	-0.681734	0.227456	-0.904212	-1.05326	-0.0140794	1.76701	1.8483	-0.914261	0.593049	-0.399616	-0.402587	-0.999515	0.274633
	BraA01g015560.3C.gene	-1.08284	0.389215	0.671073	-1.14766	-0.593666	0.174683	1.5892	-1.13733	0.310052	-0.109683	0.850076	0.158726	1.35115	-1.42299
	BraA01g015570.3C.gene	-2.14952	0.317685	0.542333	-0.205069	0.719007	0.637529	0.138033	-1.86936	0.368657	1.03814	0.530079	0.190388	0.557113	-0.815016
	BraA01g015580.3C.gene	1.31186	-0.132275	-0.305781	-0.881459	-0.832395	-0.662871	1.50292	-0.269282	-0.635211	1.37538	0.0673707	-0.478409	-1.33321	1.27337
	BraA01g015630.3C.gene	2.03208	0.352631	0.157036	-0.507275	-0.47955	-0.664616	-0.890304	2.00165	0.364294	0.0315546	-0.203163	-0.901749	-0.937741	-0.354843
	BraA01g015640.3C.gene	1.45907	-0.158166	-0.666399	-0.798174	-0.834819	-0.386622	1.38511	-1.46591	-0.423368	1.52697	0.326906	0.723123	-0.830671	0.142944
	BraA01g015650.3C.gene	-0.755763	1.4999	-0.176141	-0.187573	1.26959	-0.560649	-1.08937	-0.690913	-0.636936	1.7816	0.827558	0.252451	-0.861876	-0.671887
	BraA01g015670.3C.gene	1.20894	1.18924	-0.156698	0.148841	-0.580492	-1.64746	-0.162373	-0.836894	-0.447493	0.746172	-0.171309	0.694987	-1.41226	1.4268
	BraA01g015680.3C.gene	2.13433	-0.284325	-0.603098	0.150681	-0.0173374	-0.579377	-0.80087	2.17794	0.0571964	-0.0290777	-0.586366	-0.392803	-0.642609	-0.584283
	BraA01g015690.3C.gene	0.95645	-1.91443	-0.784117	0.598497	0.372127	0.311331	0.460138	-0.877794	1.00884	-0.675756	-0.983426	-0.0257952	1.66577	-0.111833
	BraA01g015740.3C.gene	1.85773	-0.128443	-0.689531	-0.946785	-0.307299	-0.615019	0.82935	-0.191975	0.598538	-0.570802	-0.0585516	-0.902395	1.94612	-0.820938
	BraA01g015780.3C.gene	1.98812	0.209268	-0.28006	-0.723772	-0.942422	-0.616294	0.365163	2.24988	-0.482599	-0.392281	-0.215573	-0.196981	-0.518756	-0.443692
	BraA01g015790.3C.gene	1.82732	-0.0490226	-0.0528161	-0.920745	-1.16487	-0.259344	0.61948	2.21394	-0.371662	-0.679337	-0.365739	-0.270311	-0.540219	0.0133297
	BraA01g015800.3C.gene	-2.11234	-0.304929	0.493794	0.603534	0.851144	0.270578	0.19822	-1.8202	0.26035	-0.4679	-0.467029	0.57151	1.01612	0.90715
	BraA01g015820.3C.gene	1.74556	-1.69449	0.118389	-0.00924546	-0.14131	0.14459	-0.163497	1.31438	1.5487	-0.212975	-0.605881	-0.483519	-0.85025	-0.71046
	BraA01g015830.3C.gene	2.1906	-0.346304	0.0126104	-0.758224	-0.245002	-0.629139	-0.224547	0.89569	0.413521	-0.437156	-0.846783	-0.860459	1.64833	-0.813145
	BraA01g015850.3C.gene	2.1014	0.401377	-0.408572	-0.334705	-0.721976	-0.724409	-0.313113	2.17917	-0.315185	-0.433502	-0.0275754	-0.515342	-0.833487	-0.0540765
	BraA01g015870.3C.gene	2.06998	-0.795945	0.274414	-0.373034	-0.383338	0.0548204	-0.846899	2.11553	0.015257	-0.650972	-0.560537	-0.183543	0.12306	-0.85879
	BraA01g015880.3C.gene	1.33161	-1.09534	-1.02528	-0.256064	-0.183575	-0.1346	1.36325	2.06072	-0.748993	-0.275926	-1.03105	0.146134	-0.176697	0.0258126
	BraA01g015920.3C.gene	-2.04337	-0.354235	0.0223225	0.24483	0.424895	0.809811	0.895751	-1.78441	-0.492349	-0.292413	0.106164	1.36157	0.640783	0.460654
	BraA01g015970.3C.gene	1.36904	0.400572	0.106783	-1.23745	-1.12854	-0.472534	0.96213	1.27151	-1.21968	-0.114617	1.20087	-0.694583	-0.877351	0.433855
	BraA01g016020.3C.gene	2.10628	-0.774038	-0.231092	-0.639008	0.380935	-0.454944	-0.388128	-0.917232	0.405909	0.623378	-1.52842	0.351287	1.42098	-0.355903
	BraA01g016060.3C.gene	-1.61614	-0.459997	-0.233376	-0.455534	0.439972	1.06772	1.25735	-1.54521	0.0645676	-0.753779	0.193512	1.19453	-0.357014	1.20339
	BraA01g016090.3C.gene	2.10853	-0.770631	-0.467545	-0.663331	0.0938459	0.201399	-0.502264	-1.09299	-0.440429	1.58066	-0.81275	1.14998	-0.0249164	-0.359548
	BraA01g016110.3C.gene	0.985753	-0.42867	-0.512717	-0.541584	-0.608799	-0.732695	1.83871	0.374484	-0.213848	-0.5992	-0.501244	-0.578755	-0.60376	2.12232
	BraA01g016120.3C.gene	-0.704081	0.19422	-0.903344	-0.0645912	-0.317025	-0.314025	2.10885	0.281134	-0.0729747	-0.524769	-0.352633	2.1081	-0.854806	-0.584054
	BraA01g016210.3C.gene	-1.10736	0.516018	-0.577774	0.804754	1.51458	-0.0409789	-1.10924	-0.987961	-0.729443	0.538419	-0.0481354	0.514216	-1.00022	1.71312
	BraA01g016230.3C.gene	-1.08748	0.710761	-0.258785	0.130166	1.61126	0.161392	-1.26731	-0.753129	-0.369871	0.734136	0.615325	1.62198	-1.06427	-0.784171
	BraA01g016250.3C.gene	-0.773167	-0.698344	-0.355632	-0.245012	0.403824	2.09379	-0.425455	1.06097	-0.586342	0.321764	-0.37047	1.01352	0.3354	-1.77484
	BraA01g016350.3C.gene	-0.721408	-0.165356	-0.599942	0.281657	-0.947311	0.127694	2.02466	1.83215	-0.3945	-1.33765	0.048738	0.571945	-0.593886	-0.126804
	BraA01g016360.3C.gene	1.35063	-0.776803	-0.568564	-0.854959	-0.311928	-0.353579	1.5152	-0.823462	0.133745	0.322706	-1.47174	0.356232	-0.209536	1.69206
	BraA01g016370.3C.gene	-0.718632	1.53102	0.240873	1.13194	-0.416202	-0.707958	-1.06104	-1.65661	0.51099	1.30062	0.853537	-0.620416	-0.432954	0.0448353
	BraA01g016380.3C.gene	-1.17082	0.25636	1.19528	0.270889	0.673429	0.351119	-1.57626	-1.58902	1.40386	-0.0821074	0.373753	-0.742936	0.867441	-0.230985
	BraA01g016410.3C.gene	0.575509	-0.771112	-0.336137	-0.540289	-0.895327	0.00071795	1.96664	1.24964	-0.540832	-1.20917	-1.1682	0.427171	0.192841	1.04855
	BraA01g016420.3C.gene	-0.00515475	-1.05072	-0.332743	-1.01445	-0.294416	1.47371	1.22378	-1.07435	0.994592	-1.07435	-0.286541	0.136474	-0.283643	1.58781
	BraA01g016440.3C.gene	-2.13559	0.171984	0.398572	0.191757	0.625232	0.895245	-0.1472	-1.8922	0.187644	-0.0909383	0.247147	0.0980525	-0.0665923	1.51689
	BraA01g016450.3C.gene	2.1232	-0.117307	-0.188482	-0.78519	-0.753627	-0.470533	0.191934	0.681723	-0.747706	1.16651	-0.42741	0.261212	-1.67713	0.742803
	BraA01g016550.3C.gene	1.30058	0.327185	-0.957093	1.22831	-0.967149	-0.917096	-0.0147407	1.40869	-0.278015	-0.855869	-0.332303	0.893894	-1.40474	0.568349
	BraA01g016560.3C.gene	0.108	-0.19139	-0.642354	-0.3442	-0.852405	-0.231785	2.15413	1.73369	-0.637391	-0.915528	-0.050328	0.918018	-0.945492	-0.102972
	BraA01g016590.3C.gene	-1.37169	-0.369141	-0.191222	1.56786	-0.228721	-0.497074	1.08999	-1.56728	1.15069	-0.423363	-0.169549	1.28751	-0.53601	0.258005
	BraA01g016600.3C.gene	-0.857002	-0.526836	-0.244497	1.95096	-0.325244	-0.711493	0.714108	-0.147536	1.60514	-1.19525	-0.648749	1.11395	-0.516549	-0.211011
	BraA01g016640.3C.gene	0.237815	-0.978569	-0.22849	-1.14641	-0.485682	1.30524	1.29609	0.818527	-0.0015961	-1.08085	-0.405522	1.16807	0.870648	-1.36928
	BraA01g016650.3C.gene	0.644739	1.14391	0.427102	-1.05112	-0.469166	-1.47169	0.776226	2.1063	-0.0955894	-0.222855	-0.563888	-0.607948	-0.868092	0.252072
	BraA01g016660.3C.gene	-0.0636188	-1.05965	0.48934	-1.28533	-0.340735	1.52477	0.735226	-0.238614	0.898863	-0.811036	-1.14477	0.652987	1.44689	-0.804325
	BraA01g016680.3C.gene	0.018396	-0.0206992	-0.511686	-0.203868	-0.572933	-0.860349	2.15114	1.69992	0.0310097	-0.767163	-0.370587	-0.0748355	-1.3183	0.799956
	BraA01g016690.3C.gene	1.21431	-1.41175	-0.173357	-0.155069	-0.118756	1.38449	-0.739867	0.398839	1.21547	0.967079	-0.0581736	-0.0699964	-0.77335	-1.67987
	BraA01g016710.3C.gene	0.928208	1.74289	0.120267	-0.719666	-0.437816	-0.672191	-0.961693	0.0872848	-0.923368	0.608323	0.529322	1.51456	-0.385316	-1.4308
	BraA01g016730.3C.gene	0.408986	-1.02456	1.59232	0.468149	-0.293082	0.223828	-1.37564	0.718507	1.71976	-0.271594	-0.607431	-0.263426	0.118403	-1.41422
	BraA01g016760.3C.gene	-0.93677	0.791859	0.0940158	1.68344	0.105334	-0.612606	-1.12527	-1.76389	0.0644042	0.859193	1.33226	0.215331	-0.160128	-0.547167
	BraA01g016790.3C.gene	-0.425884	-1.18566	-0.41027	-0.587053	0.17149	1.88953	0.547852	-0.517181	-0.517181	-0.517181	-0.450312	0.299569	2.16571	-0.463422
	BraA01g016800.3C.gene	0.0344582	-1.49094	-0.419	1.67455	0.246753	-0.628834	0.58301	-0.339092	1.59561	-1.43286	-0.701699	-0.0896876	0.085568	0.882162
	BraA01g016810.3C.gene	-0.163551	-0.851135	-0.355718	-0.686119	-0.132787	0.0369801	2.15233	-1.00954	0.608373	-0.522615	-0.795633	0.0595621	1.90776	-0.247907
	BraA01g016840.3C.gene	1.25148	-0.57929	-0.47364	-0.776183	-0.496888	-0.568912	1.64343	-1.05081	1.00334	0.0996544	-1.28612	-0.272237	0.0400922	1.46607
	BraA01g016850.3C.gene	0.535687	-1.16862	0.547158	-1.17549	-0.68247	1.36645	0.577279	-2.02405	-0.0371034	1.2868	0.0539225	0.329231	0.366173	0.0250232
	BraA01g016870.3C.gene	-1.36805	-0.599331	1.1656	-0.496106	-0.161975	1.46227	-0.00240673	-1.7251	0.356133	-0.546962	0.248762	0.42305	1.51179	-0.267675
	BraA01g016880.3C.gene	1.71746	0.271614	-0.378514	-0.268125	0.729939	-0.834697	-1.23768	1.96727	-0.925666	0.308654	0.328276	-0.313241	-0.823745	-0.54155
	BraA01g016890.3C.gene	-1.65531	0.615229	0.535411	1.20589	0.572892	-0.656068	-0.618041	-0.930997	1.53675	1.28672	-0.787837	-0.457657	-0.519151	-0.127828
	BraA01g016910.3C.gene	-1.03199	0.335186	0.0526267	-1.02444	1.86819	-0.460588	0.261018	-0.866329	-0.546596	2.17314	-0.193403	-0.329906	-0.282579	0.0456761
	BraA01g016940.3C.gene	2.14633	-0.508077	-0.544075	-0.507003	-0.431777	-0.515629	0.360237	0.818891	1.55712	-0.587944	0.591124	-1.25699	-0.559012	-0.563181
	BraA01g016950.3C.gene	-0.679766	-0.753114	-0.488239	-0.31531	0.0968233	-0.0106161	2.15022	-1.23105	-0.284628	-0.750847	-0.308744	0.756209	1.78075	0.038312
	BraA01g016970.3C.gene	1.862	-0.439617	-0.426245	-0.665032	-0.714602	-0.56043	0.943922	1.78875	-0.371706	-0.286047	-1.0082	-0.194718	-0.836792	0.908714
	BraA01g017000.3C.gene	0.040827	0.467103	-0.28322	-1.06985	-1.33763	0.653269	1.5295	-1.45461	0.946409	0.991791	-0.0486216	0.483979	-1.27982	0.360874
	BraA01g017010.3C.gene	-1.5462	1.57803	0.319102	0.567983	-0.0145504	-0.830003	-0.0743684	-1.72277	0.418726	0.105824	0.779204	1.27076	-0.0647477	-0.786992
	BraA01g017030.3C.gene	2.24567	-0.37582	-0.385682	-0.127427	-0.557872	-0.50048	-0.298389	2.26654	-0.338912	-0.406245	-0.398668	-0.41526	-0.37904	-0.328414
	BraA01g017060.3C.gene	0.246704	-0.509983	-0.647672	-0.664453	-0.317074	-0.263472	2.15595	0.362521	-0.187327	-0.690621	-1.06662	-0.619847	0.261163	1.94073
	BraA01g017070.3C.gene	2.25724	-0.448308	-0.233036	-0.313118	-0.446132	-0.505983	-0.310659	2.03441	-0.559189	-0.068711	-0.39973	-0.18601	0.301134	-1.12191
	BraA01g017090.3C.gene	-0.0882456	-0.294475	-0.455348	-0.766061	-0.227212	-0.384862	2.2162	-2.01478	0.158997	1.01732	0.371286	0.822279	-0.13635	-0.218757
	BraA01g017190.3C.gene	-0.63361	-0.654133	-0.776077	-0.303706	0.504667	-0.183539	2.0464	2.09413	-0.544934	-0.372939	-0.67205	0.400673	-0.17229	-0.732594
	BraA01g017200.3C.gene	-0.243175	0.216469	0.32603	-1.18491	-0.566792	-0.500139	1.95251	0.00619361	-0.40632	-0.499505	-0.223596	-0.595999	-0.500952	2.22018
	BraA01g017210.3C.gene	-1.97453	-0.0043466	0.18082	-0.517357	0.828186	0.810778	0.676454	-1.7689	0.131	0.14295	0.968778	1.00962	0.374184	-0.857628
	BraA01g017240.3C.gene	0.253812	-1.26949	-0.17086	-1.01535	-0.311576	1.32015	1.19331	0.909072	-0.804262	-0.325792	-0.181833	0.735009	1.21088	-1.54307
	BraA01g017250.3C.gene	1.08359	0.0523536	-0.0596291	-0.604226	0.155859	-1.76879	1.14084	1.08817	-0.378034	1.27245	-0.918846	0.410717	-0.0466234	-1.42783
	BraA01g017260.3C.gene	2.23489	-0.330782	-0.200736	-0.133883	-0.427528	-0.608325	-0.53364	2.25584	-0.370497	-0.392682	-0.397897	-0.269062	-0.257791	-0.567916
	BraA01g017270.3C.gene	2.26739	-0.382492	-0.361346	-0.351797	-0.394785	-0.370867	-0.406102	2.043	0.212204	-0.729434	-0.570699	-0.506151	0.3077	-0.756621
	BraA01g017280.3C.gene	-0.745447	1.89878	0.128653	-0.915785	-0.79453	0.575203	-0.146879	-0.107135	-0.643652	-0.637801	1.37049	1.47785	-0.870843	-0.588903
	BraA01g017300.3C.gene	-1.58299	-0.433497	-0.330862	0.0225423	0.305278	0.280452	1.73908	-1.98882	-0.292369	0.00081112	0.10057	0.552332	0.413973	1.2135
	BraA01g017320.3C.gene	1.64007	0.245898	0.0817015	-1.59149	-0.790176	0.215017	0.198977	0.367432	1.21882	0.320282	0.220112	0.544697	-0.909219	-1.76212
	BraA01g017340.3C.gene	-1.07572	-0.449152	0.0398827	0.54471	1.83409	0.0913591	-0.98517	-0.867408	-0.386814	-0.305099	-0.0595598	0.107329	2.14276	-0.631205
	BraA01g017350.3C.gene	1.36765	-0.736032	-0.497914	-0.661173	-0.572595	-0.442387	1.54245	0.460425	-0.33239	1.6183	-1.41323	-0.445672	-0.598107	0.71068
	BraA01g017360.3C.gene	1.10594	-0.759443	-0.425711	-0.375714	-0.991891	-0.237647	1.68447	1.42631	-0.0745013	0.244434	-0.578721	-0.296925	0.908088	-1.62869
	BraA01g017370.3C.gene	-1.64688	-0.841658	-0.291005	0.502238	0.374361	1.33339	0.569559	-1.82606	-0.159855	-0.235161	-0.277933	1.00922	0.309483	1.1803
	BraA01g017380.3C.gene	-0.659452	-0.890516	0.246684	1.95142	-0.886158	0.330695	-0.0926708	1.43301	-0.5779	-1.14454	-0.308792	0.1465	1.24657	-0.794848
	BraA01g017400.3C.gene	2.20725	-0.136843	-0.146905	-0.322207	-0.702193	-0.241375	-0.657723	2.18865	-0.223611	-0.0355327	-0.606891	-0.0742156	-0.571822	-0.676575
	BraA01g017420.3C.gene	1.57856	0.638221	0.317277	0.00967914	-0.411054	-0.538629	-1.59405	-0.0357769	0.471224	1.42523	0.269182	0.265546	-0.592144	-1.80327
	BraA01g017440.3C.gene	0.3893	-0.406907	-1.26502	-0.00928211	-0.0840867	1.93875	-0.562756	-2.14699	0.469234	-0.146601	0.123051	0.698124	0.769033	0.23415
	BraA01g017450.3C.gene	-0.97554	-0.881698	-0.363101	-0.504658	1.14029	-0.0226623	1.60737	2.07747	-0.516254	-0.844927	-0.59946	-0.491953	0.31398	0.0611436
	BraA01g017460.3C.gene	-0.248928	0.806755	0.107975	-1.30395	-1.17491	0.38155	1.43151	0.621752	-0.76663	-0.588756	1.96998	-0.0162231	-0.44633	-0.773796
	BraA01g017500.3C.gene	-1.72419	-0.498197	0.267107	0.751079	0.842039	1.00839	-0.646229	-1.91842	0.112809	0.0150829	0.207237	0.54095	1.36612	-0.32378
	BraA01g017510.3C.gene	2.00332	0.514567	-0.330871	-0.0160247	-0.769728	-0.838344	-0.562922	2.04568	-0.532698	0.201783	-0.117561	-0.207556	-1.17869	-0.21096
	BraA01g017530.3C.gene	1.95698	-0.768337	-0.775858	-0.540836	-0.0849095	-0.466038	0.679003	-0.430503	0.230446	1.37968	-0.943832	-0.604456	-0.941256	1.30992
	BraA01g017540.3C.gene	2.10594	-0.218635	-0.695261	-0.0465065	-0.618861	-0.768311	0.241639	1.24353	-0.128214	-0.284534	-0.641187	-0.828633	-0.916259	1.5553
	BraA01g017550.3C.gene	0.729538	-0.289161	-0.417926	-0.756656	0.276294	-1.26366	1.72157	1.16592	-1.18542	1.36716	0.204325	-0.563463	-1.0034	0.0148785
	BraA01g017560.3C.gene	2.24805	-0.143152	-0.466218	-0.404895	-0.566593	-0.354268	-0.312929	1.86614	-1.28618	-0.228564	0.437065	-0.304408	-0.694903	0.210853
	BraA01g017580.3C.gene	-0.969154	-0.121656	-0.360199	1.82307	0.732978	-0.0809287	-1.02411	-0.938827	-0.0278646	0.110191	-0.207683	-0.375993	-0.673491	2.11367
	BraA01g017680.3C.gene	1.95352	-0.571392	-0.583603	-0.859555	-0.104907	-0.530657	0.696596	2.18539	-0.632366	0.0867706	-0.693668	-0.174127	-0.326093	-0.445904
	BraA01g017690.3C.gene	0.256827	-0.604178	-0.813915	-0.966236	0.219062	-0.0714207	1.97986	-1.98381	-0.252739	1.12347	-0.0054202	0.603152	0.605413	-0.0900651
	BraA01g017710.3C.gene	-1.18942	1.25297	1.14791	-0.854456	0.457002	0.0552619	-0.869272	-1.3445	0.183862	-0.154008	1.28002	0.594344	0.716751	-1.27647
	BraA01g017730.3C.gene	2.13644	-0.614158	-0.381646	-0.497537	-0.611262	-0.397429	0.365595	-0.152332	-0.229066	1.32124	-1.21389	-0.418838	-0.723524	1.41641
	BraA01g017740.3C.gene	-1.65069	-0.641739	0.512441	0.985296	0.883866	0.605334	-0.694509	-1.39351	-0.226916	0.13515	-0.287562	0.0130489	1.9655	-0.205711
	BraA01g017750.3C.gene	1.8502	-0.457498	-0.163853	-0.492662	0.882088	-0.736985	-0.881289	0.372891	0.362302	0.75477	-1.59762	-1.20897	1.03199	0.284628
	BraA01g017800.3C.gene	-0.721734	-0.554623	-0.295255	-0.65516	-0.268298	0.390093	2.10498	-1.59885	-0.0287158	-0.911726	0.167393	0.752161	1.40404	0.215695
	BraA01g017910.3C.gene	-1.07109	0.68217	-0.253231	1.88537	-0.11649	-0.808651	-0.318074	-1.43059	-0.103286	1.70925	0.645392	-0.164523	-0.753744	0.0975007
	BraA01g017920.3C.gene	-0.882116	1.79485	-0.549677	0.483033	-0.998788	-0.400977	0.553674	-1.08271	0.182682	1.07803	1.47175	-0.221216	-1.15971	-0.268824
	BraA01g017950.3C.gene	1.32229	1.03856	-0.165319	0.248149	-1.1672	-1.31167	0.0351906	0.908422	0.121655	0.259135	0.116726	-1.08967	-1.5441	1.22783
	BraA01g017960.3C.gene	-1.55845	-0.075856	-0.0174957	1.8634	-0.125715	0.148649	-0.234528	-2.05999	0.221245	-0.288691	0.252846	0.760605	0.981963	0.132026
	BraA01g017970.3C.gene	-1.80043	1.22802	-0.679193	0.657892	0.0337262	-0.0349501	0.594935	-1.23991	-0.235389	1.29177	1.18444	0.405684	-1.0048	-0.401794
	BraA01g018020.3C.gene	-0.695353	0.0894876	-0.503874	2.10767	-0.728164	-0.485376	0.215604	-0.934314	-0.301181	-0.919624	1.26509	1.53118	-0.462239	-0.178912
	BraA01g018040.3C.gene	1.18375	-1.10738	-0.208727	-0.878881	-0.701229	0.309213	1.40326	1.78191	-0.659542	-0.999053	-0.309764	0.851534	0.0854796	-0.75056
	BraA01g018050.3C.gene	-1.2658	0.332258	0.138824	0.0226812	1.71463	0.193301	-1.1359	-0.728845	-1.03801	-1.32086	0.526281	1.18217	0.587299	0.791968
	BraA01g018080.3C.gene	2.17457	-0.759669	-0.225173	-0.340115	-0.367762	-0.612684	0.130829	-0.452522	1.06239	0.818369	-0.780553	-1.07315	-0.822977	1.24845
	BraA01g018090.3C.gene	-1.12759	-0.505203	0.0227032	0.316234	0.72511	1.64181	-1.07307	-1.14839	-0.318236	-0.550669	0.0198747	1.06135	1.63245	-0.696373
	BraA01g018100.3C.gene	-1.3015	1.09562	1.1763	0.000310513	-0.0282342	0.32784	-1.27034	-1.14648	-0.904926	-1.04387	0.486426	1.16572	0.4568	0.986327
	BraA01g018170.3C.gene	-1.87977	1.34485	0.329429	-0.0123726	0.497827	0.222061	-0.502031	-1.41517	-0.18188	0.376439	1.18148	0.891294	0.370511	-1.22268
	BraA01g018180.3C.gene	-1.74605	0.845576	0.580797	0.185113	-0.148943	-0.80755	1.09106	-0.664907	0.573482	0.168732	0.626598	-0.768688	-1.41932	1.4841
	BraA01g018190.3C.gene	0.850282	1.50806	-0.0615766	0.278706	-1.50476	-0.740049	-0.330662	2.12664	-0.588021	-0.360318	-0.0310543	0.227447	-0.733404	-0.641285
	BraA01g018200.3C.gene	-0.760614	-0.536224	-0.340074	-0.365195	-0.420756	0.269958	2.1529	-0.287139	-0.991819	-1.1141	-0.613177	1.16034	1.28804	0.557864
	BraA01g018250.3C.gene	1.86987	-0.692937	-0.562659	-0.456951	-0.422733	-0.668579	0.933991	2.03525	0.215418	-0.715398	-0.788466	-0.546271	-0.524147	0.323612
	BraA01g018260.3C.gene	2.24657	-0.392924	-0.377417	-0.26837	-0.513222	-0.546588	-0.148048	1.76023	-0.157725	1.00626	-0.873191	-0.633348	-0.766905	-0.335315
	BraA01g018270.3C.gene	-1.0177	-0.759054	-0.541219	-0.192955	1.89857	0.670812	-0.0584565	-0.851869	0.659527	0.154905	-0.5937	0.222007	1.67594	-1.26681
	BraA01g018280.3C.gene	-1.65609	-1.08237	-0.0165847	0.786012	0.820013	0.314494	0.834524	-1.97944	-0.373299	0.214021	0.392965	0.314528	1.27199	0.159235
	BraA01g018290.3C.gene	-0.911754	0.747418	0.490811	1.64745	-0.184294	-0.795539	-0.994096	-0.233112	0.680022	0.269109	-0.552556	-0.971859	-0.980401	1.7888
	BraA01g018320.3C.gene	0.701032	0.226275	0.599555	-0.85531	1.25774	-0.285186	-1.64411	-1.81218	0.108623	1.34354	0.243806	0.784892	-0.337698	-0.330981
	BraA01g018350.3C.gene	2.21919	-0.320516	-0.40094	-0.0922511	-0.354044	-0.775805	-0.275636	1.93756	0.179204	-0.206186	-0.764081	-1.19931	-0.245311	0.298125
	BraA01g018360.3C.gene	2.07347	-0.581444	-0.216537	-0.450605	-0.754004	-0.55586	0.484979	2.10525	-0.0678139	0.0443991	-0.879402	0.0395951	-0.533994	-0.70803
	BraA01g018380.3C.gene	2.09708	-0.692466	-0.643811	-0.407318	-0.303809	-0.498556	0.448883	0.2385	0.257991	-0.49416	-1.38874	-0.910075	0.802836	1.49365
	BraA01g018390.3C.gene	2.18884	-0.728103	-0.377676	-0.424202	-0.58568	0.0361272	-0.109302	0.657519	-0.159311	-1.16132	-1.37566	0.0429397	0.605685	1.39014
	BraA01g018400.3C.gene	2.04841	-0.226089	-0.279756	-0.989428	-0.614732	-0.36662	0.428219	1.36052	1.14662	-0.112034	0.122103	-0.274663	-0.791978	-1.45056
	BraA01g018420.3C.gene	0.869017	-0.604278	-0.445091	-0.826112	-0.710626	-0.146419	1.86351	0.233828	-0.928134	0.927396	-0.890254	0.740604	-1.24157	1.15813
	BraA01g018450.3C.gene	-0.721215	0.852712	-1.33965	-0.363581	-0.261072	0.182199	1.65061	2.0317	-0.209635	-0.171228	-0.916995	0.0959379	0.134909	-0.964693
	BraA01g018460.3C.gene	1.31178	-0.266019	0.554591	0.0454579	0.361098	-0.066812	-1.9401	0.935317	1.26384	-1.17601	-1.27166	-0.395945	0.036466	0.608001
	BraA01g018480.3C.gene	-1.25682	-0.642884	-0.282709	0.0408906	1.80154	-0.387745	0.727728	-1.68869	-0.591345	0.565513	-0.68118	0.619221	1.05169	0.724791
	BraA01g018510.3C.gene	-1.43869	0.776241	0.78686	0.996613	-0.448279	0.466119	-1.13886	-1.93252	0.208993	0.0519133	0.614697	1.24119	0.284431	-0.468713
	BraA01g018570.3C.gene	-0.328353	-0.0531825	-0.769372	-0.499095	0.576191	1.97562	-0.901808	0.585685	0.623368	0.370701	-1.04959	1.33539	-0.429824	-1.43573
	BraA01g018580.3C.gene	-2.06677	0.121867	0.85606	0.0272286	-0.0242218	0.101377	0.98446	-2.03245	-0.401706	0.454205	0.383242	0.709391	0.922032	-0.0347087
	BraA01g018590.3C.gene	2.05642	0.364193	-0.315871	-0.010339	-0.65768	-0.525992	-0.910726	2.22035	-0.418005	-0.42117	-0.420862	-0.398224	-0.615884	0.0537901
	BraA01g018600.3C.gene	-0.710304	2.03711	0.286429	-0.365128	0.201711	-0.863824	-0.585998	-0.117232	-0.304774	0.81214	1.76893	-0.146821	-1.17725	-0.834988
	BraA01g018620.3C.gene	-1.97417	0.959936	1.05672	0.133506	0.0107119	0.027343	-0.214043	-1.7941	0.162578	1.28917	0.870925	-0.135202	0.148744	-0.542118
	BraA01g018630.3C.gene	-1.54821	0.807941	0.00230153	-0.475244	-0.637119	0.374432	1.4759	-1.00827	-0.85979	0.165351	1.53398	0.973653	0.141485	-0.946411
	BraA01g018640.3C.gene	-0.678096	-1.33869	-0.722527	0.198032	1.34911	1.16884	0.0233323	-0.662311	0.79661	-0.97475	-1.14427	-0.236861	1.37861	0.842976
	BraA01g018650.3C.gene	-1.68245	-0.116018	0.136491	-0.439146	0.159147	0.252142	1.68983	-1.9979	0.541559	-0.529974	0.817871	0.829656	0.268415	0.0703711
	BraA01g018660.3C.gene	-1.20835	1.68414	-0.613889	0.127287	0.378369	-0.925325	0.557763	-1.71374	-0.449122	0.951626	0.736299	0.442634	-0.763976	0.796281
	BraA01g018670.3C.gene	-1.88796	-0.352835	-0.00366971	0.935739	0.910572	0.712435	-0.314278	-1.58274	0.00702409	-0.550765	-0.578187	0.534246	1.41419	0.756228
	BraA01g018710.3C.gene	2.24107	-0.450017	-0.445367	-0.457157	-0.415491	-0.440511	-0.0325278	2.26383	-0.383084	-0.417133	-0.40652	-0.409119	-0.400661	-0.247312
	BraA01g018750.3C.gene	-1.88316	0.275254	0.581115	0.576235	0.96328	0.313218	-0.825942	-2.04565	-0.0147709	0.0767983	0.377541	0.316444	1.25101	0.0386247
	BraA01g018770.3C.gene	-0.377964	-0.377964	-0.377964	2.26779	-0.377964	-0.377964	-0.377964	-0.281811	-0.778895	-1.23201	-0.0497563	1.1985	1.49471	-0.350737
	BraA01g018790.3C.gene	-1.94647	0.582946	0.644029	0.284088	0.526797	0.693985	-0.785374	-2.04897	0.737135	0.179708	1.08974	0.0455342	0.133466	-0.136615
	BraA01g018800.3C.gene	-1.47568	-0.126349	0.349741	-0.846984	-0.262205	0.946586	1.41489	-1.13241	-0.601725	-0.207658	1.19108	1.19379	0.606261	-1.04933
	BraA01g018840.3C.gene	1.99456	-0.69912	-0.181422	-0.166914	-0.611782	-0.889359	0.554038	2.23849	-0.275648	-0.483417	-0.448566	-0.468402	-0.0568616	-0.505599
	BraA01g018850.3C.gene	2.14999	-0.321759	0.111987	-0.208557	-0.263987	-0.545073	-0.9226	2.05085	0.259141	-0.743041	-0.63281	-0.373831	0.208502	-0.768812
	BraA01g018860.3C.gene	-0.61483	1.74982	0.52975	-1.03196	-0.778118	-0.474368	0.619708	-0.663028	-0.407929	0.447177	1.8367	0.46765	-0.53231	-1.14826
	BraA01g018910.3C.gene	1.82185	0.326615	-0.776487	0.00199741	-0.916115	-0.945575	0.487711	1.0353	-0.593231	0.438294	-0.570443	-0.558523	-1.23876	1.48737
	BraA01g018960.3C.gene	-1.3204	1.5038	1.03062	-0.324937	-0.364813	0.265541	-0.789804	-1.49055	-0.427795	0.406317	1.40202	0.816572	0.170209	-0.876771
	BraA01g018970.3C.gene	-0.08462	2.13317	0.21775	-0.838927	-0.56324	-0.41456	-0.449572	-0.159763	-0.685142	-0.273914	2.02241	0.54241	-0.733591	-0.712409
	BraA01g018980.3C.gene	1.86688	-0.174501	-0.102094	-0.723176	-0.773322	-0.868012	0.774221	1.89904	-0.969797	-0.366197	0.106468	-0.241186	-0.975022	0.546698
	BraA01g018990.3C.gene	-0.743697	1.54492	0.923113	0.300957	-0.222633	-0.430652	-1.37201	-1.3742	0.553139	0.69033	0.984704	0.842152	-0.522662	-1.17346
	BraA01g019000.3C.gene	-0.0909093	-0.785657	-0.41576	-0.843617	-0.229607	0.277431	2.08812	-0.213859	-0.630034	-0.666163	-0.757529	-0.465082	0.823349	1.90932
	BraA01g019010.3C.gene	-0.243501	0.329146	-0.468975	2.13956	-0.520117	-0.628633	-0.607477	-0.450553	0.216306	1.2668	-0.381423	-0.899455	-1.13284	1.38116
	BraA01g019020.3C.gene	1.78899	-0.945651	-0.605188	0.0301468	-0.806055	-0.340951	0.878708	2.17269	-0.584225	-0.603308	-0.451499	0.0530337	-0.605866	0.0191704
	BraA01g019030.3C.gene	-1.09868	-1.21045	-0.295852	0.910978	0.299092	-0.123501	1.51842	0.337941	-0.279058	-0.785177	-1.0342	-0.789591	0.923655	1.62643
	BraA01g019040.3C.gene	-1.76063	-0.782407	0.103225	0.524054	0.336947	0.222437	1.35637	0.0648508	-0.933669	-0.993288	-0.596203	-0.230166	1.58408	1.10439
	BraA01g019060.3C.gene	-0.888321	-0.409715	-0.497803	2.01961	-0.662244	-0.082172	0.520645	-0.634984	-0.136506	-0.780567	-0.731205	-0.417313	0.796433	1.90414
	BraA01g019070.3C.gene	-1.60684	-0.298801	0.153175	1.21221	0.923534	0.482712	-0.865987	-1.65373	-0.576581	-0.360373	-0.139308	0.477277	1.22201	1.03071
	BraA01g019090.3C.gene	-0.788731	1.97851	0.258151	0.409177	-0.397752	-0.785704	-0.673649	-0.193994	-0.320535	1.88674	0.69361	-0.47897	-1.19981	-0.387041
	BraA01g019130.3C.gene	1.86764	-0.269616	-0.856105	-0.403182	-0.0689116	-1.00169	0.731859	-0.787222	-0.565143	-1.02278	1.50421	1.22806	0.121654	-0.478783
	BraA01g019150.3C.gene	-0.126411	-0.461506	-0.45392	-0.40439	-0.374508	-0.431956	2.25269	1.36454	-0.0435076	-0.952214	-0.952214	0.119302	-0.81695	1.28105
	BraA01g019160.3C.gene	0.139875	1.72471	-0.556159	0.249623	-1.23189	-0.892274	0.566117	0.105336	0.97217	0.0441698	0.616631	-1.00122	-1.66999	0.932901
	BraA01g019170.3C.gene	2.12312	-0.173934	-0.191411	-0.154064	-0.920914	-0.741753	0.0589601	2.19365	-0.62418	-0.43355	-0.429001	0.12105	-0.599585	-0.22838
	BraA01g019180.3C.gene	0.268265	0.209236	-0.903557	0.210642	-1.10796	-0.54667	1.87004	0.0424691	0.896725	-0.693335	-0.0446445	-0.430139	-1.38556	1.61449
	BraA01g019240.3C.gene	1.63773	0.223606	0.112815	-0.764156	-0.974828	-1.0377	0.80254	0.147729	-0.0204837	1.75786	-1.55009	0.11084	-0.65492	0.209059
	BraA01g019250.3C.gene	-1.78029	-0.189178	-0.461312	0.441038	1.22032	0.933462	-0.164035	-1.4653	-0.98	-0.146167	0.0146923	0.635434	0.430897	1.51045
	BraA01g019270.3C.gene	2.02865	0.145947	0.0957175	-0.17342	-0.960167	-0.926152	-0.21058	2.18114	0.109394	-0.34024	-0.326142	-0.59322	-0.765658	-0.265279
	BraA01g019280.3C.gene	-1.40194	-1.20579	1.2305	-0.0799138	0.16841	0.961653	0.327081	-1.56488	1.21446	-0.6174	-0.55697	-0.112895	0.694125	0.943551
	BraA01g019310.3C.gene	2.21673	-0.233408	-0.274675	-0.637063	-0.432388	-0.601653	-0.0375378	1.73283	0.157534	-0.360166	-0.254026	-1.12583	-0.941034	0.790699
	BraA01g019330.3C.gene	1.19881	-0.703981	-0.614467	-0.64803	-0.248644	-0.651904	1.66822	1.76929	-0.400168	-0.589035	-0.811939	0.663466	-1.04506	0.413439
	BraA01g019340.3C.gene	-1.00216	0.209533	-0.544059	-0.429257	-0.0707308	-0.260608	2.09728	-1.22978	0.600658	0.535327	-0.650238	-0.687312	-0.264299	1.69565
	BraA01g019360.3C.gene	1.17502	-1.03615	-0.624452	-0.537325	-0.43095	-0.174324	1.62818	1.95101	-1.06399	-0.870161	-0.473106	0.19619	0.0660876	0.193964
	BraA01g019370.3C.gene	0.376794	1.8697	0.205694	-0.158982	-1.07704	-0.1636	-1.05256	-1.39068	0.780389	1.53372	0.538426	-0.238237	-0.543239	-0.680382
	BraA01g019380.3C.gene	-1.57325	-1.05843	-0.0415725	1.31253	0.603316	0.257667	0.499744	-1.56114	-0.356413	-0.88829	0.7118	0.805274	1.21935	0.069418
	BraA01g019410.3C.gene	-1.85503	-0.0921465	0.282311	0.825743	0.85814	0.715829	-0.734843	-1.90559	-0.206779	-0.0511065	0.568183	1.08454	0.84438	-0.333628
	BraA01g019430.3C.gene	1.36177	0.330865	-0.6816	-0.359978	-0.784972	-1.1198	1.25371	1.3014	-0.940743	0.554912	1.1254	-0.288542	-1.21398	-0.538439
	BraA01g019440.3C.gene	-1.90547	-0.0615381	0.162377	0.577771	1.21753	0.515922	-0.506595	-1.93089	0.629546	0.240585	0.483987	0.428176	0.907618	-0.759025
	BraA01g019450.3C.gene	-1.16732	-0.0815591	-0.0949464	1.04694	1.58051	-0.322615	-0.961007	-1.16473	0.243136	0.819367	1.72614	-0.37637	-0.706051	-0.541493
	BraA01g019470.3C.gene	1.20892	-1.3152	-0.856744	-0.145876	-0.0795697	-0.224573	1.41305	1.85155	-0.589499	0.145856	-1.39948	0.153826	0.241065	-0.403311
	BraA01g019500.3C.gene	0.809438	-0.699053	0.79144	0.791832	0.758836	-1.12734	-1.32516	0.0297048	-0.772577	-0.80792	0.65359	-1.16202	0.37699	1.68223
	BraA01g019510.3C.gene	0.151479	-0.238372	1.09964	-0.250538	0.666129	0.547664	-1.976	-1.11277	0.707979	-0.211846	-0.444484	0.526375	1.60864	-1.0739
	BraA01g019520.3C.gene	-0.56696	0.178824	-0.323325	2.1869	-0.341515	-0.56696	-0.56696	-0.268828	-0.403441	-0.391362	-0.394695	-0.397765	-0.408978	2.26507
	BraA01g019600.3C.gene	1.9017	0.856372	-0.516919	-0.252688	-0.636286	-0.68011	-0.672074	1.98617	-0.299457	-0.843887	0.104924	-0.422353	-0.943097	0.417696
	BraA01g019620.3C.gene	-1.5592	0.602367	0.733849	-1.06854	1.2312	0.0935992	-0.0332774	-0.974404	0.114512	-1.182	1.17585	0.839112	0.894713	-0.867784
	BraA01g019630.3C.gene	1.86698	-0.85908	0.558167	-0.96054	-0.596985	-0.309025	0.300483	1.69713	0.362486	-1.2961	-1.08285	-0.153523	0.253032	0.219825
	BraA01g019640.3C.gene	2.20577	-0.404815	-0.766007	-0.487246	-0.0115445	-0.304531	-0.231627	-0.286664	-1.08923	-1.22415	-0.149246	1.59391	0.613721	0.541661
	BraA01g019650.3C.gene	-1.53461	-0.869999	-0.235505	1.07018	0.684798	1.08547	-0.200338	-1.25983	-0.337086	-0.716562	-0.262288	1.18013	1.5195	-0.123863
	BraA01g019690.3C.gene	-1.66432	-0.74926	0.0245976	-0.140315	1.39929	0.403933	0.72607	-1.42969	0.682312	-0.874183	-0.770532	0.643937	1.18216	0.566002
	BraA01g019700.3C.gene	-1.44918	-0.0264289	-0.190194	1.25325	-0.471895	1.35835	-0.473905	-1.65703	-0.628962	-0.462834	0.466976	0.75931	0.173578	1.34896
	BraA01g019720.3C.gene	-1.84865	0.052098	0.517782	0.710951	0.767972	0.673362	-0.873511	-1.91501	-0.0190138	0.283061	0.181284	0.285959	1.43951	-0.25579
	BraA01g019740.3C.gene	0.222255	-0.341675	-0.368052	2.17208	-0.416585	-0.672544	-0.595481	-0.673887	1.18472	0.725217	-0.9602	-0.85094	-0.662437	1.23753
	BraA01g019830.3C.gene	1.94125	-0.32306	-0.35422	-1.11616	-0.548099	-0.233096	0.633386	-1.09702	-0.404622	1.38513	-0.244672	1.42339	-0.710247	-0.351959
	BraA01g019840.3C.gene	-1.62059	1.03409	0.996845	0.262769	-0.0608517	0.418603	-1.03086	-1.72548	0.0922703	-0.133861	0.334879	1.51146	0.506478	-0.585751
	BraA01g019850.3C.gene	1.01128	0.0719843	0.756237	-1.93417	-0.160718	-0.42039	0.675776	-1.55987	0.332383	0.675278	0.739404	-0.220622	1.11316	-1.07973
	BraA01g019870.3C.gene	-1.04468	-0.600133	1.53651	-0.359215	0.262534	1.09462	-0.889638	-0.514688	-0.326034	-0.541271	-0.569261	-0.109514	2.22963	-0.168863
	BraA01g019880.3C.gene	1.59125	-0.713213	-0.620394	-0.544753	-0.568952	-0.46289	1.31896	1.83102	-0.585283	-0.772713	-0.762176	-0.546674	-0.0713016	0.90713
	BraA01g019890.3C.gene	1.66334	-0.475195	-1.21869	-0.493192	-0.248041	-0.292241	1.06402	0.973666	-0.706352	-1.76017	-0.0419547	0.41289	1.13248	-0.0105617
	BraA01g019900.3C.gene	1.48773	0.0687955	0.71884	-0.259694	-0.514316	0.199634	-1.70099	-0.0238136	0.478493	1.47358	0.894467	-0.658481	-0.973994	-1.19025
	BraA01g019910.3C.gene	1.13279	0.456124	-0.281676	0.526547	-0.882744	-1.68396	0.732924	-1.00343	0.669127	-0.359293	1.15535	0.26102	-1.53445	0.811673
	BraA01g019960.3C.gene	2.05892	-0.64466	-0.481485	0.345312	-0.485363	-0.867757	0.0750363	-1.53937	1.19829	0.628067	0.888211	-0.159453	-0.0232313	-0.992519
	BraA01g019990.3C.gene	1.34255	-0.642341	-0.717727	-0.892913	-0.642401	0.122884	1.42995	0.394796	0.0555749	1.19317	-0.396253	0.542548	-1.98217	0.192334
	BraA01g020020.3C.gene	-1.15028	-0.138249	0.177652	-0.368086	1.48021	1.07168	-1.07292	-0.959948	-0.360612	-0.349553	1.17951	0.34898	1.35596	-1.21434
	BraA01g020120.3C.gene	1.74493	-0.653527	-0.667719	-0.47132	-0.736741	-0.318345	1.10272	-0.332893	0.0135486	1.29342	1.26984	-0.0596674	-1.41965	-0.764602
	BraA01g020180.3C.gene	-1.70302	-0.168398	0.786529	-0.714055	-0.15925	0.990353	0.967839	-1.1515	-0.154273	-0.964673	-0.317893	0.528068	0.249941	1.81033
	BraA01g020190.3C.gene	0.00457099	-0.44082	-0.332342	-0.722534	-0.557365	-0.151412	2.1999	2.17119	-0.533727	-0.766694	0.0727703	-0.0455205	-0.485586	-0.412431
	BraA01g020200.3C.gene	1.88136	-0.531027	-0.746814	-0.618684	-0.0904512	-0.729574	0.835194	1.4883	0.388908	0.754164	-1.39478	-0.214829	-1.03595	0.0141809
	BraA01g020210.3C.gene	1.9996	-0.765682	-0.644758	-0.350456	-0.259117	-0.625968	0.646376	1.10695	-1.3562	-0.555222	-0.520962	0.201494	1.47944	-0.355495
	BraA01g020230.3C.gene	-1.73067	-0.352794	0.348703	-0.369638	1.34744	0.888376	-0.131415	2.26779	-0.377964	-0.377964	-0.377964	-0.377964	-0.377964	-0.377964
	BraA01g020250.3C.gene	1.13991	-0.787967	-0.332516	-0.630488	1.63261	-0.0723637	-0.949191	1.63238	-0.627002	-0.140502	-0.684744	1.21492	-0.744801	-0.650252
	BraA01g020260.3C.gene	-0.581414	-0.581414	1.24828	1.65879	-0.581414	-0.581414	-0.581414	-2.13213	0.433915	0.444707	-0.00373978	0.452123	0.921901	-0.116774
	BraA01g020270.3C.gene	-0.477204	-0.477204	-0.403945	-0.0375975	-0.444928	-0.400087	2.24097	-0.623606	0.95671	-0.165133	-0.930874	0.699648	1.3182	-1.25494
	BraA01g020330.3C.gene	-0.926317	-0.934385	-1.06156	0.206419	0.715597	1.54177	0.458478	1.87019	-0.742068	-0.726324	-0.862124	0.394451	-0.478509	0.544383
	BraA01g020340.3C.gene	-1.3082	-0.652015	-0.071922	1.22933	-0.432434	-0.218195	1.45343	-0.71681	-0.195623	-0.469997	-0.75064	0.153339	-0.1678	2.14753
	BraA01g020350.3C.gene	-2.12243	0.388675	0.871894	0.165736	0.398506	0.569193	-0.27157	-0.816556	-0.156274	-0.254513	-0.140835	0.847567	1.73853	-1.21792
	BraA01g020360.3C.gene	-1.24242	-0.651848	-0.301749	-0.00126696	-0.16436	0.430899	1.93074	-1.86831	-0.35066	-0.343937	-0.000792765	1.08026	0.76314	0.720299
	BraA01g020380.3C.gene	2.00474	-0.332955	-0.546362	-0.717464	-0.601475	-0.484795	0.678316	2.25451	-0.452542	-0.444626	-0.372691	-0.411573	-0.431785	-0.141294
	BraA01g020420.3C.gene	1.1575	0.534413	0.528208	-1.44552	-1.06856	-0.493742	0.787696	0.731427	-0.982641	1.67925	0.138325	-0.262154	-0.0433242	-1.26088
	BraA01g020440.3C.gene	-1.70327	0.47946	0.516695	-0.176188	-0.482636	1.52116	-0.155222	-1.14163	-0.575913	-0.50529	0.519548	1.5214	0.959441	-0.777551
	BraA01g020460.3C.gene	-0.288411	-0.79795	-0.79795	1.47057	-0.79795	-0.139127	1.35082	-0.2556	0.685175	-0.340885	-0.264379	0.237386	1.58483	-1.64653
	BraA01g020490.3C.gene	2.0495	-0.503927	-0.921401	0.274425	0.0144107	-0.776141	-0.136864	2.22798	-0.340924	-0.248623	-0.256273	-0.143105	-0.665821	-0.573232
	BraA01g020510.3C.gene	-1.63878	-0.517816	-0.0418135	0.504493	1.62995	0.288128	-0.22417	-1.43672	-0.757726	-0.157306	-0.0181172	0.980298	1.53448	-0.144903
	BraA01g020520.3C.gene	-2.07733	-0.198507	-0.0131643	0.202101	0.562033	1.01323	0.511638	-1.34985	-0.532367	-0.49999	0.307819	1.21396	1.35376	-0.493327
	BraA01g020540.3C.gene	2.24901	-0.267985	-0.30293	-0.287851	-0.473575	-0.298468	-0.618198	1.41769	-1.18276	-0.982943	0.0358456	0.94322	-0.710263	0.479207
	BraA01g020550.3C.gene	2.26735	-0.395018	-0.351612	-0.395018	-0.379544	-0.395018	-0.351146	2.26663	-0.393065	-0.401829	-0.395673	-0.390714	-0.308167	-0.377177
	BraA01g020560.3C.gene	-1.60488	0.0539913	0.467678	0.808771	0.863181	0.608465	-1.19721	1.90383	0.318843	-0.437187	-0.810047	-1.06057	-0.343461	0.428584
	BraA01g020570.3C.gene	2.02068	-0.791413	-0.723247	-0.339783	0.507959	-0.6258	-0.0483918	-0.0624499	1.5984	1.00806	-0.45182	-0.704094	-0.07691	-1.31119
	BraA01g020590.3C.gene	-1.6191	-0.116471	0.46048	0.958285	1.14586	0.123037	-0.952088	-1.78744	0.485477	0.470203	0.413574	0.0929708	1.19113	-0.865906
	BraA01g020600.3C.gene	-2.05601	-0.102243	0.132932	0.0654072	1.18755	0.512458	0.259899	-1.26782	0.133651	1.4455	0.386677	0.34453	0.337105	-1.37964
	BraA01g020610.3C.gene	0.591764	1.83435	-0.39107	-0.940126	-1.05626	-0.276003	0.237353	2.1879	-0.674647	-0.608665	-0.437771	-0.0742551	0.0416657	-0.434232
	BraA01g020620.3C.gene	0.790802	1.81724	-0.189883	-0.964729	-0.906463	-0.532562	-0.0144076	1.39452	-1.04835	0.278418	1.07453	-0.0578565	-0.388228	-1.25303
	BraA01g020630.3C.gene	2.0182	0.452107	-0.406067	-0.798946	-0.780414	-0.552808	0.0679278	2.23813	-0.436211	-0.422681	-0.0434952	-0.31712	-0.492276	-0.526347
	BraA01g020650.3C.gene	2.15463	-0.0497943	-0.291788	-0.564573	-0.660163	-0.707878	0.119564	1.81619	-0.420501	0.263148	-0.0138824	-0.696025	-1.34639	0.397466
	BraA01g020660.3C.gene	-1.47844	-0.0653244	1.07741	0.0798692	1.43184	-0.674678	-0.370681	-1.10537	1.20745	1.49873	-0.637757	0.1673	-0.55024	-0.58012
	BraA01g020680.3C.gene	0.27198	0.487167	0.490347	0.951747	0.289886	-0.422295	-2.06883	-1.00297	-0.0814562	1.8107	0.465147	-0.238406	0.224007	-1.17703
	BraA01g020710.3C.gene	-1.81297	-0.524763	0.0904321	-0.356033	1.02305	0.851624	0.72866	-1.96061	-0.156162	0.453197	0.257431	0.813012	1.01178	-0.418649
	BraA01g020720.3C.gene	1.50847	0.237587	-0.541533	-1.11481	-1.04722	-0.0583374	1.01584	1.38095	-1.25277	-0.773909	1.30297	0.0159619	-0.339411	-0.333793
	BraA01g020730.3C.gene	-0.394241	2.17459	0.175415	-0.18056	-0.623823	-0.561684	-0.589691	-0.576065	-0.636815	1.70605	1.1659	-0.516145	-0.762699	-0.380227
	BraA01g020740.3C.gene	-1.86235	-0.33726	0.115696	-0.0411536	0.0893891	0.616065	1.41961	-1.4133	-0.330363	-0.493066	0.199394	1.15209	1.4151	-0.52985
	BraA01g020750.3C.gene	-1.62918	0.852411	1.0971	-0.628536	-0.706225	0.447251	0.567184	-1.30885	-0.229349	-0.293203	1.45197	0.373514	0.977795	-0.971874
	BraA01g020760.3C.gene	-2.08399	-0.121253	0.338334	0.254953	0.732859	0.958831	-0.079731	-1.72069	-0.550761	-0.551458	0.20438	0.609011	1.00012	1.0094
	BraA01g020770.3C.gene	-0.777443	-0.692706	-0.76132	1.02091	1.74915	-0.0579943	-0.480601	1.18945	-0.377304	-1.28946	-0.979884	1.09037	0.714347	-0.347523
	BraA01g020780.3C.gene	1.51428	-0.554073	-0.563154	-0.553171	-0.660134	-0.593849	1.4101	2.21957	-0.374335	-0.464291	-0.495198	-0.384006	-0.56652	0.0647826
	BraA01g020810.3C.gene	-0.343997	-0.543001	-0.443831	-0.290075	-0.443877	-0.187651	2.25243	2.23614	-0.0554469	-0.495428	-0.540048	-0.497003	-0.358729	-0.289485
	BraA01g020860.3C.gene	-0.873591	0.258619	-0.186037	2.0402	0.0950884	-0.47512	-0.859159	-1.1939	-0.53138	1.43496	0.705564	0.166999	0.585785	-1.16802
	BraA01g020880.3C.gene	1.07006	-0.931629	-0.842311	-0.506646	0.43995	-0.739527	1.5101	1.02527	-1.03255	0.236839	-0.955274	-0.31579	-0.545067	1.58657
	BraA01g020910.3C.gene	-1.28267	1.24721	0.496991	1.1156	-0.179606	-0.312197	-1.08533	-1.53098	-0.396532	0.431353	1.20736	0.750749	-1.00063	0.538677
	BraA01g020920.3C.gene	2.26462	-0.266875	-0.359273	-0.410643	-0.41193	-0.412509	-0.403389	-0.248028	-0.718233	-0.711436	-0.740293	1.43405	1.44797	-0.464031
	BraA01g020930.3C.gene	1.38672	-0.743617	-0.582595	-0.48339	-0.293226	-0.784	1.5001	0.492297	1.24663	0.937926	-1.0846	-1.38202	0.223071	-0.433311
	BraA01g020940.3C.gene	1.50226	0.374809	0.393957	0.386418	-0.194237	-0.894857	-1.56835	1.66111	1.12587	-0.148759	-0.65177	-0.936521	-0.746292	-0.303631
	BraA01g020950.3C.gene	-2.0908	0.100851	0.572534	0.431925	0.926821	0.37814	-0.319475	-1.7978	0.103366	0.980618	0.82241	0.182217	0.577014	-0.86783
	BraA01g020980.3C.gene	1.29579	-0.591525	-0.541464	-0.98268	-0.314869	-0.4249	1.55965	0.327688	-0.356653	1.44162	-0.732962	-0.324419	-1.39861	1.04333
	BraA01g021040.3C.gene	2.23322	-0.43432	-0.433423	-0.425043	-0.48736	-0.46676	0.013685	2.26661	-0.320074	-0.412366	-0.412366	-0.384173	-0.356902	-0.380733
	BraA01g021130.3C.gene	-1.61615	-0.703934	-0.193282	0.178336	1.50068	0.0830626	0.751285	-1.57911	-0.164022	-0.0615915	-0.445022	0.23581	1.77965	0.234285
	BraA01g021150.3C.gene	-0.38105	-0.504219	-0.17353	-0.604196	-0.373383	-0.205036	2.24142	-1.17626	1.23757	-0.997598	-0.618046	0.477766	1.20906	-0.132491
	BraA01g021160.3C.gene	2.14002	-0.11486	-0.167973	0.0535567	-0.799227	-0.311302	-0.800218	2.16199	-0.272726	-0.673659	-0.580777	-0.364718	-0.516366	0.246255
	BraA01g021200.3C.gene	-1.4374	-0.301869	0.0445367	-0.00340905	1.75537	0.586928	-0.644167	-1.4857	-0.171495	-0.616297	-0.0612262	-0.191439	1.53905	0.987115
	BraA01g021210.3C.gene	2.24094	-0.327727	-0.381366	-0.483266	-0.499972	-0.487983	-0.0606319	2.25625	-0.320881	-0.363395	-0.474682	-0.439295	-0.469619	-0.188376
	BraA01g021220.3C.gene	0.432556	-0.713089	-0.493867	-1.00111	-0.0351579	-0.194156	2.00483	-0.919943	-0.458439	2.0213	-0.600404	0.520566	-0.0973163	-0.465764
	BraA01g021250.3C.gene	-1.26504	-1.21961	1.44848	-0.252889	0.780343	0.177397	0.331326	-1.12163	-0.28941	-0.481687	-0.455165	0.367239	2.02053	-0.0398702
	BraA01g021260.3C.gene	-0.93424	-0.669207	1.59257	-0.33391	0.870453	0.490735	-1.0164	-1.00313	-0.252669	-0.591095	0.165422	-0.065267	2.10287	-0.356123
	BraA01g021270.3C.gene	-0.402546	-0.402546	-0.402546	2.26419	-0.402546	-0.402546	-0.251459	-0.727338	-0.564777	-0.544082	-0.50755	0.491406	2.07537	-0.223027
	BraA01g021280.3C.gene	1.31751	0.949224	-0.953895	0.673612	-0.866401	-1.11751	-0.00254245	-1.501	0.595	0.832946	1.16494	0.0160805	-1.15732	0.0493476
	BraA01g021290.3C.gene	1.69746	0.263309	0.54744	-0.30139	-0.284324	-0.357109	-1.56538	-1.87178	-0.218136	0.218294	0.915524	0.494968	1.00893	-0.547801
	BraA01g021300.3C.gene	-1.68057	1.11056	0.545379	0.509421	0.0119521	0.545942	-1.04268	-1.67434	-0.750595	-0.185862	1.33591	0.456471	0.0413056	0.777116
	BraA01g021350.3C.gene	0.514022	-0.831148	1.41913	-0.79984	-0.683768	-0.771214	1.15282	2.25458	-0.422721	-0.466508	-0.421747	-0.466508	-0.163622	-0.313475
	BraA01g021360.3C.gene	-0.47612	-0.607756	0.0758937	-0.607117	-0.206048	-0.379552	2.2007	2.18561	-0.635039	-0.635039	-0.449085	0.129158	-0.195798	-0.39981
	BraA01g021380.3C.gene	-1.4632	-0.338435	1.47817	-0.548006	-0.48243	0.911408	0.442493	-1.62712	0.906437	-0.570485	0.148495	-0.530908	1.33731	0.336278
	BraA01g021390.3C.gene	-1.70264	-0.00951185	0.0420186	1.00164	1.19794	0.2455	-0.774943	-0.888126	-0.38661	-0.490084	-0.339995	-0.0416123	-0.0223861	2.16881
	BraA01g021400.3C.gene	-1.8058	-0.256936	0.0891142	-0.321362	0.171611	0.688844	1.43453	-2.09202	-0.0734463	-0.0343981	0.571246	0.832439	0.772689	0.0234886
	BraA01g021450.3C.gene	-0.633078	2.08232	0.500168	-0.304799	-0.542083	-0.455224	-0.647305	-0.709649	-0.624054	1.23126	1.63089	-0.194577	-0.624229	-0.709649
	BraA01g021500.3C.gene	1.82183	-0.552562	-0.357364	-0.495904	-0.395585	-0.970752	0.950341	2.21732	-0.136889	-0.720151	-0.547592	-0.368362	-0.299261	-0.145062
	BraA01g021540.3C.gene	0.496769	-1.21099	-0.441902	1.70014	-0.423978	0.652016	-0.772062	0.276306	-1.29338	-0.0963759	-1.43548	0.88772	0.911474	0.749735
	BraA01g021590.3C.gene	1.63026	-0.722787	-0.602099	-0.968876	0.0171208	-0.485942	1.13233	NA	NA	NA	NA	NA	NA	NA
	BraA01g021610.3C.gene	1.53537	-1.09141	-0.907965	-0.919162	0.704366	0.506276	0.172521	1.52125	-1.05114	-0.0669402	-1.46122	0.383725	0.519738	0.154587
	BraA01g021620.3C.gene	1.37439	-0.248191	-0.369501	-1.04033	-0.785877	-0.371087	1.44059	1.28945	-0.231141	0.330011	-0.60411	-1.09305	-0.978627	1.28747
	BraA01g021630.3C.gene	2.24391	-0.241554	-0.204811	-0.571634	-0.263347	-0.532158	-0.430409	-0.34494	0.199292	0.991683	-0.71524	1.56308	-0.362954	-1.33092
	BraA01g021640.3C.gene	1.11801	-0.216908	-0.172385	-1.05146	-1.00512	-0.251443	1.57931	1.56207	-0.936767	0.749482	-0.399434	0.540711	-1.26771	-0.248344
	BraA01g021650.3C.gene	-1.17052	-0.759844	-0.247464	-0.341208	0.362498	0.236207	1.92033	0.143334	-0.198577	-1.10587	-0.752788	0.975148	1.64386	-0.70511
	BraA01g021660.3C.gene	1.11512	-1.36775	-0.0741349	-0.667865	-0.364964	-0.149901	1.50949	-0.170727	-0.119069	-1.15241	-0.702124	0.186078	2.02403	-0.0657804
	BraA01g021720.3C.gene	0.177365	-0.564769	-0.54263	-0.364471	-0.525894	-0.372143	2.19254	0.537627	-0.292211	-1.0771	-0.598945	-0.0765039	-0.464037	1.97117
	BraA01g021740.3C.gene	1.80933	-0.25701	-0.397771	-0.703391	-0.826888	-0.603639	0.979368	2.07825	-0.145484	-0.4105	-0.750679	-0.556293	-0.653096	0.437797
	BraA01g021770.3C.gene	2.15167	-0.681264	-0.698041	-0.0153078	0.129866	-0.378118	-0.508802	1.38632	-0.0202629	-1.08884	-1.24688	0.418794	0.986172	-0.43531
	BraA01g021800.3C.gene	1.96791	0.338806	0.0864666	-0.810573	0.0554614	-0.778238	-0.859832	-1.23898	0.954336	1.26594	0.362227	-0.366873	0.289117	-1.26577
	BraA01g021830.3C.gene	1.67869	0.732116	-0.450346	0.338708	-1.15785	-0.980878	-0.160444	1.51894	-1.19137	0.374456	0.181694	-0.5027	-1.13257	0.751547
	BraA01g021840.3C.gene	-1.93641	0.381831	0.142993	-0.00446116	0.500606	1.29868	-0.383244	-1.4606	-0.277387	0.251711	0.937751	0.935227	0.7807	-1.16741
	BraA01g021880.3C.gene	-1.03627	-0.859166	-0.497792	-0.311874	-0.0631522	1.32359	1.44466	-0.976251	-0.284985	-1.1056	-0.390815	0.311182	1.72384	0.722629
	BraA01g021890.3C.gene	0.718144	0.326892	-0.799473	1.48317	-0.330275	-1.55115	0.1527	1.18022	0.659107	-0.685188	-0.558415	-0.380336	-1.37724	1.16185
	BraA01g021960.3C.gene	-0.247135	1.81016	-0.367504	0.951368	-0.484159	-0.779583	-0.883142	-0.83651	-0.800304	1.28976	0.943944	-0.553457	-0.969872	0.926443
	BraA01g021980.3C.gene	-0.148397	-0.845627	-0.72246	0.0505572	-0.719175	0.362847	2.02226	0.589147	-0.967483	-0.142032	-1.03636	1.30864	-0.845329	1.09341
	BraA01g021990.3C.gene	-1.59118	-0.815841	-0.354734	0.361849	0.576848	0.386526	1.43653	-1.83718	-0.123349	-0.218141	-0.151251	0.779361	1.37926	0.171302
	BraA01g022000.3C.gene	-1.45074	0.0798571	0.558881	0.749591	1.1257	0.237197	-1.30049	-1.88131	0.356274	1.02131	0.217423	-0.181263	0.975821	-0.508248
	BraA01g022010.3C.gene	-0.620966	-1.34378	0.295648	0.0729415	-0.0877505	-0.228196	1.91211	-1.11714	1.49092	0.413049	-0.106459	-0.823715	-0.838947	0.98229
	BraA01g022020.3C.gene	-1.21801	-0.475278	-0.674676	0.361707	1.64527	-0.502316	0.863307	-1.38711	-0.604784	-0.226959	0.420958	0.1102	-0.167382	1.85507
	BraA01g022060.3C.gene	-0.471431	0.017852	-0.29035	2.20841	-0.615695	-0.228469	-0.620314	0.386532	0.804438	-0.162551	-0.937287	0.191713	-1.59431	1.31147
	BraA01g022070.3C.gene	-1.31997	1.39335	0.1795	0.845009	0.323	-0.232837	-1.18805	-1.12171	0.621092	1.47667	-0.401983	-1.10071	-0.312711	0.839349
	BraA01g022140.3C.gene	-0.682413	-0.836703	0.262544	-0.102198	2.00557	0.188147	-0.834951	-0.554639	-0.482539	-0.586841	-0.109216	1.16942	1.61921	-1.05539
	BraA01g022170.3C.gene	2.17531	-0.169757	-0.54457	-0.394285	-0.492834	-0.722609	0.148741	2.04249	0.51505	-0.245117	-0.500271	-0.861731	-0.64603	-0.304396
	BraA01g022180.3C.gene	-0.845569	-1.34482	-0.501362	0.407679	0.335532	0.250421	1.69812	-1.17301	0.390062	-0.672094	-0.461299	0.708335	1.73891	-0.530907
	BraA01g022190.3C.gene	2.15509	0.00488916	-0.0219099	-0.714253	-0.390581	-0.798211	-0.235023	1.90632	-0.0665853	0.466981	-0.224519	-1.28458	-0.149011	-0.6486
	BraA01g022200.3C.gene	1.76923	-0.302577	-0.535729	1.04795	-0.423314	-0.732995	-0.82256	1.67689	-0.900242	-0.786312	1.14345	-0.261609	-0.475091	-0.39709
	BraA01g022270.3C.gene	0.110807	1.97974	-0.193819	-0.198482	-1.22903	-0.665182	0.195961	1.00948	-0.595877	0.67575	1.20906	-0.158429	-1.51302	-0.626963
	BraA01g022290.3C.gene	-2.10607	-0.129879	0.287051	0.350993	0.68956	0.930607	-0.0222661	-1.71806	-0.163941	-0.0484359	0.240604	1.07127	1.2099	-0.591342
	BraA01g022340.3C.gene	-1.3976	-0.121796	0.285391	0.979255	0.538405	1.01173	-1.29538	-1.16013	-0.341997	-0.412289	-0.270049	0.071631	2.07058	0.0422519
	BraA01g022350.3C.gene	0.145726	1.16343	1.30648	-0.0220872	-0.954694	-0.243484	-1.39538	0.933019	0.48911	-1.03594	-0.485501	-0.29518	-1.10974	1.50423
	BraA01g022360.3C.gene	-2.01748	-0.15064	-0.0337704	0.0313609	1.14435	0.698679	0.327509	-1.87341	0.36183	-0.549145	-0.227359	0.488819	0.627095	1.17217
	BraA01g022390.3C.gene	-1.67027	-0.434977	0.512329	0.916895	0.883631	0.643013	-0.850624	-1.08646	-0.168168	0.228479	-0.213526	0.487367	1.82063	-1.06833
	BraA01g022400.3C.gene	-0.925654	-1.12515	-0.151912	-0.833339	0.774042	1.16391	1.0981	-0.950006	-0.300016	-0.53567	-0.766525	-0.137261	1.84348	0.845999
	BraA01g022430.3C.gene	1.63137	-0.74012	-0.729685	-0.727001	-0.27778	-0.383752	1.22696	2.15373	-0.502357	-0.295547	-0.582388	-0.34177	-0.701936	0.27027
	BraA01g022490.3C.gene	0.542459	-0.931697	-0.4723	-0.828151	-0.273874	0.000461268	1.9631	-1.02679	-0.550936	0.733944	-1.32484	0.140444	1.38274	0.645442
	BraA01g022530.3C.gene	-1.55962	1.7749	0.491825	-0.272356	-0.131539	-0.289364	-0.0138492	-0.791405	-0.605069	0.836299	1.56947	0.277334	-1.32899	0.042364
	BraA01g022540.3C.gene	2.05547	-0.193429	-0.68711	-0.471752	-0.585811	-0.647284	0.529916	2.26779	-0.377964	-0.377964	-0.377964	-0.377964	-0.377964	-0.377964
	BraA01g022580.3C.gene	-1.12427	-1.36443	0.373981	-0.175058	0.779354	0.0639362	1.44649	1.86923	0.161707	-0.983345	-0.895335	-0.15859	0.588851	-0.582521
	BraA01g022600.3C.gene	2.18118	-0.434326	-0.57514	-0.36058	-0.351592	-0.656269	0.196726	1.90194	-0.128317	-0.379091	-0.572912	-0.777097	-0.825174	0.780647
	BraA01g022610.3C.gene	0.749999	1.39143	-0.609432	0.553325	-0.961171	-1.35836	0.23421	1.71859	-0.347926	-0.305565	-0.946475	-0.398935	-0.791986	1.0723
	BraA01g022630.3C.gene	-1.14876	-0.41078	-0.641801	0.0383582	-0.446969	0.808738	1.80122	-1.02292	-0.934897	0.224095	0.65105	1.4665	-1.02295	0.639117
	BraA01g022650.3C.gene	-1.80495	-0.547194	-0.0662586	0.434679	-0.0701619	0.766907	1.28698	-1.80638	0.273272	-0.309721	-0.270527	0.58152	0.0652899	1.46655
	BraA01g022660.3C.gene	1.7206	-0.609672	-0.581535	-0.553903	-0.540688	-0.603622	1.16882	2.17192	-0.519795	-0.322356	-0.520793	-0.36154	-0.674612	0.227171
	BraA01g022710.3C.gene	2.19111	-0.336724	-0.607163	-0.389552	-0.573021	-0.455674	0.171021	2.24585	-0.216618	-0.259543	-0.59359	-0.517423	-0.280085	-0.378596
	BraA01g022750.3C.gene	-2.13941	-0.230791	0.586987	0.333994	0.106157	0.658037	0.685028	-2.03755	0.303932	0.0965179	0.198103	1.30258	0.0412318	0.0951865
	BraA01g022780.3C.gene	1.90922	-0.443898	-0.489059	-0.224328	-1.03165	-0.47857	0.758293	2.21939	-0.415573	-0.632025	-0.504184	-0.220694	-0.44637	-0.000544326
	BraA01g022910.3C.gene	0.536652	-0.279725	-0.51657	0.507784	-0.723153	-1.25804	1.73305	-1.05325	1.04097	0.116422	-0.568722	-1.12794	0.114452	1.47807
	BraA01g022980.3C.gene	-0.0208825	-0.505737	-0.322174	-0.509327	-0.460421	-0.416446	2.23499	1.22977	-0.686376	-0.771778	-0.576912	-0.391823	-0.454533	1.65165
	BraA01g023000.3C.gene	0.508138	-0.582778	-0.558642	-0.698309	-0.0578236	-0.65323	2.04264	1.85879	-0.603018	0.35131	-0.815004	0.24353	-1.1495	0.113894
	BraA01g023050.3C.gene	2.26244	-0.422416	-0.378383	-0.275773	-0.43688	-0.295922	-0.453067	1.92239	-0.902859	-0.689025	-0.116192	0.392883	-0.879063	0.271872
	BraA01g023070.3C.gene	2.20445	-0.404404	-0.435549	-0.389741	-0.606364	-0.500192	0.131797	2.23664	-0.457577	-0.199121	-0.585385	-0.10889	-0.472042	-0.41362
	BraA01g023120.3C.gene	-2.20871	0.202797	0.145987	0.358743	0.846037	0.32087	0.334273	-2.16671	0.427728	0.358548	0.494899	0.842541	0.159561	-0.116564
	BraA01g023150.3C.gene	-1.32471	0.787174	0.14482	0.841541	1.22112	-0.908672	-0.76127	-1.2917	1.31932	1.30575	0.161093	-0.226344	-0.682475	-0.585642
	BraA01g023190.3C.gene	1.09544	-0.847043	-0.647271	-0.785435	0.0666122	-0.540608	1.6583	1.17475	0.559625	-0.936902	-1.17739	-0.870551	1.12675	0.123712
	BraA01g023270.3C.gene	1.34737	0.311743	-0.555836	0.500995	-0.948962	-1.42588	0.770576	-0.677028	-0.258792	0.650984	0.228477	-0.149277	-1.47123	1.67687
	BraA01g023310.3C.gene	-0.0921672	-1.02981	-0.485165	0.38418	2.03487	-0.208802	-0.603108	-1.60996	-0.139041	1.6891	-0.607631	0.291959	0.114699	0.260873
	BraA01g023320.3C.gene	0.130108	-1.00278	-0.0999973	-1.03691	-0.421889	0.599983	1.83149	2.26219	-0.414621	-0.441266	-0.441266	-0.398039	-0.252127	-0.314872
	BraA01g023330.3C.gene	-2.20524	0.123475	0.137658	0.329661	0.62018	0.737088	0.257174	-2.12621	0.0143408	0.00686027	0.300704	0.825461	0.827138	0.151706
	BraA01g023350.3C.gene	2.00014	-0.83631	-0.63867	-0.173491	-0.50053	-0.47349	0.622355	2.14383	-0.42686	-0.43898	-0.188	0.168819	-0.33536	-0.923451
	BraA01g023360.3C.gene	1.51021	-0.142483	-0.383207	-1.10095	-0.874818	-0.240397	1.23164	0.683323	-1.04166	0.632855	0.542224	1.09854	-1.55453	-0.360755
	BraA01g023370.3C.gene	2.15044	-0.0634528	-0.60856	-0.225692	-0.75025	-0.612622	0.110139	2.2313	-0.40422	-0.387492	-0.0345636	-0.290382	-0.580249	-0.534388
	BraA01g023390.3C.gene	1.81487	-0.779861	-0.791577	-0.246998	-0.337736	-0.616164	0.957469	1.71989	-0.228644	0.117044	-0.982273	-0.524639	-0.980944	0.879562
	BraA01g023400.3C.gene	2.06522	-0.292217	-0.243914	-0.944562	-0.688736	-0.278033	0.382237	2.08765	0.269001	-0.376749	-0.600579	-0.0696181	-0.335297	-0.974405
	BraA01g023440.3C.gene	1.26353	-0.625863	-0.893188	0.671435	-1.25096	-0.234246	1.06929	-0.639169	1.83615	0.90969	-0.426194	-0.170065	-0.898826	-0.611584
	BraA01g023450.3C.gene	-1.96554	-0.31973	0.155389	0.87925	0.939352	0.547021	-0.235737	-1.90108	0.238902	-0.470931	0.225173	0.938666	1.07856	-0.109295
	BraA01g023460.3C.gene	1.20058	-0.570513	-0.58939	-0.431578	-0.664275	-0.634636	1.68981	2.24062	-0.13547	-0.186999	-0.412969	-0.519604	-0.500012	-0.485563
	BraA01g023480.3C.gene	0.0195072	-0.967747	-0.200617	-0.423275	0.0681733	-0.609653	2.11361	-0.714045	0.125892	-0.329807	-0.453246	-0.318386	2.19227	-0.502675
	BraA01g023490.3C.gene	-1.21593	-0.677058	-0.36101	-0.527422	1.03358	1.60153	0.14631	-0.884926	0.811906	-0.52476	0.29228	1.22025	0.612562	-1.52731
	BraA01g023510.3C.gene	-0.149416	-0.704037	-0.699353	-0.669368	0.0372052	0.0541138	2.13086	-1.45864	0.0188865	-0.579728	-0.418169	0.552433	0.142962	1.74225
	BraA01g023520.3C.gene	0.566599	1.11347	-0.548867	1.06699	-1.40516	-0.992546	0.199502	-1.3726	0.472915	0.673953	0.0745274	0.41871	-1.40289	1.13539
	BraA01g023530.3C.gene	-1.91876	0.844295	0.451272	0.419078	0.20587	0.768492	-0.770243	-1.64699	0.377651	0.431013	1.28129	0.539844	0.0296307	-1.01244
	BraA01g023540.3C.gene	1.16061	0.786277	-0.052595	0.326706	-1.77814	-0.798237	0.355374	-1.63547	0.402044	0.963306	1.08139	0.251377	-0.999527	-0.0631141
	BraA01g023590.3C.gene	-1.13781	-0.192187	-0.0219592	-0.212752	-0.530108	0.0111745	2.08364	-1.4965	-0.56687	-0.452614	0.313707	1.68999	-0.0164349	0.528717
	BraA01g023600.3C.gene	0.150024	-1.88938	0.524038	-0.712666	0.420204	0.358951	1.14883	0.482304	-0.552272	-1.19643	-0.773529	1.40987	-0.474398	1.10445
	BraA01g023640.3C.gene	1.32229	0.802434	-0.585759	0.717603	0.067502	-1.01311	-1.31096	-0.840501	0.157036	1.55548	1.17013	-0.490883	-0.909824	-0.641433
	BraA01g023650.3C.gene	-1.32025	-0.538862	-0.229474	0.00880636	1.93595	0.350849	-0.207018	-1.31551	0.194926	-0.774676	0.129069	0.983539	1.47323	-0.690583
	BraA01g023660.3C.gene	2.03151	-1.01723	-0.26429	-0.00738588	0.274351	-0.805088	-0.211858	1.85225	-0.899542	-0.275923	-0.833815	0.447913	-0.756053	0.465175
	BraA01g023670.3C.gene	1.15252	-0.808378	-1.3821	0.563017	-0.777401	0.177557	1.07479	-1.40503	-0.309253	0.144637	-0.61249	0.083207	1.86326	0.235673
	BraA01g023710.3C.gene	1.11005	-0.258071	-0.916092	-0.023024	-0.965241	-0.563764	1.61614	2.06155	-0.856533	0.0568451	-0.151956	0.251278	-0.695839	-0.66535
	BraA01g023730.3C.gene	-0.960786	1.28641	-0.415592	1.4297	-0.51379	-0.960786	0.13484	1.76877	-1.47097	-0.246169	-0.0968332	0.619777	-0.497706	-0.0768707
	BraA01g023760.3C.gene	-1.72151	-0.703676	0.0851565	-0.0645659	1.25739	0.954877	0.192328	-1.77158	0.795171	-0.35198	-0.179092	0.376606	1.36918	-0.238305
	BraA01g023770.3C.gene	1.84694	-0.822316	-0.43231	-0.583916	-0.417795	-0.545771	0.95517	1.97973	-0.114159	-0.739341	-0.679106	-0.520892	-0.589928	0.6637
	BraA01g023800.3C.gene	-1.04965	1.94643	0.095604	-0.150237	0.25855	-0.100185	-1.00052	-1.17641	-0.626103	0.971646	1.55345	0.181243	-0.913129	0.00929901
	BraA01g023840.3C.gene	-1.65486	0.116175	0.0614634	0.416872	0.662354	1.3287	-0.930705	-1.21853	0.0313885	-0.664199	-0.635398	0.170076	1.85004	0.466616
	BraA01g023860.3C.gene	2.03446	-0.949616	-0.373274	-0.58501	-0.171772	-0.450211	0.495425	-1.2787	0.511259	1.27962	-0.485184	-0.544699	-0.68983	1.20753
	BraA01g023870.3C.gene	-1.44865	-0.344925	0.501445	-0.577966	1.54919	-0.450068	0.770969	-0.858328	1.6577	0.310486	0.943709	-0.954894	-0.629806	-0.468868
	BraA01g023880.3C.gene	0.279497	-0.856736	-1.56644	0.07664	-0.093703	1.51916	0.64158	1.92804	0.109673	-0.0788759	-1.03779	-0.69156	-0.699049	0.469568
	BraA01g023890.3C.gene	1.82779	-0.0895252	-0.19349	-0.270632	-0.333103	-1.4672	0.526156	0.0260545	-0.995408	-0.702358	-0.873832	0.213075	1.86837	0.4641
	BraA01g023900.3C.gene	0.556061	-0.527713	-0.533388	-0.496185	-0.532187	-0.541483	2.07489	-0.377964	-0.377964	2.26779	-0.377964	-0.377964	-0.377964	-0.377964
	BraA01g023930.3C.gene	2.08658	-0.314714	-0.424724	-0.703428	-0.704674	-0.401666	0.462623	0.496343	-1.20045	0.777031	-0.281173	0.943492	-1.47876	0.743518
	BraA01g023940.3C.gene	0.165895	-1.4984	0.265048	-0.178549	1.56353	-0.910464	0.592942	-0.967924	1.80399	-0.732581	-0.0451401	0.83598	-0.154554	-0.739775
	BraA01g023950.3C.gene	1.5779	-0.357298	-0.395852	-1.14186	-0.775614	-0.0550631	1.14779	-0.676151	-0.94021	0.736505	-0.565503	0.861503	-0.908897	1.49275
	BraA01g023990.3C.gene	-0.0576654	2.19143	-0.320702	-0.554036	-0.683282	-0.563447	-0.0122989	1.30422	-0.640367	-0.160512	1.39772	-0.74877	-1.16139	0.00909529
	BraA01g024000.3C.gene	2.03619	-0.170565	-0.659815	-0.424427	-0.861126	-0.442112	0.521854	2.2048	-0.290036	-0.52198	-0.442802	-0.435596	-0.620632	0.10625
	BraA01g024020.3C.gene	2.09126	-0.149515	0.103946	-0.603079	-1.04047	-0.383195	-0.0189488	-0.742904	0.214736	2.14008	-0.147441	-0.34011	-0.400153	-0.724212
	BraA01g024060.3C.gene	0.809385	-0.479122	-0.757353	-1.07764	0.333047	-0.550618	1.72231	-1.03675	-0.143925	0.381299	-0.670338	-0.0963821	-0.456724	2.02282
	BraA01g024090.3C.gene	-1.44372	-0.63134	0.0979229	-0.757927	0.422321	0.956003	1.35674	-1.25844	-0.659612	-0.458939	1.02314	1.10672	0.980434	-0.733302
	BraA01g024120.3C.gene	-1.48256	-0.186303	0.0297203	0.0245859	0.260651	1.85622	-0.502313	-0.984003	-0.496434	-0.859874	0.223359	1.02092	1.6327	-0.536673
	BraA01g024130.3C.gene	-1.39695	-0.752936	-0.688446	-0.0881244	0.713431	0.961318	1.25171	-1.15557	-0.673534	-0.753387	-0.54305	1.01485	1.26875	0.841945
	BraA01g024160.3C.gene	-0.823311	1.57667	-0.384851	1.30566	-0.688735	-0.601149	-0.384285	-1.49305	-0.262312	0.298537	1.70365	0.207406	-0.758274	0.304039
	BraA01g024200.3C.gene	1.19923	-0.689773	-0.694352	-0.57193	-0.462872	-0.466894	1.68659	1.1967	-0.706471	-0.782993	-0.854557	-0.705448	0.420704	1.43206
	BraA01g024240.3C.gene	-0.469279	-0.522142	-0.522142	0.436915	-0.522142	-0.522142	2.12093	0.22659	0.101131	-0.818608	-0.635399	0.644951	1.71253	-1.2312
	BraA01g024260.3C.gene	-0.399999	0.996506	0.654413	0.548921	0.625255	-0.585686	-1.83941	-0.0830193	1.45764	-0.684331	-0.257634	0.223415	0.910629	-1.5667
	BraA01g024270.3C.gene	-1.74156	-0.628932	-0.557152	0.574714	0.649805	0.681094	1.02203	-1.93489	-0.154607	-0.0610114	0.11477	1.41771	0.394283	0.223743
	BraA01g024310.3C.gene	-0.909948	0.592084	0.0261723	1.88988	-0.119976	-0.472525	-1.00569	-1.19639	-0.699055	-0.544883	0.333248	0.959563	-0.4492	1.59671
	BraA01g024330.3C.gene	2.14817	-0.487591	-0.369211	-0.350154	-0.631135	-0.625296	0.315213	1.70334	-1.13871	-0.577999	-0.846034	0.00485219	-0.0125874	0.867147
	BraA01g024420.3C.gene	-1.29105	0.862931	-0.533049	0.0621542	0.648124	-1.06807	1.31897	-1.72093	0.113866	0.221686	1.07762	0.99293	0.202574	-0.887743
	BraA01g024540.3C.gene	-0.377964	-0.377964	-0.377964	2.26779	-0.377964	-0.377964	-0.377964	1.45745	-0.383094	-0.999107	-1.11278	0.367271	-0.417559	1.08782
	BraA01g024580.3C.gene	0.63984	1.10591	0.841858	0.0101642	-1.1733	0.0838571	-1.50833	1.30671	-0.105213	0.888655	0.790368	-1.02241	-1.1475	-0.710614
	BraA01g024740.3C.gene	0.616249	-0.63157	-0.508843	-0.407309	-0.50696	-0.6046	2.04303	2.19365	-0.442069	-0.656347	-0.581384	-0.459866	-0.100311	0.0463288
	BraA01g024750.3C.gene	-2.13812	0.181697	0.298859	0.250271	-0.152758	0.739789	0.820267	-1.9581	1.34622	0.242347	0.51673	-0.158286	0.0421451	-0.0310556
	BraA01g024760.3C.gene	-0.853877	-0.0771644	-0.0497736	-1.37908	1.65777	0.778796	-0.0766708	2.13303	0.11583	-0.577138	-0.432121	-0.877874	0.0202007	-0.381929
	BraA01g024830.3C.gene	-1.44849	-0.64671	-0.0147294	0.645404	1.42734	0.735841	-0.698657	-0.557163	0.625898	-0.615301	-0.55226	1.60542	0.723567	-1.23016
	BraA01g024870.3C.gene	0.0388345	-0.860317	-0.765381	-0.940698	1.69181	-0.118859	0.954613	-0.421363	1.71799	-0.801157	-0.97811	-0.566098	0.972718	0.0760227
	BraA01g024920.3C.gene	2.10563	0.156456	0.169694	-0.525642	-0.680763	-0.718788	-0.506592	1.5562	1.22052	-0.20935	-0.114177	-0.724157	-0.785352	-0.943681
	BraA01g025030.3C.gene	-0.317331	1.71102	-0.30765	0.298419	-1.14643	-0.96912	0.731097	-0.771327	-0.887367	0.618685	0.93335	0.271831	-1.36247	1.19729
	BraA01g025050.3C.gene	2.26633	-0.318312	-0.402758	-0.402758	-0.402758	-0.402758	-0.33699	2.26523	-0.388251	-0.31531	-0.430471	-0.385505	-0.315219	-0.430471
	BraA01g025070.3C.gene	2.03725	-0.664653	-0.677777	-0.240576	0.0988572	-0.879816	0.326715	-0.818073	1.10972	0.347736	-1.10101	-0.855906	-0.104654	1.42219
	BraA01g025080.3C.gene	2.22958	-0.146348	-0.31598	-0.152806	-0.616777	-0.554945	-0.44272	2.2549	-0.302475	-0.462239	-0.416062	-0.418162	-0.481566	-0.174393
	BraA01g025120.3C.gene	2.16675	-0.188581	-0.3733	-0.271046	-0.834821	-0.592553	0.0935458	1.29649	-0.43214	1.11562	-0.189548	-0.625565	-1.52637	0.361505
	BraA01g025140.3C.gene	-1.01498	-0.596547	1.95198	-0.197777	-0.587984	-0.177175	0.622492	-0.742	1.89303	-0.778582	0.158665	0.678463	-0.458759	-0.750819
	BraA01g025150.3C.gene	1.40534	-0.927794	-1.11993	0.119003	0.590971	-0.912509	0.844923	1.0098	0.806065	0.149863	0.308206	-0.170913	-0.0583978	-2.04462
	BraA01g025230.3C.gene	-0.864253	-0.749824	-0.283464	1.6236	-0.723625	-0.19158	1.18914	-1.45681	0.39224	-0.619448	1.48566	0.100191	0.796778	-0.698605
	BraA01g025320.3C.gene	-1.53788	-0.784535	-0.117784	-0.349877	0.492606	1.17445	1.12302	-1.85507	0.273979	-0.482803	0.170437	0.854382	1.20936	-0.170284
	BraA01g025390.3C.gene	1.84442	-1.10992	0.0299144	0.223483	0.423954	-0.969516	-0.442339	2.01051	0.137695	-0.310859	-0.788245	-0.873697	0.382512	-0.557914
	BraA01g025410.3C.gene	-0.37798	-0.412029	-0.369271	2.26537	-0.412029	-0.412029	-0.282037	-1.51542	1.09913	1.3769	0.260769	-0.351374	-0.556712	-0.313298
	BraA01g025440.3C.gene	1.66741	0.375452	-0.899472	0.0219044	-0.798749	-1.0676	0.701055	2.08111	-0.45625	-0.165339	0.287325	-0.150517	-0.962684	-0.633645
	BraA01g025460.3C.gene	2.0155	0.0153511	-0.466341	-0.152523	-0.761817	-0.997795	0.34763	1.39462	-0.0570314	0.407087	-0.105244	-0.515024	-1.78237	0.657964
	BraA01g025470.3C.gene	-0.503443	-0.503443	-0.466693	0.21969	-0.430812	-0.503443	2.18814	-1.15661	0.203761	-0.812084	-0.516138	-0.083849	1.85007	0.514856
	BraA01g025480.3C.gene	0.37036	-0.260476	-0.734135	-0.346732	-0.789871	-0.336456	2.09731	-2.08239	0.690303	0.300486	0.63926	0.787853	-0.0929947	-0.242512
	BraA01g025500.3C.gene	-1.44245	0.0971171	-0.133844	1.52838	0.849507	0.0146141	-0.913323	-2.13645	0.0723079	0.25711	0.256842	0.570719	-0.00668954	0.98616
	BraA01g025550.3C.gene	-1.23955	0.442289	0.168395	-0.636587	1.74432	0.342377	-0.821244	-1.46035	-0.265641	0.397848	0.9665	0.496138	1.03937	-1.17387
	BraA01g025690.3C.gene	-0.580711	-0.50922	-0.309503	-0.580711	2.16794	-0.449461	0.261666	-0.657678	-0.481254	-0.657678	-0.163879	0.0453176	2.19056	-0.27539
	BraA01g025700.3C.gene	2.23905	-0.324462	-0.389344	-0.38442	-0.478062	-0.59007	-0.0726923	2.21763	-0.252964	-0.373378	-0.459683	-0.411157	-0.705793	-0.0146556
	BraA01g025770.3C.gene	1.66719	0.213235	-0.620116	-0.854894	-0.306455	-1.03963	0.940675	2.15163	-0.18797	-0.579272	-0.483607	-0.26276	-0.815568	0.177544
	BraA01g025810.3C.gene	2.08462	-0.392589	-0.535269	-0.772366	-0.235929	-0.598874	0.450409	2.09402	0.159841	-0.239767	-0.671663	-0.66702	-0.789307	0.11389
	BraA01g025820.3C.gene	-0.377964	-0.377964	-0.377964	2.26779	-0.377964	-0.377964	-0.377964	-1.84642	-0.0967322	-0.356591	-0.262408	0.762485	1.20362	0.596051
	BraA01g025870.3C.gene	2.21578	-0.20074	-0.00479852	-0.481362	-0.668762	-0.406296	-0.453826	2.22192	-0.259937	-0.592511	-0.465879	-0.443722	-0.479692	0.0198196
	BraA01g025910.3C.gene	-0.578842	-0.849986	-0.0317786	-0.283659	1.43591	1.32713	-1.01877	-0.95861	-0.0940628	-0.136489	-0.331668	0.0810057	2.11642	-0.676598
	BraA01g025990.3C.gene	1.33385	-0.510586	-0.74505	0.0502639	-0.657061	-0.925476	1.45406	1.80811	0.0649968	-0.922813	-1.00424	0.771122	-0.444159	-0.273018
	BraA01g026000.3C.gene	1.49142	1.18089	0.0496758	-0.997382	-0.447649	-1.06755	-0.209416	1.02347	-0.464947	0.142329	1.3762	0.267612	-1.14238	-1.20228
	BraA01g026090.3C.gene	-1.51186	-0.739604	-0.383891	1.58785	0.630191	0.293553	0.123755	-2.15966	0.60711	0.044851	0.102008	0.0280149	0.638514	0.739166
	BraA01g026110.3C.gene	-1.99367	0.258359	0.392351	0.508899	0.931802	0.531031	-0.628768	-2.02289	0.365606	0.523188	0.666498	0.425866	0.68195	-0.640219
	BraA01g026130.3C.gene	0.975126	-0.667995	-0.796928	-0.733061	-0.275183	-0.307543	1.80558	2.2075	-0.516393	-0.464025	-0.600607	0.0679017	-0.486008	-0.208369
	BraA01g026140.3C.gene	0.734142	1.39892	0.143229	-1.29226	0.668557	-0.802692	-0.849896	1.68375	0.481541	0.788582	-0.908329	-0.636207	-0.49455	-0.914789
	BraA01g026160.3C.gene	1.96214	-0.671303	-0.319	0.26558	-0.600563	0.375694	-1.01255	-0.377375	-1.0491	-0.0959079	-0.489838	2.10354	-0.244173	0.152854
	BraA01g026180.3C.gene	2.09754	-0.259277	-0.306849	-0.789351	0.09039	0.0639998	-0.896448	1.82759	0.0278199	0.178118	0.0904165	0.133251	-0.964209	-1.29298
	BraA01g026250.3C.gene	-0.00090044	1.86229	-0.600869	-0.980028	-0.674982	-0.384546	0.779034	0.944102	-0.0198116	0.717597	0.184213	-1.06046	-1.63616	0.87052
	BraA01g026270.3C.gene	1.79797	-0.748818	-0.513282	0.337222	0.727808	-0.704878	-0.89602	2.04453	-0.577034	0.508613	-0.0946607	-0.592812	-0.507296	-0.781343
	BraA01g026290.3C.gene	2.1255	-0.609113	-0.776545	-0.5309	-0.192319	-0.315905	0.299283	1.26945	-0.597408	-0.82029	-0.884965	-0.113084	-0.40301	1.54931
	BraA01g026320.3C.gene	-0.814773	-0.739424	-0.715009	-0.503946	0.449537	0.412635	1.91098	-0.178362	0.326848	-1.12872	-1.243	0.0659562	1.6749	0.482372
	BraA01g026370.3C.gene	-0.888547	-1.18252	-0.653478	-0.244515	1.07745	1.37899	0.512621	-0.21365	-0.206156	-0.824351	-0.614836	1.33041	1.47767	-0.949089
	BraA01g026390.3C.gene	-1.61525	-0.41884	-0.251207	-0.139379	1.44102	1.02694	-0.0432895	-1.88608	0.997186	-0.283606	-0.35712	-0.0261897	0.899168	0.65664
	BraA01g026430.3C.gene	-1.67043	-0.593581	-0.0404442	-0.215805	0.453319	0.549984	1.51695	-2.12035	-0.0637934	0.270037	-0.0354028	0.605125	0.951498	0.392884
	BraA01g026460.3C.gene	2.21139	-0.148393	-0.0608301	-0.313252	-0.571911	-0.690715	-0.426291	2.17706	-0.0318662	-0.678267	-0.489918	-0.487596	-0.562373	0.0729623
	BraA01g026480.3C.gene	-1.07767	-0.501626	-0.414339	-0.321729	-0.092013	0.365359	2.04202	-0.527861	-0.82002	-1.09419	-0.458014	0.881842	0.365855	1.65239
	BraA01g026500.3C.gene	-1.25993	-0.119589	-0.116322	0.898859	1.50823	0.210285	-1.12153	-1.54586	0.7499	0.300674	-0.563215	0.466598	1.35601	-0.764105
	BraA01g026510.3C.gene	1.43712	-0.73033	-0.569313	-0.51137	-0.598892	-0.509565	1.48235	2.03156	-0.69263	-0.812494	-0.492211	0.00290251	-0.513489	0.476358
	BraA01g026740.3C.gene	1.84537	-0.114094	-0.228794	-1.06964	-0.140416	-0.959427	0.667004	0.104707	-0.265197	1.63026	0.107038	-0.709694	-1.52211	0.654997
	BraA01g026750.3C.gene	-0.879496	-1.05952	-0.573114	-0.252847	0.396503	0.572085	1.79639	0.383683	0.533411	-0.715113	-1.24964	0.541733	1.49268	-0.98676
	BraA01g026810.3C.gene	-0.762667	1.8374	0.462119	0.549261	-0.858066	-0.749509	-0.478542	0.0521662	1.09316	-0.496264	0.210254	-0.587449	-1.5729	1.30103
	BraA01g026830.3C.gene	-0.685941	1.57286	0.337034	1.07522	-0.885621	-0.671249	-0.742301	-0.898869	0.19121	0.681806	1.62309	-0.138624	-1.42687	-0.0317475
	BraA01g027010.3C.gene	0.401922	0.0325228	-0.435944	-1.04067	-0.426528	-0.550929	2.01963	0.935927	-0.540609	0.505334	0.733869	0.677361	-1.82923	-0.48265
	BraA01g027130.3C.gene	-1.74376	-0.061486	-0.0470036	0.830579	1.46633	-0.137261	-0.307405	-1.64656	-0.130661	0.203543	-0.141768	-0.313733	0.288973	1.7402
	BraA01g027140.3C.gene	-0.793596	-1.03236	-0.161253	-0.613616	-0.157054	1.18617	1.5717	-0.331888	-0.226683	-0.89162	-0.371107	0.590442	1.99377	-0.76291
	BraA01g027190.3C.gene	-1.58683	-0.762993	0.343809	-0.568884	0.815237	1.22996	0.529701	-1.52014	-0.0294889	-0.230522	-0.150313	1.00349	1.50654	-0.579567
	BraA01g027200.3C.gene	2.23625	-0.386141	-0.319256	-0.0344521	-0.507081	-0.479788	-0.509536	2.01882	-0.6027	0.322634	-0.669573	-0.67145	0.290398	-0.688128
	BraA01g027230.3C.gene	-1.35111	-1.06242	0.0138782	-0.482506	0.849046	1.12859	0.904527	-0.311997	-0.5801	-0.850824	-0.688805	0.570254	2.00546	-0.143986
	BraA01g027270.3C.gene	-1.20432	0.0144489	0.585971	0.957223	1.0843	0.016271	-1.4539	-1.94913	0.914732	0.485715	0.33759	0.314384	0.622933	-0.726228
	BraA01g027300.3C.gene	1.98078	-0.595727	-0.58935	-1.0336	-0.357971	0.285681	0.310192	2.21657	-0.381165	-0.607974	-0.504816	-0.405627	0.0676582	-0.384645
	BraA01g027350.3C.gene	-1.17568	0.440776	0.555497	0.380875	1.25585	0.0870639	-1.54438	-1.78227	0.165223	0.933838	0.444102	0.497981	0.720691	-0.979562
	BraA01g027430.3C.gene	-1.45101	1.12148	0.559944	0.257347	0.880087	-0.160934	-1.20691	-1.38447	-0.479019	0.853294	1.00758	-0.0625554	-0.993191	1.05836
	BraA01g027470.3C.gene	-1.76872	0.496833	0.266469	1.40528	0.191193	0.133275	-0.724336	-2.08314	-0.453077	0.198026	0.451038	0.515185	0.741005	0.630959
	BraA01g027550.3C.gene	1.34511	-0.0609615	-0.80352	-0.738118	0.857117	-1.32013	0.720495	1.46851	1.45077	-0.603461	-0.672297	-0.653057	-0.442387	-0.548082
	BraA01g027560.3C.gene	-1.29359	0.596276	0.858188	0.584248	-0.14932	0.862587	-1.45838	-0.0973452	1.31935	-0.859437	1.055	-0.809122	0.578502	-1.18695
	BraA01g027610.3C.gene	0.540746	-0.357136	-0.350782	-1.21819	-0.3963	-0.164823	1.94648	-1.18381	-0.512877	0.800412	-0.631463	1.64913	-0.594147	0.472753
	BraA01g027640.3C.gene	-1.59028	-0.715852	-0.357492	-0.116646	0.991098	0.552317	1.23686	-2.12714	0.868247	0.00099019	-0.123664	0.287783	0.659023	0.434756
	BraA01g027720.3C.gene	1.05393	-1.19037	-0.69078	-0.524206	-0.390145	0.145692	1.59588	0.272893	-0.221682	0.890093	0.194496	-0.0203406	-2.04497	0.929508
	BraA01g027800.3C.gene	-1.43949	-0.476249	0.00190408	-0.816307	1.43414	0.910804	0.385193	-1.94076	0.224977	-0.0914304	0.947308	0.164468	1.05773	-0.362291
	BraA01g027810.3C.gene	1.64715	-0.109391	0.221791	0.0612874	-0.106671	0.0760403	-1.7902	-0.0677294	1.81061	-0.38969	-0.285324	0.313618	0.155202	-1.53668
	BraA01g027830.3C.gene	-1.88763	-0.677378	-0.173483	0.609227	0.530953	0.892816	0.705496	-1.60586	-0.150842	0.0138826	0.362497	0.804791	1.39537	-0.819833
	BraA01g027850.3C.gene	-1.9511	0.41743	0.395646	0.546706	0.489029	0.863287	-0.760997	-2.01511	0.364546	0.882308	0.621891	0.542297	0.168605	-0.564535
	BraA01g027880.3C.gene	2.13118	-0.209991	0.0648377	-0.276779	-0.41848	-0.242265	-1.0485	-1.93408	-0.751306	0.833702	0.146525	0.645189	0.517911	0.542062
	BraA01g027910.3C.gene	1.59663	-0.49569	-0.758525	-0.238235	-0.860313	-0.501405	1.25753	1.94388	0.0221228	-0.48842	-0.161716	-0.0832109	-1.38753	0.154875
	BraA01g027940.3C.gene	-1.37782	1.58634	0.248381	0.734485	-0.28511	-0.949131	0.042861	-0.870033	-1.34889	0.509574	1.67077	-0.0199234	-0.401035	0.459539
	BraA01g028060.3C.gene	-1.80825	-0.635108	0.623764	-0.442294	0.619502	0.890722	0.751664	-1.165	-0.315675	-0.197756	0.121501	0.817916	1.70127	-0.962263
	BraA01g028080.3C.gene	1.9797	-0.436344	-0.010579	-0.740539	-1.06355	0.430568	-0.159248	2.14645	-0.460607	-0.690291	-0.388313	0.328637	-0.407175	-0.528698
	BraA01g028090.3C.gene	0.216293	-1.11457	-0.752503	-0.198038	-0.314273	0.168531	1.99457	2.00165	-0.954285	-0.188184	0.101237	-0.129546	0.165573	-0.996442
	BraA01g028100.3C.gene	-1.92785	-0.385671	0.344065	0.389195	1.12599	0.724012	-0.269747	-1.97496	0.131112	0.572618	-0.0697801	0.905319	0.864008	-0.428313
	BraA01g028110.3C.gene	-0.79468	-0.462837	-0.296594	1.97385	0.683957	-0.335807	-0.767889	-1.58606	0.251158	-0.119034	1.2605	0.901024	0.261079	-0.968667
	BraA01g028120.3C.gene	1.87354	-0.721535	-0.724061	-0.0743509	-0.677332	-0.5194	0.843138	2.16605	-0.285394	-0.415414	-0.724017	-0.523074	-0.450115	0.231966
	BraA01g028180.3C.gene	1.97856	-0.705228	0.114515	-0.310386	-0.0382231	0.164866	-1.2041	-1.35815	0.547201	0.885345	0.848044	0.249209	0.30986	-1.48151
	BraA01g028190.3C.gene	0.474893	-0.665535	-0.385573	-0.630419	-0.350018	-0.535323	2.09198	0.269936	-0.00468507	-0.71559	-0.838969	-0.684486	-0.0842529	2.05805
	BraA01g028200.3C.gene	-1.80611	-0.10361	0.15721	0.0976086	0.996867	1.19005	-0.532016	-1.99107	0.879449	0.801194	-0.0445727	-0.119013	-0.258891	0.732898
	BraA01g028280.3C.gene	2.12643	-0.188819	-0.70177	0.249641	-0.557077	-0.734905	-0.193495	2.25546	-0.378059	-0.282755	-0.418044	-0.203783	-0.46997	-0.50285
	BraA01g028330.3C.gene	-1.63285	0.757117	-0.0945557	0.830609	-0.790073	-0.244106	1.17385	-0.988341	-0.678131	-0.0740179	0.92912	0.528835	-1.15777	1.4403
	BraA01g028360.3C.gene	2.24847	-0.260236	-0.352968	-0.249045	-0.556935	-0.548813	-0.280474	2.21561	-0.350586	-0.265019	-0.415541	-0.568424	-0.633913	0.0178766
	BraA01g028370.3C.gene	0.939913	-1.33704	-0.827632	-0.0451252	0.700919	-0.712695	1.28166	1.52605	0.458171	-1.05506	-1.28143	-0.227876	-0.202789	0.782939
	BraA01g028380.3C.gene	2.16345	-0.455414	-0.526243	0.0186801	-0.681352	-0.602938	0.0838164	1.4827	-0.846395	-0.534091	-0.863025	0.257498	-0.713274	1.21659
	BraA01g028390.3C.gene	-1.64569	0.187788	0.443368	-0.110145	1.5236	0.369226	-0.768146	-1.40529	0.141079	-0.213024	0.0376745	0.632659	1.6748	-0.867903
	BraA01g028410.3C.gene	2.13392	-0.732959	-0.582389	-0.0232295	-0.709732	-0.218937	0.133324	2.18874	-0.63386	-0.438161	-0.605021	-0.246193	0.144505	-0.41001
	BraA01g028430.3C.gene	-0.377964	-0.377964	-0.377964	2.26779	-0.377964	-0.377964	-0.377964	-0.321564	-1.07848	-0.30995	0.0437491	1.68533	-0.956902	0.937821
	BraA01g028450.3C.gene	-0.73073	-0.4849	-0.217014	-0.517004	-0.506243	0.321156	2.13474	-1.41691	-0.112978	-0.466071	-0.783764	0.496086	0.758093	1.52554
	BraA01g028470.3C.gene	-1.829	1.43811	0.550681	-0.0452604	0.0848049	-0.456226	0.25689	-2.03204	0.0242966	0.892075	1.01384	-0.0809091	-0.016567	0.199308
	BraA01g028480.3C.gene	2.02839	0.108174	-0.208103	-0.783606	-0.562326	-0.895708	0.313178	2.0012	-0.146314	0.446667	-0.222922	-0.482988	-1.12818	-0.467467
	BraA01g028520.3C.gene	-1.98214	0.759095	0.578583	0.125181	0.948981	0.0604586	-0.490162	-1.8019	0.600499	1.05446	0.739589	0.415159	-0.340374	-0.667427
	BraA01g028540.3C.gene	2.02728	0.0401459	-0.670057	-0.0191116	-0.780404	-0.869638	0.271781	2.02264	-0.194862	0.416773	-0.243354	-0.594914	-1.0874	-0.318882
	BraA01g028550.3C.gene	-1.36197	-0.442199	0.109102	0.310701	1.91798	-0.16675	-0.366862	-1.07749	1.98708	-0.634584	0.12729	0.379213	-0.284812	-0.496701
	BraA01g028560.3C.gene	1.69522	-0.965423	-0.898419	-0.22363	-0.130202	-0.508052	1.0305	2.13336	-0.67184	-0.751871	-0.531851	0.0566023	-0.360679	0.126282
	BraA01g028580.3C.gene	1.2494	-0.651092	-0.548409	-0.544504	-0.995494	-0.0663186	1.55642	2.17869	-0.478567	-0.329931	-0.814295	0.012751	-0.497032	-0.0716207
	BraA01g028620.3C.gene	2.08653	0.336812	-0.118732	-0.207501	-0.771693	-0.631898	-0.693522	2.07118	0.218528	-0.434208	-0.212824	-0.661686	-0.995293	0.0143046
	BraA01g028630.3C.gene	-0.2067	-0.498842	-0.0241974	-0.377079	1.69058	0.834446	-1.41821	-0.612215	-0.541105	0.613917	-0.202661	-0.136241	1.94085	-1.06254
	BraA01g028640.3C.gene	-1.70904	0.0628488	0.632688	-0.777632	0.832184	1.15694	-0.197983	-1.68078	0.212018	-0.066318	0.540473	0.62357	1.27544	-0.904404
	BraA01g028780.3C.gene	0.441844	0.12529	0.144881	-1.10392	-1.56584	0.677877	1.27987	0.870312	-0.615656	-0.891631	1.28558	0.318626	0.477243	-1.44448
	BraA01g028840.3C.gene	-0.426085	1.73255	-0.34582	1.03492	-0.840819	-0.932604	-0.222143	0.601454	-0.682574	1.1692	0.766222	-0.442891	-1.71219	0.300774
	BraA01g028960.3C.gene	-1.17866	-0.47143	-0.278393	0.782118	1.51142	0.638539	-1.00359	-1.1376	-0.214085	-0.00468122	-0.40124	-0.0138826	-0.324568	2.09606
	BraA01g028970.3C.gene	-1.37222	0.0653973	-0.190207	1.61214	0.804338	-0.00809723	-0.911346	-2.12404	0.424753	0.528196	-0.340194	0.45806	0.253794	0.79943
	BraA01g028980.3C.gene	-1.66529	-0.413394	-0.250285	0.128107	1.59691	0.651524	-0.0475706	-2.23334	0.575676	0.329883	0.476909	0.141887	0.545629	0.163355
	BraA01g029010.3C.gene	-0.853744	-0.755598	-0.562479	-0.296697	-0.167314	0.687845	1.94799	-0.595839	-1.0968	-0.938416	0.368743	1.52192	-0.275978	1.01637
	BraA01g029020.3C.gene	0.651346	-0.941104	-1.15268	-0.19999	-0.153053	-0.0204307	1.81592	-0.259338	-0.254496	-0.31488	-0.682675	-0.0412121	-0.654748	2.20735
	BraA01g029070.3C.gene	-1.16296	0.102812	-0.0229976	-0.689548	1.87983	0.503853	-0.610997	-1.40148	-0.487694	0.556368	1.35718	0.421316	0.604707	-1.0504
	BraA01g029130.3C.gene	0.398541	-0.988246	-0.747642	-0.813117	0.511307	-0.19026	1.82942	-0.0779563	1.03458	-1.29506	-0.714269	-0.00354387	-0.515512	1.57176
	BraA01g029160.3C.gene	-1.23514	0.0503984	-0.418135	0.875045	1.57414	0.16646	-1.01277	-0.941048	-1.1062	-0.527211	-0.414669	1.48329	0.984124	0.521715
	BraA01g029170.3C.gene	0.630954	0.857768	0.394409	0.766376	-0.148274	-0.553059	-1.94817	1.73001	0.466778	-0.721223	-0.548112	-0.667071	-0.99324	0.732854
	BraA01g029180.3C.gene	-0.00666095	-1.17548	1.30752	-1.10015	-0.619107	0.647343	0.946531	-0.402113	0.327901	-0.7581	-0.873248	-0.132084	2.07804	-0.2404
	BraA01g029190.3C.gene	0.521945	-0.972242	-0.595379	-0.729335	0.174195	-0.336311	1.93713	-0.398493	-0.412509	-0.952511	-0.93076	0.130351	1.82676	0.737164
	BraA01g029250.3C.gene	1.25883	-0.938554	-0.900001	-0.295013	-0.371349	-0.30517	1.55126	1.74254	-0.757113	-0.808198	-1.1725	0.188786	0.431016	0.375462
	BraA01g029260.3C.gene	-0.792761	0.584204	0.133834	-1.76707	1.06397	-0.0882029	0.866016	0.792896	-1.2913	0.106372	-0.0545135	1.6932	-0.774245	-0.472408
	BraA01g029270.3C.gene	2.01341	-0.586554	-0.752561	-0.415791	-0.345935	-0.564314	0.65174	2.2494	-0.526627	-0.382907	-0.460999	-0.122526	-0.341559	-0.414783
	BraA01g029330.3C.gene	-0.836621	-0.509314	-0.784158	-0.638126	1.73658	0.0306906	1.00094	-0.993348	-0.539097	-0.794227	-0.766231	0.657484	1.4488	0.986616
	BraA01g029340.3C.gene	0.924376	-0.601924	-0.601924	-0.601924	-0.49099	-0.512932	1.88532	1.82992	0.685663	-0.793523	-0.793523	-0.443741	-0.793523	0.308724
	BraA01g029350.3C.gene	0.583772	-0.435906	-0.377238	-1.04406	-0.179201	-0.528601	1.98124	-0.835695	-0.0185274	0.567706	-1.24316	0.226526	-0.473843	1.77699
	BraA01g029380.3C.gene	0.668312	-0.346259	-0.171494	-1.28572	1.7174	0.27103	-0.853271	0.335628	0.434025	1.35613	-0.230671	-0.359813	0.35008	-1.88538
	BraA01g029400.3C.gene	-1.60614	0.295569	0.573718	1.09458	-0.114027	0.817034	-1.06073	-1.64307	0.618218	-0.896584	-0.18206	0.407299	0.359891	1.3363
	BraA01g029430.3C.gene	2.25038	-0.590431	-0.268496	-0.367036	-0.224651	-0.328756	-0.471006	2.26256	-0.402606	-0.364231	-0.411542	-0.29157	-0.302543	-0.490065
	BraA01g029450.3C.gene	0.5462	-0.078965	-0.40389	-0.863843	-0.887414	-0.290515	1.97843	1.49822	-0.858343	-0.594449	1.34525	-0.192555	-0.823452	-0.374667
	BraA01g029510.3C.gene	-0.620923	0.32933	-0.316192	-1.51551	-0.0306205	0.449007	1.70491	-1.94427	-0.316085	0.163513	1.22124	0.153784	0.759376	-0.0375567
	BraA01g029520.3C.gene	-1.6471	-0.628177	-0.363885	1.34408	-0.00461782	0.416568	0.883132	-1.76847	1.14108	1.08971	0.188206	-0.325642	0.144761	-0.469652
	BraA01g029540.3C.gene	-0.843086	-0.433566	-0.171944	-0.773953	-0.393044	0.637904	1.97769	-0.0795907	-0.745924	0.550347	0.166979	1.40014	0.429096	-1.72104
	BraA01g029590.3C.gene	-1.49457	1.40546	0.122219	0.606332	0.396178	0.0801601	-1.11578	-1.38916	-0.63946	0.695708	1.50981	-0.269664	-0.594236	0.687
	BraA01g029710.3C.gene	-2.02871	-0.230136	0.157725	0.852467	-0.1912	0.777527	0.662329	-2.17212	0.196331	0.784122	0.69581	0.168362	0.340366	-0.0128748
	BraA01g029750.3C.gene	1.35767	1.1265	0.15104	0.236443	-1.13192	-0.954777	-0.784957	-0.752244	-0.121047	0.626255	-0.00607421	-0.789925	-0.867601	1.91064
	BraA01g029770.3C.gene	2.12343	-0.717139	-0.278402	-0.479362	-0.516197	-0.510159	0.377833	2.18361	-0.509001	-0.559277	-0.591902	-0.198327	0.167173	-0.492278
	BraA01g029800.3C.gene	-1.2121	-0.474916	1.04719	-0.982699	1.303	-0.337274	0.656795	-1.52465	0.152708	0.449181	1.54798	0.572955	-0.535706	-0.662472
	BraA01g029810.3C.gene	-1.39429	0.364785	0.176483	0.595435	1.58376	-0.389661	-0.936511	-1.55345	-0.654561	0.114734	1.4395	0.621346	0.60206	-0.569629
	BraA01g029840.3C.gene	-1.17349	-0.699953	-0.244671	-0.807414	0.484342	0.898943	1.54224	-0.594788	0.364658	1.56171	-0.720905	-0.593499	-1.05793	1.04075
	BraA01g029860.3C.gene	2.17795	-0.201536	-0.0415443	-0.709687	-0.714684	-0.44162	-0.0688768	1.34226	-0.291794	1.31502	0.0161471	-0.229485	-1.16307	-0.989077
	BraA01g029970.3C.gene	1.94474	-0.54524	-0.556643	-0.543339	-0.56102	-0.564479	0.825982	1.9811	-0.480484	-0.565022	-0.570357	-0.571044	-0.549996	0.755804
	BraA01g029990.3C.gene	-0.0702845	0.215411	-0.19185	-1.05778	-0.403276	-0.567779	2.07556	-1.38156	-0.0516191	-0.261593	0.0701346	0.231546	1.91952	-0.526422
	BraA01g030000.3C.gene	1.5576	-0.214143	1.05789	-0.540801	-0.986052	-1.0544	0.179913	-0.992589	-0.0395479	-1.14775	0.233055	0.439243	-0.321431	1.82902
	BraA01g030050.3C.gene	-2.0236	0.522639	0.647159	0.378148	0.182835	-0.558504	0.851318	-2.00092	0.947824	0.195088	0.281646	-0.0538953	0.939243	-0.308984
	BraA01g030100.3C.gene	-1.22661	0.244951	0.151143	1.45699	0.90341	-0.375499	-1.15439	-1.7236	-0.403079	0.963302	-0.259662	-0.292147	0.460686	1.2545
	BraA01g030170.3C.gene	-1.56145	0.971456	-0.359375	-0.385853	1.35771	0.487006	-0.509494	-1.38007	0.386646	0.884339	1.30245	-0.0899838	-1.20386	0.100472
	BraA01g030180.3C.gene	-1.21241	-0.593321	-0.53597	-0.451911	0.380003	0.64584	1.76777	2.26779	-0.377964	-0.377964	-0.377964	-0.377964	-0.377964	-0.377964
	BraA01g030190.3C.gene	0.849963	0.485858	-0.783486	-0.703386	-0.585909	-0.919553	1.65651	-0.898971	0.237044	0.511465	0.159241	-0.0381031	-1.54207	1.57139
	BraA01g030200.3C.gene	0.00066663	2.03466	-0.0656422	0.155385	-0.261235	-0.816825	-1.04701	-0.708236	-0.144742	1.98175	0.604021	-0.510979	-0.909041	-0.312771
	BraA01g030210.3C.gene	0.10368	1.40123	-0.0973006	-0.599731	-1.23262	-0.799332	1.22408	-0.34635	0.11741	-0.561326	0.322675	-0.205486	-1.27255	1.94562
	BraA01g030230.3C.gene	-0.771849	0.458732	0.0222884	-0.965194	-1.07066	0.711287	1.61539	-0.786437	-0.750087	-0.345691	1.49086	0.795616	0.736484	-1.14075
	BraA01g030270.3C.gene	2.18086	-0.251557	-0.304208	-0.172408	-0.874325	-0.0375659	-0.540793	2.25269	-0.261125	-0.229249	-0.410149	-0.356257	-0.580411	-0.415497
	BraA01g030320.3C.gene	-0.292831	1.01933	-1.68471	0.295047	-0.790885	0.361439	1.09261	-0.285667	-0.621523	-0.904241	0.153667	0.0803476	-0.52283	2.10025
	BraA01g030400.3C.gene	-0.454242	-0.479612	-0.529361	-0.430909	-0.222957	-0.126155	2.24324	1.77357	0.0239471	-1.14101	-1.08851	0.539791	-0.240866	0.133075
	BraA01g030410.3C.gene	-0.476724	-0.595655	-0.491436	-0.740575	0.329112	-0.145674	2.12095	1.46301	0.267401	-1.03172	-0.944141	-0.828456	0.00344249	1.07047
	BraA01g030450.3C.gene	2.07868	-0.240888	-0.255297	0.213744	-0.451192	-1.12088	-0.224168	1.9865	-0.25582	-0.080639	0.530751	-0.501243	-0.701058	-0.978492
	BraA01g030460.3C.gene	-1.52003	-0.823021	-0.020708	0.322264	0.157471	1.68642	0.197598	-0.913921	-0.19152	-1.45506	-0.127632	1.29063	1.11847	0.279036
	BraA01g030470.3C.gene	2.21242	-0.252963	-0.503205	-0.21022	-0.469756	-0.721191	-0.05508	2.24216	-0.194786	-0.150446	-0.474836	-0.412348	-0.446449	-0.5633
	BraA01g030500.3C.gene	2.09933	0.266861	-0.12061	-0.381253	-0.318221	-0.592522	-0.953589	NA	NA	NA	NA	NA	NA	NA
	BraA01g030520.3C.gene	-1.44118	0.0473384	1.94851	-0.226826	-0.229669	-0.135816	0.0376446	-1.80875	-0.308801	-0.436962	0.842709	1.21074	0.515603	-0.0145374
	BraA01g030530.3C.gene	-1.1231	-0.632561	-0.00282066	-0.241201	2.02334	0.293246	-0.316908	-1.18321	0.00392989	-0.344806	-0.455909	-0.420953	1.9795	0.421444
	BraA01g030580.3C.gene	-0.712977	0.910648	-0.331964	1.87152	-0.621644	-0.414825	-0.70076	-0.40307	-0.7321	-0.795917	0.425704	0.642988	-0.929236	1.79163
	BraA01g030610.3C.gene	-0.561894	0.627385	2.01473	-0.21778	-0.484821	-0.681259	-0.696363	1.30007	1.06746	-0.571829	-0.952187	-0.766714	0.781932	-0.858735
	BraA01g030620.3C.gene	1.78206	-0.150368	-0.298132	-1.05097	-0.580206	-0.634551	0.932162	-1.04661	-0.16815	1.06767	-0.198082	0.232084	-1.29196	1.40505
	BraA01g030800.3C.gene	-0.611053	-0.650865	-0.233583	-0.643484	0.00422356	-0.040711	2.17547	-0.692307	0.169274	-1.01758	-0.258914	-0.0427184	2.08104	-0.238791
	BraA01g030930.3C.gene	-1.02927	-0.855498	-0.422948	0.0744597	-0.459411	1.03975	1.65292	-1.52871	-0.0903879	-0.772618	-0.411874	0.573086	0.925127	1.30538
	BraA01g030980.3C.gene	-0.892644	-0.733619	0.675037	-0.859414	-0.424765	1.7469	0.488504	-0.48478	-0.359865	-0.49884	-0.300514	-0.173048	2.25306	-0.436015
	BraA01g031070.3C.gene	-1.07087	1.54953	-0.374641	1.03547	0.126661	-0.173733	-1.09242	-0.983096	1.16728	0.580407	1.09328	-0.484579	-1.37985	0.00656139
	BraA01g031080.3C.gene	0.120016	-0.572682	-0.455053	-0.647356	-0.560775	-0.055316	2.17117	2.16973	-0.565443	-0.585083	-0.53933	-0.241031	-0.474898	0.236056
	BraA01g031100.3C.gene	-1.12745	-0.425899	-0.123837	-0.160037	-0.618832	0.483888	1.97216	-1.5197	-0.162686	0.535977	0.869457	1.40092	-0.446643	-0.677323
	BraA01g031140.3C.gene	-0.889398	-0.853153	-0.309279	-0.521633	1.97794	0.406818	0.188708	1.43456	1.33652	-0.730281	-0.730281	-0.730281	-0.730281	0.150048
	BraA01g031150.3C.gene	-1.29773	-0.387024	0.0732126	0.898196	0.282272	1.47677	-1.04569	-0.984973	-0.201686	-0.544935	-0.281526	-0.118078	-0.0132879	2.14449
	BraA01g031180.3C.gene	-0.480891	0.964958	0.847681	0.592631	-0.104581	0.115055	-1.93485	-1.48041	-0.583959	0.935484	1.26001	0.770384	-0.499515	-0.401991
	BraA01g031200.3C.gene	1.01318	1.68792	-0.784978	-0.68367	-0.947943	-0.367779	0.083265	1.40757	0.659702	0.938578	-0.671068	-0.913084	-0.259217	-1.16248
	BraA01g031210.3C.gene	-1.13058	0.521917	0.104655	-0.100697	1.84002	-0.243756	-0.991564	-1.09362	0.00724785	1.39898	1.37221	-0.583603	-0.458627	-0.642588
	BraA01g031220.3C.gene	-1.89561	1.14624	0.037569	0.903286	0.162029	0.128805	-0.482315	-1.56846	-0.401334	-0.494514	1.25448	0.267603	1.19398	-0.251766
	BraA01g031230.3C.gene	-0.017122	-1.29872	-0.854311	-0.320223	0.432163	0.262375	1.79584	1.10325	1.20283	-1.07296	-0.739785	-0.322268	0.785972	-0.957037
	BraA01g031260.3C.gene	-1.77144	-0.118554	0.264511	0.93967	0.331299	-0.750758	1.10527	-1.10926	-0.492255	-0.521631	-0.546043	1.0853	1.66509	-0.081198
	BraA01g031270.3C.gene	0.961441	-0.618909	-0.502383	-0.588648	-0.622409	-0.490683	1.86159	0.242212	-0.461498	-0.36617	-0.745388	-0.520334	-0.310229	2.16141
	BraA01g031330.3C.gene	2.24489	-0.489974	-0.379151	-0.333133	-0.466883	-0.490259	-0.0854933	0.271735	1.35746	0.969368	0.0562162	-0.574391	-0.47155	-1.60884
	BraA01g031350.3C.gene	-1.27994	0.0302612	0.943501	0.258008	1.33818	-0.0199942	-1.27002	-1.61506	0.264538	0.711236	0.39392	-0.00100653	1.26997	-1.02359
	BraA01g031390.3C.gene	1.10535	-0.716316	-0.570361	-0.49486	-0.765819	-0.296034	1.73804	2.25251	-0.336314	-0.398115	-0.44256	-0.137693	-0.468915	-0.468915
	BraA01g031410.3C.gene	0.442249	0.298245	0.745943	-1.17563	-0.660053	-1.10605	1.4553	1.99664	-0.130217	-0.379736	-0.914266	-0.409847	-0.727504	0.564928
	BraA01g031450.3C.gene	2.09233	-0.0936874	-0.639514	-0.00771222	-0.593	-0.910766	0.152352	0.836732	-1.3352	0.228782	-0.688868	0.170763	1.54515	-0.757363
	BraA01g031480.3C.gene	-0.255222	1.94442	-0.489884	0.73717	-0.559223	-0.922644	-0.454618	-1.79063	0.243142	-0.333786	1.59495	-0.0899677	0.201739	0.174552
	BraA01g031500.3C.gene	-1.71889	-0.489271	1.21028	0.469681	0.980888	-0.0589434	-0.393742	-1.29744	0.652589	-0.605217	-0.241083	0.577208	1.62221	-0.708267
	BraA01g031510.3C.gene	1.85984	-0.542248	0.144925	-1.19125	-0.123092	0.550712	-0.698884	1.19189	-1.32064	0.989163	-0.14046	-0.0453634	0.559243	-1.23383
	BraA01g031570.3C.gene	1.52158	-0.485787	-1.09064	0.879654	-0.130678	-1.1305	0.436375	0.398841	-0.420901	-0.0594418	-0.865936	1.23853	-1.43668	1.14559
	BraA01g031580.3C.gene	2.09993	-0.42447	-0.301127	-0.823215	-0.55704	-0.404134	0.410057	1.79	0.976983	-0.735305	-0.872204	-0.319055	-0.214022	-0.626401
	BraA01g031620.3C.gene	2.11175	-0.751566	-0.496348	-0.171878	-0.657841	-0.382038	0.347922	-0.0516962	0.101608	-0.640846	-0.708574	-0.275148	-0.583578	2.15823
	BraA01g031630.3C.gene	-1.99758	-0.197161	-0.186758	0.435253	0.0954997	1.03652	0.814234	-1.97002	-0.369836	-0.121375	0.43646	1.19699	0.385625	0.442162
	BraA01g031640.3C.gene	0.64993	-0.396796	-0.101486	-1.89747	1.04213	-0.135931	0.839621	-1.60928	0.286873	1.3142	0.755588	0.435797	-0.327	-0.856179
	BraA01g031650.3C.gene	-1.31286	0.527424	0.395225	1.26932	0.735182	-0.367034	-1.24725	-1.72846	0.740083	1.37189	0.453353	-0.0269754	-0.249349	-0.560543
	BraA01g031660.3C.gene	-1.03299	0.0344314	0.986741	-0.749664	0.493386	1.38239	-1.1143	2.00922	0.0335034	-0.926007	0.308118	-0.595819	-0.0202665	-0.80875
	BraA01g031670.3C.gene	-1.61402	-0.544914	0.240015	1.40633	-0.219402	0.976979	-0.244979	-1.53511	-1.16972	0.128158	1.30889	0.343474	0.4472	0.477106
	BraA01g031690.3C.gene	-1.08701	-0.718905	-0.614918	-0.292194	0.556106	0.302997	1.85392	-1.33261	0.191329	-0.542442	-0.610605	0.112454	0.340099	1.84178
	BraA01g031710.3C.gene	0.93373	-0.872397	-0.588412	-0.758	-0.0165205	-0.48914	1.79074	-1.35616	-0.0746963	1.5964	-0.890698	-0.0175328	-0.14697	0.889659
	BraA01g031740.3C.gene	-1.61478	-0.51552	-0.641917	0.13975	0.757511	1.36385	0.511103	-1.49513	-0.476787	0.892606	-0.627505	-0.0824831	1.50257	0.286727
	BraA01g031770.3C.gene	1.52662	-0.530647	-0.463887	-0.895595	-0.844661	-0.0768241	1.28499	-0.549519	-0.121877	-0.350161	-0.643965	0.778394	-0.996311	1.88344
	BraA01g031790.3C.gene	-1.71061	0.124057	0.3103	0.761297	0.586122	0.973499	-1.04466	-1.87188	0.28693	0.627174	0.489585	0.724919	0.653376	-0.910105
	BraA01g031810.3C.gene	1.25621	-0.0729572	-0.477999	1.5262	-0.549968	-0.573667	-1.10782	1.99397	-0.680014	-0.449857	0.0410923	0.460527	-1.00914	-0.35658
	BraA01g031820.3C.gene	2.05456	-0.940645	-0.548521	-0.430317	-0.439464	0.442437	-0.138047	2.08953	-0.0919448	-0.411157	-0.682658	-0.0073718	0.0942655	-0.990661
	BraA01g031840.3C.gene	-1.38231	-0.456076	-0.000889531	-0.808824	1.13108	0.127244	1.38977	-1.49557	1.83323	-0.430616	0.0185937	0.163311	0.260618	-0.349567
	BraA01g031860.3C.gene	-1.70116	0.288518	0.699135	0.196642	1.02751	0.553755	-1.06439	-1.74481	0.0950171	0.582755	0.592401	0.501054	0.987957	-1.01437
	BraA01g031890.3C.gene	0.473658	0.688209	-0.845549	1.54147	-0.768625	-1.26118	0.172014	-0.718101	0.362183	1.70909	-0.394527	-0.743834	-1.0294	0.81459
	BraA01g031950.3C.gene	-1.31792	0.196584	-0.126557	1.70415	0.640805	-0.166487	-0.930569	-0.793457	-0.348601	-0.473823	-0.141099	-0.109955	-0.341225	2.20816
	BraA01g032010.3C.gene	-0.698568	-0.606605	-0.673527	1.79791	-0.476499	-0.383693	1.04098	-0.944652	-0.284837	-0.35193	-0.944645	-0.258148	1.57614	1.20807
	BraA01g032030.3C.gene	-0.0404383	0.417537	-0.517942	0.452939	1.64358	-0.370831	-1.58485	-1.39538	1.1203	0.853473	-0.349253	-0.470989	1.0419	-0.80004
	BraA01g032040.3C.gene	-1.17842	-0.905637	0.350383	-0.636263	-0.0992471	0.91423	1.55495	-1.28035	-0.81575	-0.192818	-0.365044	0.0059804	1.22689	1.42109
	BraA01g032090.3C.gene	-1.79516	-0.0858272	0.271466	0.811915	0.701653	0.925534	-0.829583	-1.32952	-0.903012	-0.560285	-0.00418972	0.551202	1.49531	0.750497
	BraA01g032130.3C.gene	-1.176	0.664997	-0.132161	0.94502	1.33138	-0.535575	-1.09766	-1.65574	0.198284	1.59866	0.440599	-0.608923	-0.208046	0.235162
	BraA01g032150.3C.gene	-1.07893	1.20364	0.664589	1.21075	-0.632827	-0.414849	-0.952374	-1.46958	-0.270375	0.457108	1.71032	0.128877	-0.758665	0.202317
	BraA01g032170.3C.gene	-0.901051	-1.06854	1.13063	-0.71683	-0.166338	1.47083	0.251308	-0.500471	0.572872	-1.01189	-1.13102	-0.266172	1.56667	0.770017
	BraA01g032180.3C.gene	1.05581	-0.585726	-0.461165	-0.421748	-0.22308	-1.07841	1.71433	-1.65778	-1.12237	1.0428	0.53143	0.176341	0.340032	0.689544
	BraA01g032260.3C.gene	-1.84337	0.353526	-0.0224537	1.52844	-0.163162	-0.153345	0.300371	-0.551998	-0.551998	0.802188	-0.551998	-0.551998	-0.551998	1.9578
	BraA01g032270.3C.gene	0.524075	-0.870963	0.0196415	-0.959967	-0.363949	-0.303404	1.95457	2.12542	0.013942	-0.319271	-0.545883	-0.53183	0.140716	-0.88309
	BraA01g032280.3C.gene	-1.30441	-0.341368	0.322881	-0.54372	0.0755421	-0.146672	1.93775	-1.94879	-0.0201404	0.107952	0.504664	0.501282	1.2395	-0.384464
	BraA01g032350.3C.gene	-1.1015	-0.207986	0.53554	-0.657192	1.34773	1.09168	-1.00827	-0.561379	0.382181	-0.645483	-0.180008	0.667449	1.68311	-1.34587
	BraA01g032370.3C.gene	-0.834448	-0.547106	-0.789048	-0.431951	-0.153676	0.946156	1.81007	-0.539471	-0.302633	-0.402034	-0.239227	0.182519	-0.852758	2.1536
	BraA01g032380.3C.gene	1.26394	-0.0585029	-0.803679	-0.0555305	-0.826919	-0.974298	1.45499	1.88586	0.0659218	-0.343167	-0.79019	-0.739467	-0.796806	0.717846
	BraA01g032400.3C.gene	-1.32556	1.43346	0.0330314	0.289946	0.742719	0.0699566	-1.24355	-1.23755	-0.113233	0.756619	1.67834	0.305579	-0.634637	-0.755122
	BraA01g032430.3C.gene	-0.835471	-1.0002	-0.793723	0.484185	0.191092	0.11354	1.84058	-1.41989	-0.421098	-0.260882	-0.731072	1.40259	0.388184	1.04216
	BraA01g032450.3C.gene	1.9519	-0.0113958	-0.118015	-0.0992642	-0.967899	-1.06472	0.30939	0.133293	0.556306	0.951052	0.31183	-1.14119	-1.63845	0.827158
	BraA01g032460.3C.gene	-1.47535	1.03319	-0.307769	0.493725	-0.467857	-0.621923	1.34599	-1.45988	0.420165	0.86189	1.10081	-0.34144	-1.1428	0.561254
	BraA01g032470.3C.gene	2.07874	-0.511935	-0.893372	-0.448911	-0.262003	-0.398261	0.435742	2.15917	-0.508689	-0.574697	-0.276133	-0.43652	-0.637748	0.274615
	BraA01g032500.3C.gene	0.0678718	-0.618527	-0.368088	2.19653	-0.167314	-0.618527	-0.491946	1.37245	-0.584861	-1.05713	-0.936698	0.836581	-0.526221	0.895886
	BraA01g032530.3C.gene	1.73673	-0.66321	-0.693598	-0.291916	-0.740066	-0.454144	1.1062	-0.964033	-0.163949	1.85169	0.00451427	0.402782	0.0721481	-1.20315
	BraA01g032560.3C.gene	-1.53557	0.968813	0.709976	1.13187	0.0481318	-0.519361	-0.803861	-1.96181	-0.499715	0.257108	0.815737	1.04931	0.245262	0.0941124
	BraA01g032570.3C.gene	0.751474	0.727951	-0.319798	1.24741	-0.955963	0.0745956	-1.52567	1.90283	-0.419507	-0.405252	-0.145772	0.62462	-0.3226	-1.23432
	BraA01g032580.3C.gene	2.21126	-0.0370537	-0.248414	-0.311557	-0.702989	-0.598418	-0.312832	2.25301	-0.321941	-0.470407	-0.417421	-0.386113	-0.501481	-0.155644
	BraA01g032790.3C.gene	-0.119638	-0.911245	-0.427573	-1.32016	0.371702	0.891285	1.51563	0.956516	-0.90645	-0.90645	-0.348627	1.42278	0.688686	-0.90645
	BraA01g032800.3C.gene	-0.377964	-0.377964	-0.377964	2.26779	-0.377964	-0.377964	-0.377964	-1.1402	-0.386554	-0.382572	-0.580337	0.219312	0.28606	1.9843
	BraA01g032820.3C.gene	2.06109	-0.0801108	-0.225335	0.238308	-0.879989	-0.905622	-0.208338	2.26647	-0.402805	-0.339452	-0.338573	-0.35762	-0.426639	-0.401377
	BraA01g032830.3C.gene	-1.13306	1.78596	0.55489	0.44748	-0.653533	-0.712448	-0.289286	1.16583	0.549401	-0.0465427	0.618812	0.340816	-0.876155	-1.75217
	BraA01g032840.3C.gene	-1.89957	-0.656471	-0.104311	0.299441	0.758568	0.779337	0.823007	-0.712063	-0.352285	-0.529699	-0.561648	-0.206243	0.19585	2.16609
	BraA01g032880.3C.gene	2.19424	-0.396681	-0.381464	-0.349706	-0.625611	-0.58892	0.148147	0.657801	1.45482	0.0314715	-0.992996	-0.919395	0.77624	-1.00794
	BraA01g032910.3C.gene	-1.53488	1.66921	0.291461	-0.00100036	0.52226	-0.634352	-0.312704	-1.86623	0.25735	1.14207	0.75898	0.0298779	0.347822	-0.669871
	BraA01g032930.3C.gene	-2.15228	-0.183894	0.511118	0.0395782	0.608723	0.652175	0.524581	-1.36731	-0.516666	-0.184675	0.637809	0.944962	1.34103	-0.855151
	BraA01g032940.3C.gene	1.83904	-0.62366	-0.461119	-0.460686	-0.705057	-0.576037	0.98752	2.13871	-0.502152	0.1106	-0.927075	-0.138215	-0.499823	-0.182043
	BraA01g032950.3C.gene	1.45974	1.06964	-0.0409051	0.21958	-1.11447	-0.511006	-1.08258	0.709146	0.498807	0.16732	1.41417	-0.845054	-1.52717	-0.417222
	BraA01g032990.3C.gene	0.340156	-0.357471	-0.464622	2.0167	-0.868138	-0.832158	0.165532	1.79815	0.404675	-0.853091	0.134095	-0.416675	-1.27994	0.212791
	BraA01g033010.3C.gene	-0.967689	0.261892	-0.0388442	0.163682	-0.88051	-0.518955	1.98042	1.21918	-0.41247	-0.466273	0.755987	-0.232483	-1.68243	0.818492
	BraA01g033080.3C.gene	2.25659	-0.362605	-0.456783	-0.212023	-0.455316	-0.482579	-0.28728	2.26259	-0.380568	-0.410613	-0.396149	-0.420577	-0.425083	-0.229605
	BraA01g033110.3C.gene	0.306747	-0.844303	0.332085	-1.51125	-0.501405	0.89997	1.31816	0.247844	-1.60688	-0.363735	0.0962665	1.17508	-0.70494	1.15637
	BraA01g033120.3C.gene	-1.28628	0.563056	0.195111	1.79435	-0.419665	-0.766966	-0.0796003	-1.51617	0.620556	0.115778	0.410386	-0.0194099	1.43102	-1.04216
	BraA01g033150.3C.gene	-0.623542	-0.886006	-1.23524	1.20394	1.34772	0.00741663	0.185699	-0.551772	-0.869053	-0.53763	-0.800063	-0.0617526	1.53337	1.2869
	BraA01g033200.3C.gene	-0.931788	-0.837951	0.677164	-1.21992	0.473656	0.386575	1.45226	-1.8376	0.738921	-0.448295	0.0770789	0.5435	1.22011	-0.293715
	BraA01g033210.3C.gene	-0.0454768	1.32881	1.4524	-0.909033	-0.895506	-0.640085	-0.291111	-1.65647	0.16113	1.43984	0.749013	0.207546	-0.179453	-0.721606
	BraA01g033220.3C.gene	1.15715	-0.326395	1.54294	-0.618851	-0.427699	-1.26659	-0.0605527	-1.1355	-0.911215	0.822498	1.65263	0.0668544	-0.663283	0.168021
	BraA01g033250.3C.gene	-1.76525	-0.630496	-0.552319	0.731963	0.663693	0.780822	0.771591	-1.71482	0.858777	-0.640812	-0.195682	0.202748	1.34577	0.144017
	BraA01g033260.3C.gene	-0.814179	-0.141532	-0.712741	-0.663651	0.870869	-0.396911	1.85814	-2.18454	0.264027	0.427012	0.156002	-0.0369382	0.63466	0.739772
	BraA01g033270.3C.gene	-2.00663	-0.517696	0.326774	0.55636	0.613288	0.952527	0.0753762	-2.06571	0.271048	-0.141822	0.225607	0.524124	1.14541	0.041343
	BraA01g033330.3C.gene	-1.27365	-0.644409	0.105933	-0.300995	-0.541067	1.4781	1.17609	-1.06321	-0.399174	-0.83061	-0.47575	0.518023	1.82991	0.420811
	BraA01g033340.3C.gene	-1.84834	-0.516517	-0.14487	0.539867	0.995947	1.00572	-0.0318071	-2.07961	0.660312	-0.21688	-0.102601	0.445354	0.917684	0.375738
	BraA01g033350.3C.gene	1.97432	-0.44566	-0.511744	-0.325445	-0.440561	-0.934797	0.683884	1.62831	0.309796	-0.645253	-0.724373	-0.901842	-0.682638	1.016
	BraA01g033380.3C.gene	-0.991167	-1.15011	-0.549224	0.495084	-0.0840882	0.618713	1.66079	-0.465446	-0.400414	-0.922757	-1.06355	1.28903	1.39684	0.166298
	BraA01g033390.3C.gene	-1.66303	-0.828434	-0.100418	0.196341	1.18914	0.180321	1.02608	-1.36271	-0.236281	-0.143916	-0.10811	1.69542	0.842078	-0.686479
	BraA01g033400.3C.gene	1.24251	-0.543013	-0.578069	-0.574216	-0.607883	-0.602223	1.6629	2.2606	-0.248407	-0.400755	-0.367496	-0.368458	-0.519384	-0.3561
	BraA01g033420.3C.gene	1.62249	-0.595391	-0.737293	-0.379196	-0.567588	-0.616941	1.27392	0.592869	-0.182932	-1.2151	-0.90928	0.909667	1.44173	-0.636948
	BraA01g033430.3C.gene	-0.288962	1.24852	-0.41253	0.295438	-0.623138	1.24825	-1.46758	-1.33636	-0.973794	0.681552	1.17793	0.90585	-0.722401	0.267231
	BraA01g033440.3C.gene	1.58077	0.0680822	0.692016	0.261919	-0.220037	-1.01546	-1.36728	1.95764	0.51716	-0.767093	-0.70947	-0.686846	-0.535285	0.223894
	BraA01g033450.3C.gene	-2.01246	0.473047	0.309611	-0.579164	0.365922	0.476722	0.966322	-1.96316	-0.442491	0.75175	0.487349	1.0674	0.0902856	0.00886865
	BraA01g033470.3C.gene	-0.538473	0.277795	0.678169	1.62441	-0.277517	-0.211104	-1.55328	-2.05921	0.332007	0.104883	0.733644	-0.0684368	1.04313	-0.0860247
	BraA01g033520.3C.gene	-0.104017	1.96272	-0.776355	-0.31019	-1.16605	0.178127	0.215763	-0.714358	-0.50654	-0.781089	1.20167	1.57994	0.0454342	-0.825059
	BraA01g033580.3C.gene	-0.144027	-0.871469	-0.672906	-0.775277	0.421478	0.0456491	1.99655	2.1363	-0.103918	-0.597845	-0.973385	-0.0276548	-0.33037	-0.103123
	BraA01g033620.3C.gene	0.307068	-0.820734	-0.867561	1.71836	-0.42616	-0.774361	0.863391	0.748633	0.0215573	-0.918698	-1.58381	-0.270858	0.942809	1.06036
	BraA01g033630.3C.gene	1.34131	-0.556291	-0.920872	0.0629996	-0.795396	-0.573315	1.44157	2.08902	-0.447694	-0.155996	-0.263429	-0.0365421	-1.15747	-0.0278848
	BraA01g033640.3C.gene	0.263493	-1.3803	-0.737937	-0.303965	0.229517	0.105868	1.82332	-0.500927	-1.14254	0.544073	-0.547647	0.318057	1.86105	-0.532061
	BraA01g033670.3C.gene	1.07203	-0.69331	-0.689157	-0.496558	-0.538954	-0.434342	1.78029	2.104	-0.753542	-0.663089	-0.424064	0.354908	-0.123621	-0.494588
	BraA01g033740.3C.gene	1.62116	0.754869	-0.653957	-0.244142	-0.702469	-1.25968	0.484219	1.4747	-0.228597	-0.135339	0.029495	-0.973349	-1.26508	1.09817
	BraA01g033800.3C.gene	1.1604	-0.366763	-0.468279	-0.776179	-0.52323	-0.727277	1.70133	2.13571	-0.748507	-0.0169667	0.00950289	-0.812211	-0.4531	-0.114432
	BraA01g033820.3C.gene	-1.09291	-0.940718	-0.480872	0.847906	0.772073	1.4408	-0.546276	-0.55497	-1.06063	0.0735517	-0.642257	0.383816	1.99134	-0.190845
	BraA01g033860.3C.gene	-0.321705	0.524292	1.62639	0.222245	-0.348993	-0.0275586	-1.67467	-1.11371	-0.0490516	0.434811	-0.0147987	-0.435589	1.94637	-0.768027
	BraA01g033880.3C.gene	0.225842	-0.492798	-0.380378	-1.0145	-0.398137	-0.0311384	2.09111	1.38214	-0.619531	-0.472831	-0.511407	-0.369005	-0.910953	1.50158
	BraA01g033890.3C.gene	-1.98692	0.0436182	-0.111047	0.91999	0.862463	0.589127	-0.317235	-2.13774	0.878453	0.286674	0.0564789	0.703757	0.272319	-0.0599446
	BraA01g033920.3C.gene	1.25344	-1.09869	0.894789	-0.0252079	0.331308	0.156399	-1.51204	-0.172229	0.85133	-0.44044	-0.498046	-0.140985	1.73373	-1.33336
	BraA01g033930.3C.gene	2.26758	-0.347597	-0.380371	-0.384902	-0.384902	-0.384902	-0.384902	2.26778	-0.375676	-0.372028	-0.380018	-0.380018	-0.380018	-0.380018
	BraA01g033970.3C.gene	1.24602	-0.99326	-0.887121	0.282417	-0.58378	-0.484908	1.42063	-1.93677	1.02524	0.490905	0.0738531	0.297291	0.681157	-0.631676
	BraA01g033990.3C.gene	0.28505	-0.531769	-0.284125	2.13957	-0.303889	-0.52235	-0.782487	1.35333	-0.419966	-1.31832	-0.815944	1.12067	0.445877	-0.365637
	BraA01g034010.3C.gene	-0.18405	2.23294	-0.203473	-0.593229	-0.23955	-0.41507	-0.597572	-1.31847	0.336557	0.833437	1.39745	0.356056	-0.595076	-1.00996
	BraA01g034050.3C.gene	2.02047	-0.833635	-0.730347	-0.172587	-0.109043	-0.649736	0.474877	2.07427	0.238417	-1.04864	-0.562153	-0.13064	-0.136233	-0.435021
	BraA01g034060.3C.gene	1.93345	0.482745	-0.601583	0.195702	-0.238088	-0.912833	-0.859398	-0.044017	-0.443967	1.60889	0.952411	-0.698758	-1.34773	-0.0268287
	BraA01g034090.3C.gene	-1.97648	-0.162907	-0.0708334	0.765058	0.814834	0.869257	-0.238926	-1.52881	-0.822471	-0.431448	0.114055	0.373893	1.06272	1.23206
	BraA01g034150.3C.gene	0.995597	-0.765775	-0.553993	-0.608719	-1.0177	0.340157	1.61044	0.996547	-0.635299	-1.48977	-0.783217	0.572986	1.19188	0.146874
	BraA01g034180.3C.gene	-0.0355461	-0.469798	-0.34157	-0.49412	-0.437155	-0.460927	2.23912	2.17171	-0.602127	-0.532484	-0.638585	0.2105	-0.300469	-0.308544
	BraA01g034190.3C.gene	-1.37822	-0.813191	-0.0217015	0.825206	1.53552	0.36727	-0.514883	-0.777276	-1.22665	-0.751566	1.49936	-0.00768048	1.00578	0.258038
	BraA01g034200.3C.gene	-0.87204	-0.815287	-0.318524	0.575104	1.17225	1.29867	-1.04017	2.05827	-0.241319	-0.642363	-1.00515	-0.402459	-0.0993622	0.33238
	BraA01g034240.3C.gene	0.763296	-0.753447	-0.645731	-0.395135	-0.306574	-0.613397	1.95099	-0.111992	0.517522	-1.11841	-0.69262	-0.0514616	-0.480866	1.93783
	BraA01g034260.3C.gene	-1.00663	1.35229	0.636586	1.07547	-0.58642	-0.44421	-1.02709	-1.8278	-0.257019	0.575786	0.797473	1.0604	0.294775	-0.643613
	BraA01g034300.3C.gene	1.31506	-0.669469	-0.679484	-0.693589	-0.248338	-0.59419	1.57001	-0.275381	-0.463441	1.88975	-0.972069	0.0569763	-0.880236	0.644398
	BraA01g034310.3C.gene	2.08652	-0.738406	-0.00885843	-0.015521	-0.0883223	-1.02387	-0.211542	-1.38699	0.0973543	1.37165	-0.337929	-0.204981	-0.750091	1.21099
	BraA01g034330.3C.gene	-0.495181	-0.626003	0.0455899	-0.00740773	-0.736992	-0.34727	2.16726	-0.601421	-0.058895	-0.644945	-0.256435	-0.48818	-0.161189	2.21107
	BraA01g034360.3C.gene	-0.543891	-0.72972	1.63351	-0.763846	-0.379529	1.24874	-0.465267	-0.618078	-0.357966	-0.445245	-0.118979	0.143152	2.1616	-0.764484
	BraA01g034380.3C.gene	-1.40815	0.612439	-0.627248	1.58828	-0.267871	-0.51835	0.620896	-1.4355	0.814998	0.555998	0.385845	-0.119345	-1.2805	1.07851
	BraA01g034390.3C.gene	-2.04575	0.570556	0.0538577	-0.0387164	1.19119	0.25666	0.012207	-1.45317	-0.28129	0.79623	-0.241307	1.16446	0.945858	-0.930779
	BraA01g034400.3C.gene	-1.4595	0.407266	-0.0487151	0.11762	1.18243	0.965775	-1.16487	-1.22344	-0.379107	-0.0581268	0.36228	1.34386	1.07678	-1.12224
	BraA01g034450.3C.gene	1.78303	-0.0243637	0.358015	-0.0539159	-0.334332	-0.128151	-1.60029	1.80638	-0.108345	0.0853216	-0.186049	0.238018	-0.231194	-1.60413
	BraA01g034500.3C.gene	-2.0879	-0.120443	0.416434	0.230628	-0.0675685	0.999396	0.629452	-1.79338	-0.392613	0.577899	0.620224	0.768957	0.914362	-0.695452
	BraA01g034520.3C.gene	-0.792918	1.93801	0.523824	0.245525	-0.668218	-0.453306	-0.792918	-1.15056	-0.346038	0.162851	1.84479	0.64209	-0.734016	-0.419113
	BraA01g034540.3C.gene	-0.847994	1.89349	0.19806	0.268144	-1.06781	0.193835	-0.637725	0.896663	0.695541	-0.233996	1.21303	-0.282756	-1.63795	-0.650533
	BraA01g034580.3C.gene	-0.747534	-1.33132	-0.644062	1.0094	1.38267	-0.201014	0.53186	-2.04167	0.659032	0.36815	-0.0109797	0.821166	0.634323	-0.430019
	BraA01g034590.3C.gene	-1.05006	0.329622	-0.615526	-0.347614	0.30123	-0.582175	1.96452	-1.76898	-0.452288	0.748346	0.973329	0.590672	0.589173	-0.680255
	BraA01g034610.3C.gene	0.183319	0.137495	-0.191443	-1.26691	-0.267971	-0.571262	1.97677	-1.65863	-0.51811	1.40692	0.58398	0.49324	-0.583541	0.276134
	BraA01g034660.3C.gene	-0.125802	1.60304	-0.605164	1.20781	-0.903451	-0.789724	-0.386704	-0.154883	-0.263108	-0.391155	-0.06624	-0.569111	-0.757992	2.20249
	BraA01g034670.3C.gene	1.37225	0.0264273	0.00997085	-1.35826	-0.804195	-0.441757	1.19557	0.835015	-0.115961	1.33529	0.131224	0.31798	-1.60822	-0.89533
	BraA01g034680.3C.gene	2.1088	-0.169987	-0.388764	-0.110535	-0.943227	-0.665196	0.168904	2.01047	-0.585379	-0.568327	-0.422343	-0.485738	-0.636431	0.687751
	BraA01g034690.3C.gene	0.258717	-0.147525	-1.49352	0.228145	-0.276066	-0.409508	1.83976	-0.0847564	-0.156783	0.756003	1.62995	-0.766774	-1.46441	0.0867732
	BraA01g034720.3C.gene	1.95624	-0.555131	-0.460199	0.250021	-0.738963	-0.912445	0.460478	NA	NA	NA	NA	NA	NA	NA
	BraA01g034740.3C.gene	-0.583786	-1.19238	0.384102	-0.843479	0.180792	1.81311	0.241637	1.61601	1.09959	-0.854139	-0.108422	-0.0997034	-1.0019	-0.651437
	BraA01g034760.3C.gene	1.46475	-0.475503	-0.699056	-0.551831	-0.508682	-0.68249	1.45281	0.831563	0.18459	0.0885077	-0.392999	-0.793255	-1.45579	1.53739
	BraA01g034770.3C.gene	1.92579	-0.477992	-0.584882	-0.531817	-0.578756	-0.608398	0.856052	1.74358	-0.463699	-0.47084	-0.590097	-0.646381	-0.698928	1.12636
	BraA01g034790.3C.gene	1.4478	-0.138196	-1.5259	-0.398048	-0.409366	1.10615	-0.0824444	0.425644	1.05881	-0.685662	-0.71609	0.769959	-1.60074	0.748083
	BraA01g034800.3C.gene	-1.72212	0.22382	-0.662696	-0.276021	1.37441	0.618682	0.443926	0.00423128	1.50504	-0.696211	-0.501281	-0.738833	-0.873161	1.30022
	BraA01g034810.3C.gene	-0.828341	1.17771	0.0354193	0.161832	-0.0559618	-1.61936	1.1287	-1.25612	0.129684	1.97642	0.0997223	-0.6549	-0.239111	-0.0556871
	BraA01g034830.3C.gene	-1.27865	-0.678969	-0.107812	0.263618	-0.0979726	-0.0522925	1.95208	0.767193	-0.846502	-1.0722	-0.447033	0.746547	-0.67517	1.52716
	BraA01g034840.3C.gene	0.25278	2.1182	-0.0747786	-0.319708	-0.585075	-0.570795	-0.820621	-0.160304	-0.829623	0.485912	1.79588	0.272104	-1.29565	-0.268323
	BraA01g034850.3C.gene	-0.486645	-0.594102	-0.317196	-0.31246	-0.00824277	-0.507249	2.22589	-1.1974	-0.433103	-0.663091	-0.725667	0.565099	1.42907	1.02509
	BraA01g034860.3C.gene	-1.12924	-0.0732216	0.743111	0.61706	0.605287	0.869307	-1.6323	-0.610271	0.0896995	-0.49945	-0.719076	-0.186379	2.18022	-0.254747
	BraA01g034870.3C.gene	0.8737	-0.570251	0.183343	1.60826	-1.06683	0.0447383	-1.07295	-0.234155	-0.69788	1.26046	-0.762767	-0.442838	1.60193	-0.724753
	BraA01g034880.3C.gene	-1.94474	0.933107	0.464052	0.622883	0.236985	0.409122	-0.721413	-2.11018	0.40974	0.369015	0.45947	0.650201	-0.429786	0.651537
	BraA01g034890.3C.gene	2.0746	-0.624432	-0.749319	-0.20043	-0.58623	-0.379653	0.465461	2.23462	-0.328262	-0.530561	-0.530561	-0.290077	-0.0567745	-0.498379
	BraA01g034930.3C.gene	-0.446835	-0.502814	-0.542728	-0.879479	0.279127	-0.00525621	2.09798	NA	NA	NA	NA	NA	NA	NA
	BraA01g034980.3C.gene	1.17894	-0.7365	0.654073	-1.33397	0.177772	-0.925926	0.98561	0.749429	0.00200473	1.56189	-1.01194	-1.24457	-0.488991	0.432173
	BraA01g035000.3C.gene	1.36737	-0.877205	-0.878034	-0.0529009	-0.142766	-0.802863	1.3864	1.39684	-0.850093	-0.722243	-1.13355	0.54329	-0.299495	1.06525
	BraA01g035030.3C.gene	-1.95616	0.403204	0.168294	-0.474369	0.728582	0.0231412	1.10731	-1.23822	-0.858112	-0.878642	0.0256629	1.03069	1.12498	0.793645
	BraA01g035040.3C.gene	-1.67384	-0.209823	0.0974119	-0.777269	0.436112	0.854583	1.27283	-1.54	-0.711799	-0.6791	0.169981	0.740504	0.864786	1.15563
	BraA01g035070.3C.gene	-1.66839	1.22611	0.12381	-0.136798	1.18702	-0.331532	-0.400211	-1.32294	-0.322075	-0.00204645	0.352965	-0.194323	-0.45497	1.94339
	BraA01g035090.3C.gene	-0.767169	-0.847057	-0.182495	-0.936587	-0.0139624	1.44255	1.30472	-0.394888	-0.961539	-0.613795	0.211733	1.60834	1.04973	-0.89958
	BraA01g035110.3C.gene	0.946017	-0.63547	-0.710762	-0.774226	-0.26739	-0.393913	1.83574	0.263081	-0.269714	1.0165	-1.11697	-0.00129971	-1.28208	1.39048
	BraA01g035210.3C.gene	0.820023	-0.656981	-1.0357	-0.552205	-0.105456	-0.31565	1.84596	1.60269	-0.252133	-0.199983	-0.458796	-0.65091	-1.18078	1.13991
	BraA01g035240.3C.gene	-0.495041	-0.164727	-0.730063	0.0969386	0.430077	-1.08981	1.95263	-1.96495	-0.346547	0.133645	0.555928	0.687725	1.09265	-0.158456
	BraA01g035260.3C.gene	-0.661009	-1.19684	-0.548322	-0.16694	0.250601	0.439349	1.88316	-0.775141	0.419253	-0.999605	-1.20415	0.368542	0.750658	1.44044
	BraA01g035280.3C.gene	-0.541635	1.99552	0.132822	-0.953933	-0.674318	-0.392351	0.433898	-0.811869	0.0942247	0.620633	1.84233	0.00947425	-0.957666	-0.797127
	BraA01g035290.3C.gene	1.87261	-0.845966	-0.70703	-0.0609548	-0.307293	-0.743291	0.791922	0.0263843	-0.630702	-1.38355	-0.128444	0.930399	-0.432214	1.61813
	BraA01g035300.3C.gene	0.745054	0.0329534	-0.912685	1.4018	0.418805	-1.56726	-0.118668	-0.0812635	0.327124	0.806171	-0.580651	-0.992721	-1.11373	1.63507
	BraA01g035310.3C.gene	-0.816733	0.0735026	-0.816733	-0.660124	1.61986	-0.542695	1.14292	-0.436982	-0.436982	-0.346452	-0.436982	-0.279531	-0.326357	2.26329
	BraA01g035370.3C.gene	0.192513	-0.881693	-0.696792	-0.592273	-0.104194	-0.00044099	2.08288	-1.6978	0.751784	1.21827	0.177472	-0.938635	0.378747	0.110165
	BraA01g035390.3C.gene	0.235833	0.649826	-0.839692	-0.0777573	-0.316835	-1.35045	1.69908	-1.80541	-0.0591127	0.702035	0.802268	0.66021	-0.898211	0.598218
	BraA01g035400.3C.gene	-1.64759	-0.847762	0.032087	1.43898	0.473689	0.0312509	0.519345	2.07508	-0.197116	0.0043707	-0.444307	-0.517339	-1.07933	0.158643
	BraA01g035420.3C.gene	2.15321	-0.464531	-0.0303336	-0.882953	-0.381579	-0.465458	0.0716483	1.58412	-0.0287556	-0.0702328	-1.12817	-0.803194	-0.633435	1.07967
	BraA01g035460.3C.gene	-0.904769	0.233849	0.021531	0.201341	1.96884	-0.597683	-0.923113	-0.825581	-0.136171	2.09109	0.266623	-0.311846	-0.249478	-0.834641
	BraA01g035470.3C.gene	-0.776548	0.539773	0.137518	1.31738	0.942913	-0.828437	-1.3326	-1.66593	0.226604	1.4061	-0.377074	0.743364	0.305685	-0.638741
	BraA01g035500.3C.gene	-0.570622	0.118382	0.723702	-0.390618	-1.1963	1.81697	-0.501517	1.26358	0.0800144	-0.708496	-0.572764	-0.777017	-0.806231	1.52091
	BraA01g035540.3C.gene	-0.488303	-1.72492	-0.499314	0.287399	1.38216	0.526312	0.516668	-0.445959	1.22094	-0.962023	-1.1785	-0.441479	1.19378	0.613248
	BraA01g035570.3C.gene	-0.727207	0.847948	1.07196	0.0254585	-0.0885968	0.651075	-1.78064	-1.16712	0.659909	-0.166202	0.600296	1.05693	0.560078	-1.54389
	BraA01g035580.3C.gene	-2.13926	0.414256	0.276445	0.653081	0.662528	0.45458	-0.321632	-2.17451	0.62032	0.61633	0.48712	0.505998	0.0498495	-0.105109
	BraA01g035590.3C.gene	-1.80535	-0.800318	-0.16205	1.00324	0.702804	0.601271	0.460409	-1.87224	0.39105	-0.285448	-0.0220621	0.48392	1.41869	-0.113913
	BraA01g035610.3C.gene	-0.299799	-0.33878	0.221632	-0.654421	-0.439227	-0.656102	2.1667	NA	NA	NA	NA	NA	NA	NA
	BraA01g035630.3C.gene	0.919428	-0.775151	-0.65703	-0.339735	-0.389555	-0.62067	1.86271	0.852777	0.525872	0.804706	-0.494851	-0.748799	-1.71516	0.775454
	BraA01g035640.3C.gene	-1.39483	-0.429852	-0.375279	1.78982	0.271252	-0.400746	0.539643	-1.04206	0.256001	-0.162346	2.03892	-0.287258	-0.0411572	-0.762108
	BraA01g035660.3C.gene	0.335643	-1.14769	-0.777289	-0.595776	0.0810287	0.218104	1.88597	-0.750091	-0.231724	2.08689	-0.753903	0.0509444	-0.635065	0.232945
	BraA01g035670.3C.gene	-0.377964	-0.377964	-0.377964	2.26779	-0.377964	-0.377964	-0.377964	-0.508836	-0.1295	-1.38095	-0.408019	1.72802	0.808039	-0.108754
	BraA01g035680.3C.gene	-1.39433	-0.670871	-0.00352157	-0.228891	-0.225385	0.861608	1.66139	-1.75101	-0.434045	-0.253608	-0.121769	0.901153	1.31839	0.340893
	BraA01g035690.3C.gene	-1.98208	0.0207159	1.10705	-0.0897495	0.115743	0.904495	-0.0761715	-1.4431	-0.457181	-0.593452	0.0130777	0.843833	1.62601	0.010809
	BraA01g035730.3C.gene	-1.33132	0.133465	0.637046	1.31893	0.60832	-0.0664758	-1.29997	-1.69624	-0.0131257	-0.713789	-0.029217	1.42858	0.35807	0.665718
	BraA01g035740.3C.gene	-1.72941	0.0167753	0.195062	-0.364164	-0.0812336	0.308815	1.65416	-2.24272	0.628199	0.247754	0.494074	0.239733	0.394794	0.23817
	BraA01g035770.3C.gene	-0.281086	0.454511	0.200986	1.37589	0.361354	-0.212978	-1.89868	-1.37018	-0.0549604	0.641919	0.479901	0.634609	1.0631	-1.39439
	BraA01g035820.3C.gene	2.10055	-0.475139	-0.613665	-0.650859	-0.228807	-0.566362	0.434279	-0.0122418	0.0271588	0.211309	-0.730481	-0.605324	-0.934986	2.04456
	BraA01g035850.3C.gene	-1.33557	-0.0624342	-0.642144	0.406908	-0.776561	1.45769	0.952114	-1.1787	-0.901884	0.387758	0.72384	0.932148	-1.04304	1.07988
	BraA01g035860.3C.gene	1.44719	-1.19513	-0.982347	-0.484136	0.688604	-0.313934	0.839756	2.12083	0.0132449	-0.464829	-1.00489	-0.388826	0.0706438	-0.34618
	BraA01g035870.3C.gene	-0.321178	-0.56455	-0.537313	-0.347994	-0.371016	-0.0986915	2.24074	-0.390454	-0.787126	-0.61348	-0.432859	0.512153	-0.355909	2.06768
	BraA01g035910.3C.gene	2.24746	-0.499275	-0.506749	-0.262299	-0.504492	-0.296125	-0.178516	2.15052	-0.262815	-0.172696	-0.94614	-0.101141	-0.605922	-0.0618048
	BraA01g035920.3C.gene	-1.58795	-0.414186	-0.172066	-0.0876544	0.821503	1.60261	-0.162255	-0.765667	-0.331641	-0.439534	-0.379939	0.495847	2.0726	-0.65167
	BraA01g035940.3C.gene	0.462985	-0.902445	-0.410422	-0.578931	-0.140467	-0.483544	2.05282	2.11756	-0.415619	-0.799306	-0.49489	0.2633	-0.0483651	-0.622681
	BraA01g035970.3C.gene	-1.15147	0.615601	0.0238273	0.416119	-0.860103	-0.731252	1.68728	-0.916235	-0.503107	0.938387	1.34094	-0.455769	-1.18681	0.782598
	BraA01g035980.3C.gene	-1.02517	-0.495909	0.0594517	1.27524	1.31197	0.0366298	-1.16221	-0.952044	0.327295	0.909889	-1.10459	1.17364	0.68844	-1.04264
	BraA01g036020.3C.gene	2.22021	-0.0808666	-0.230356	-0.279504	-0.578315	-0.677292	-0.373874	2.23994	-0.244689	-0.489354	-0.451771	-0.458481	-0.511854	-0.0837923
	BraA01g036030.3C.gene	1.93964	0.298934	-0.559676	-0.564431	-0.842197	-0.756722	0.484452	1.96226	-0.555684	-0.644153	-0.258665	-0.414029	-0.814108	0.724384
	BraA01g036040.3C.gene	-0.199451	-1.17089	-0.764003	-0.51543	0.309473	0.497244	1.84305	-0.517255	0.267939	-0.981109	-1.03429	0.33978	0.0513714	1.87356
	BraA01g036060.3C.gene	-0.186319	-0.384447	-0.695679	-0.232026	-0.417974	-0.320174	2.23662	-0.478677	-1.00766	-1.27484	0.784991	1.40521	-0.148361	0.719337
	BraA01g036070.3C.gene	-0.926786	-0.752413	-0.661119	0.301271	-0.199198	0.252361	1.98588	-0.344676	-0.815577	-1.08485	-0.456769	1.8624	0.350464	0.489007
	BraA01g036080.3C.gene	2.09037	-0.438666	-0.615562	-0.314431	-0.553902	-0.649257	0.481445	1.68291	-0.631894	-0.657227	-0.505362	-0.484535	-0.615385	1.21149
	BraA01g036100.3C.gene	-0.741411	2.18052	-0.0957257	-0.182322	-0.160725	-0.248112	-0.752226	-0.721945	-0.633969	-0.524185	0.872823	-0.299393	-0.591045	1.89771
	BraA01g036110.3C.gene	-0.569555	1.11212	0.512471	0.96371	-0.140541	-0.0835734	-1.79463	0.053757	0.692897	-1.15562	-0.159147	-0.279793	-0.939583	1.78749
	BraA01g036170.3C.gene	0.598301	1.35309	-0.249105	1.02648	-0.647884	-0.805218	-1.27567	0.0704282	-0.233147	1.50063	0.868278	-0.0350362	-1.62256	-0.548588
	BraA01g036180.3C.gene	0.256895	1.22743	-0.9652	-0.47489	-0.298446	-1.12767	1.38188	-0.473425	-0.498351	0.785179	0.918692	0.324538	-1.83282	0.776187
	BraA01g036200.3C.gene	2.13162	-0.505029	-0.276516	-0.699493	-0.717972	-0.20882	0.276209	2.2515	-0.341098	-0.448705	-0.27617	-0.399933	-0.577547	-0.208048
	BraA01g036240.3C.gene	-1.1126	0.24668	0.836332	1.4219	0.433887	-0.663815	-1.16238	-1.03026	0.404581	0.00517719	-0.468145	-0.698715	-0.217656	2.00502
	BraA01g036280.3C.gene	-0.712671	1.69973	-0.798785	-0.74587	0.985927	0.20107	-0.629403	0.581346	0.351231	1.39033	-0.454403	-1.52503	0.540467	-0.883938
	BraA01g036290.3C.gene	-1.70567	-0.776763	0.00934931	0.159354	0.18675	0.776285	1.35069	-1.96464	0.538583	0.302236	0.323108	0.792234	0.720722	-0.71224
	BraA01g036300.3C.gene	1.76241	-0.152975	-0.278692	-0.103716	-1.39775	-0.552528	0.723258	-0.0323071	1.04684	-0.854357	-0.599339	-0.791457	-0.487037	1.71765
	BraA01g036310.3C.gene	-1.72357	-0.606787	-0.419734	0.858571	1.1932	0.549488	0.148831	-1.07036	-0.431022	-0.668888	-0.190078	0.260107	2.02783	0.0724119
	BraA01g036320.3C.gene	-2.08593	-0.199991	0.0835374	0.461605	0.2383	0.432395	1.07008	-2.03414	-0.381841	0.131742	0.624941	0.321328	1.06282	0.275154
	BraA01g036400.3C.gene	-0.858798	1.93737	0.423785	0.292628	-0.816265	-0.267343	-0.711381	-0.110633	0.757456	-0.271985	1.35169	0.681814	-1.47627	-0.932068
	BraA01g036410.3C.gene	-1.25421	1.22813	0.00801336	1.45206	-0.619366	-0.189715	-0.62491	-1.57306	0.0218747	0.659682	-0.21734	0.0403495	-0.577093	1.64558
	BraA01g036420.3C.gene	-0.882942	-1.03934	-0.350099	-0.25662	0.540488	0.0770466	1.91147	-1.57612	0.0109854	-0.683027	-0.426506	0.412931	1.39456	0.867179
	BraA01g036460.3C.gene	-1.58572	0.449433	0.00208974	1.09663	1.07243	-0.0728629	-0.962006	-1.38008	0.0481427	0.756179	0.0782199	-0.153268	-0.955194	1.606
	BraA01g036470.3C.gene	-1.96897	1.02699	0.103339	0.1466	0.983724	-0.0317427	-0.259934	-1.53394	0.781593	0.917617	0.992943	-0.38175	-1.00508	0.228618
	BraA01g036500.3C.gene	2.08455	0.138995	-0.0933017	-0.665292	-0.589489	-0.913801	0.0383352	-0.311682	0.913537	0.769824	0.0100751	-0.21747	-1.95154	0.787256
	BraA01g036510.3C.gene	1.25754	0.0698006	-0.696242	-0.144983	-0.98901	-0.932478	1.43537	0.0138999	-0.835148	0.800331	0.538263	-0.287774	-1.57474	1.34516
	BraA01g036530.3C.gene	-1.91286	0.00836723	0.941291	0.0291761	0.116458	1.1525	-0.334931	-1.86505	0.410926	1.02925	0.357316	0.792584	0.00807162	-0.733103
	BraA01g036540.3C.gene	-1.20949	1.22232	1.0314	-0.185501	0.754527	-0.613953	-0.99931	-1.67808	0.886574	0.484224	1.3003	-0.540625	-0.0284578	-0.423935
	BraA01g036560.3C.gene	-1.73783	-0.194665	0.466586	1.59617	0.0590304	0.183931	-0.373225	-1.93409	0.0537834	0.870594	0.192619	-0.0581528	1.17075	-0.295497
	BraA01g036600.3C.gene	-0.463964	-0.375877	-0.263336	-0.198569	-0.244967	-0.689262	2.23598	-0.756602	-0.229673	0.220973	-0.636567	-0.294937	-0.454323	2.15113
	BraA01g036610.3C.gene	-0.122313	-0.575895	-0.489717	-0.52254	-0.344959	-0.178343	2.23377	-0.712285	0.490295	-0.275722	0.126601	-0.613096	-0.974183	1.95839
	BraA01g036630.3C.gene	-0.344413	0.28803	-0.558224	2.13263	-0.598112	-0.740897	-0.17901	0.620709	-0.190316	-0.202073	1.31354	-0.440981	-1.7776	0.67672
	BraA01g036650.3C.gene	-0.620848	-0.980201	-0.428299	-0.767641	0.772923	0.226154	1.79791	-0.601865	-0.662326	-0.618199	-0.514678	-0.0518279	2.10501	0.343886
	BraA01g036660.3C.gene	-0.897088	-1.00176	0.470008	-0.538837	-0.0972836	1.90968	0.155275	-0.472314	-0.529676	-0.619196	-0.58825	-0.300519	2.12867	0.381287
	BraA01g036680.3C.gene	2.0228	-0.607939	-0.353905	-0.685268	-0.569897	-0.450717	0.644931	-0.0824874	-0.245582	1.04467	-0.768063	-0.624656	-1.00969	1.68581
	BraA01g036700.3C.gene	-0.999474	-1.13855	1.36298	-0.606648	-0.207706	1.08861	0.50079	-0.435155	1.15911	-0.871222	1.50862	-0.596009	0.243438	-1.00878
	BraA01g036710.3C.gene	0.630347	-0.384838	-0.617214	-0.482271	-0.468185	-0.70782	2.02998	1.52002	-1.26012	-0.735424	0.513551	0.25907	-0.918555	0.621454
	BraA01g036730.3C.gene	-2.03016	-0.447155	0.0537826	0.860606	0.714558	0.603808	0.244555	-1.90612	0.424774	-0.0158392	0.775608	0.662867	0.78544	-0.726726
	BraA01g036770.3C.gene	0.484623	-0.614516	-0.499832	-0.655348	-0.628255	-0.157581	2.07091	2.24337	-0.472855	-0.463878	-0.489187	-0.280294	-0.450742	-0.0864168
	BraA01g036780.3C.gene	-1.9644	0.229762	0.499	0.198826	0.396997	1.1677	-0.527891	-1.39622	-0.692784	-0.846502	0.162853	0.536911	1.25927	0.976476
	BraA01g036790.3C.gene	-0.975243	0.531087	-0.053776	1.7985	0.290107	-0.495259	-1.09541	-2.10956	0.135135	0.335895	-0.111573	0.136298	0.60022	1.01359
	BraA01g036820.3C.gene	-0.968836	0.0488683	-0.0151006	1.8055	0.691193	-0.555175	-1.00645	-1.17191	0.52067	-0.0724539	-0.0999299	0.51332	-1.26412	1.57442
	BraA01g036840.3C.gene	1.17469	-0.363599	-0.420813	-0.713028	-0.79758	-0.56649	1.68682	0.507582	1.8347	0.284295	-0.00832289	-0.914104	-0.914104	-0.790047
	BraA01g036870.3C.gene	-0.871305	-0.481277	-0.290055	1.85771	-0.682396	-0.436833	0.904156	-0.191257	-0.084927	1.38555	0.189573	0.171507	-1.9373	0.466859
	BraA01g036880.3C.gene	2.19051	-0.0496315	-0.237442	-0.462385	-0.697113	-0.660355	-0.0835833	2.00175	-0.335739	-0.453514	-0.404339	-0.578227	-0.873365	0.643437
	BraA01g036940.3C.gene	0.103702	-0.772238	-0.221538	0.175641	2.07434	-0.886602	-0.473305	1.05465	-0.558411	-1.21262	-0.555348	1.26049	0.782831	-0.771595
	BraA01g036950.3C.gene	2.21517	-0.17065	-0.394725	-0.560504	-0.470233	-0.610529	-0.00852637	2.18726	-0.0870926	-0.201296	-0.117163	-0.34779	-0.666655	-0.767261
	BraA01g036960.3C.gene	2.25495	-0.326645	-0.513317	-0.196643	-0.332208	-0.484033	-0.402104	1.58107	-0.282112	1.27413	-0.802838	-0.334737	-0.789418	-0.646097
	BraA01g036970.3C.gene	2.2605	-0.30326	-0.414117	-0.232443	-0.438975	-0.43273	-0.438975	2.25123	-0.180807	-0.236808	-0.422852	-0.482911	-0.482911	-0.444942
	BraA01g037010.3C.gene	-0.100322	0.972394	-0.207555	1.37043	0.348875	-0.908871	-1.47495	-0.173954	-0.091189	1.21572	1.01845	-0.410693	-1.79488	0.236548
	BraA01g037030.3C.gene	-0.653533	-1.08237	0.0624762	-0.417411	1.6384	1.07372	-0.621284	-0.371693	1.33979	-0.633344	-0.798274	-0.780333	1.5291	-0.28525
	BraA01g037040.3C.gene	-0.66862	-0.664293	-0.0611221	-1.37885	0.582734	1.57918	0.610973	1.24033	-0.830728	-0.314841	0.372634	0.951321	0.191226	-1.60994
	BraA01g037060.3C.gene	-0.483798	1.81526	0.510668	0.540053	-0.66694	-0.822211	-0.893029	-0.676466	-0.26228	0.52707	1.81353	0.435478	-1.03991	-0.797422
	BraA01g037070.3C.gene	-1.29431	0.368234	-0.0893986	0.874263	1.46919	-0.230089	-1.09789	-0.944079	-0.385874	-0.36099	-0.158315	-0.0674314	2.17552	-0.258832
	BraA01g037080.3C.gene	-0.251967	1.48259	-0.0115492	1.23412	-1.0414	-0.446874	-0.96491	-0.425807	-0.324464	0.73342	-0.237927	-0.457613	-1.16954	1.88193
	BraA01g037100.3C.gene	2.21529	-0.443317	-0.272158	-0.348018	-0.65173	-0.5248	0.0247331	1.93317	-0.496594	-0.149669	-1.01367	-0.0668962	-0.788944	0.582603
	BraA01g037110.3C.gene	-0.490271	0.554689	-0.414132	0.385592	1.71937	-0.314112	-1.44114	1.39727	-0.247856	0.201229	1.06328	-0.566329	-1.55134	-0.296257
	BraA01g037120.3C.gene	-0.190683	-0.298771	-0.457703	-0.314843	-0.480879	-0.50981	2.25269	-0.434521	-0.288645	-0.326944	-0.401933	-0.390012	-0.422613	2.26467
	BraA01g037130.3C.gene	-1.43641	0.533351	0.108002	1.03061	0.848385	0.255276	-1.33922	-1.5538	-0.0622575	1.17072	1.27635	-0.0656865	-0.00516919	-0.760161
	BraA01g037140.3C.gene	-0.0914455	-0.39764	-0.236974	-0.589435	2.22992	-0.597349	-0.317082	0.408544	-0.22094	0.691177	1.58734	-0.39628	-1.52875	-0.541087
	BraA01g037150.3C.gene	-1.51397	-0.193066	1.01679	-0.381715	1.44146	0.230559	-0.600062	-0.611843	-0.0390055	-1.00463	1.88199	-0.766762	0.681894	-0.141638
	BraA01g037260.3C.gene	2.14496	-0.442237	-0.573063	-0.426411	-0.487279	-0.573063	0.357096	2.2013	0.0350613	-0.372271	-0.632629	-0.522806	-0.566239	-0.142419
	BraA01g037270.3C.gene	-0.222978	-0.277849	-0.139697	2.23553	-0.49536	-0.604576	-0.495068	1.55125	0.97793	0.374763	-1.00904	-0.786318	-0.904918	-0.203669
	BraA01g037280.3C.gene	-1.78877	1.26848	-0.427078	0.762774	-0.289694	0.576736	-0.102451	-1.90618	0.238418	0.175291	0.652677	1.30911	-0.114154	-0.355164
	BraA01g037290.3C.gene	1.31671	-0.33048	1.42215	-0.439681	-0.276111	-1.31136	-0.381233	1.50945	0.422837	-1.36618	-0.963658	-0.510216	0.259772	0.647996
	BraA01g037300.3C.gene	1.25576	-0.306901	-0.285631	-0.727654	-1.04157	-0.452321	1.55832	1.78779	-0.0127052	-1.50012	-0.695225	0.0759253	0.122668	0.221675
	BraA01g037330.3C.gene	-1.41358	1.49843	0.573129	-0.383193	0.263896	0.460884	-0.999565	-0.939497	-0.299551	0.395364	2.04647	-0.0510283	-0.482674	-0.669085
	BraA01g037340.3C.gene	2.09375	0.27464	0.0763014	-0.494447	-0.722583	-0.699871	-0.527785	2.20456	-0.487593	0.017093	-0.70364	-0.485264	-0.166098	-0.37906
	BraA01g037350.3C.gene	1.25616	-0.0307673	0.743848	-1.23848	-1.43222	0.486173	0.215286	2.20548	-0.516647	-0.482078	-0.0181351	-0.0828225	-0.458127	-0.647668
	BraA01g037360.3C.gene	2.176	-0.117297	-0.303881	-0.353709	-0.627351	0.0259753	-0.799735	2.2526	-0.437635	-0.475193	-0.182501	-0.247414	-0.458961	-0.450894
	BraA01g037380.3C.gene	-1.64281	-0.176084	-0.609591	1.31758	-0.311643	0.874995	0.547555	-0.667415	-0.377776	-0.41813	-0.442516	-0.0874092	2.23093	-0.237686
	BraA01g037390.3C.gene	-1.24772	-0.179279	0.893021	0.391513	0.696446	0.910821	-1.46481	-0.479148	0.388655	-0.148674	-0.513011	-0.0486281	1.98329	-1.18249
	BraA01g037410.3C.gene	-1.71139	-0.089592	-0.153694	-0.263399	0.625715	-0.0133923	1.60575	-1.97442	0.0389411	0.612373	0.406534	1.20421	0.0410733	-0.328713
	BraA01g037420.3C.gene	0.865744	0.32956	-0.512533	-0.371749	-0.922013	-1.05543	1.66642	0.0143897	-0.62869	0.604345	0.885921	-0.619484	-1.54912	1.29264
	BraA01g037430.3C.gene	-1.55251	0.881034	0.186111	-0.398266	1.15882	0.649645	-0.924834	-1.08753	-0.903151	0.332314	1.55536	0.695118	0.341724	-0.933835
	BraA01g037450.3C.gene	1.8373	-0.24263	-0.73614	0.051693	0.774543	-0.812741	-0.872023	2.2593	-0.507621	-0.411487	-0.314662	-0.351597	-0.434051	-0.239879
	BraA01g037470.3C.gene	0.34951	-0.797348	-0.675024	-0.668746	-0.0399626	-0.237532	2.0691	2.26779	-0.377964	-0.377964	-0.377964	-0.377964	-0.377964	-0.377964
	BraA01g037480.3C.gene	0.61283	-1.06871	-0.859944	-0.359955	-0.298268	0.099376	1.87467	0.516465	-0.921072	-1.00679	-0.499587	-0.0504364	0.0599645	1.90146
	BraA01g037490.3C.gene	-1.50392	0.596076	-0.241365	1.54956	0.278748	0.215097	-0.894194	-1.93749	0.209598	-0.358967	-0.0835453	1.02188	1.00003	0.148501
	BraA01g037500.3C.gene	-0.831943	-0.527522	-0.64683	-0.140209	-0.00296162	0.00668938	2.14278	0.36876	-0.974974	-1.26212	0.192612	0.125023	1.79158	-0.240883
	BraA01g037510.3C.gene	0.930582	-0.149328	0.551239	0.418873	-0.305187	0.598567	-2.04474	-1.57617	0.20599	-0.00817797	-0.741821	0.852523	1.46828	-0.20063
	BraA01g037520.3C.gene	2.24744	-0.331767	-0.353419	-0.451338	-0.396907	-0.578242	-0.135767	2.17878	-0.383401	0.103733	-0.373735	-0.743723	-0.610895	-0.170759
	BraA01g037530.3C.gene	-0.691037	-1.62715	0.352175	1.35248	0.186476	-0.417217	0.844271	0.724582	-0.709633	-0.549675	-0.41467	1.05667	1.2454	-1.35268
	BraA01g037540.3C.gene	-0.619723	-1.0481	-0.298979	0.049857	-0.15656	-0.0242189	2.09773	0.334659	0.320253	-1.42897	-1.23753	-0.0234723	0.752248	1.28281
	BraA01g037550.3C.gene	-0.340619	-0.793762	-0.52382	1.97921	-0.843534	-0.0660009	0.588528	-0.624758	-0.8418	0.424237	-0.407496	-0.166704	-0.460727	2.07725
	BraA01g037560.3C.gene	-1.74418	-0.557698	-0.271565	0.272425	0.642388	1.42542	0.233209	-1.55049	-0.846027	-0.444624	0.0413997	0.75486	0.921933	1.12295
	BraA01g037570.3C.gene	-2.11322	-0.319305	0.177666	0.281011	0.542625	0.755292	0.675934	-1.82646	-0.457831	-0.14706	0.407339	1.05288	1.07155	-0.100418
	BraA01g037590.3C.gene	-1.65549	-0.724402	0.175205	0.571177	0.944219	1.13476	-0.445465	-1.97144	0.107963	0.693958	-0.534653	0.269828	1.0584	0.375938
	BraA01g037600.3C.gene	0.418048	-0.227989	-0.570788	0.355269	-0.95591	-0.910374	1.89174	-1.01769	-1.00246	-0.830155	0.977962	0.857388	-0.221779	1.23673
	BraA01g037700.3C.gene	-1.75869	-0.0714844	0.304278	-0.84905	0.591007	1.16391	0.620027	-2.03973	-0.170823	0.504714	0.148189	1.05664	0.632377	-0.13137
	BraA01g037730.3C.gene	2.2661	-0.43503	-0.331772	-0.328641	-0.393859	-0.370666	-0.406131	1.49535	-0.179754	0.724543	-1.6857	-0.579452	0.157145	0.0678675
	BraA01g037770.3C.gene	-1.23805	-0.784709	0.286934	-0.720329	-0.0753276	1.12362	1.40786	-1.07967	-0.116468	-0.585919	-0.371038	0.555724	1.97239	-0.375021
	BraA01g037790.3C.gene	0.0213787	-0.741682	-0.668298	-0.467536	-0.20106	-0.117652	2.17485	-0.270091	-0.640543	-0.714605	-0.769133	-0.43903	1.09444	1.73896
	BraA01g037800.3C.gene	2.1677	0.161695	-0.745761	-0.553948	-0.355966	-0.507535	-0.166183	2.24575	-0.552118	-0.200807	-0.286222	-0.261127	-0.387983	-0.557495
	BraA01g037810.3C.gene	2.26422	-0.335985	-0.407721	-0.322475	-0.446687	-0.440428	-0.310928	2.26764	-0.377279	-0.36426	-0.368354	-0.391718	-0.394704	-0.371322
	BraA01g037820.3C.gene	-0.224645	-0.149867	-0.466705	-0.457178	-0.445205	-0.503331	2.24693	2.2522	-0.202249	-0.368279	-0.331611	-0.535443	-0.301048	-0.513572
	BraA01g037830.3C.gene	-1.66726	1.68194	-0.0410301	0.102451	0.424385	-0.442319	-0.0581702	-1.90465	0.36479	0.332451	1.39802	0.223481	-0.0681514	-0.345938
	BraA01g037840.3C.gene	-0.0428936	-1.065	-0.672326	1.86353	-0.591064	-0.22618	0.733927	-0.753081	-0.173376	-0.516807	0.260377	-0.37523	-0.583524	2.14164
	BraA01g037860.3C.gene	0.655311	-0.583219	-0.374322	-1.02768	-0.846662	0.399585	1.77699	2.14125	-0.487428	-0.583204	-0.231747	0.238647	-0.268445	-0.809076
	BraA01g037890.3C.gene	-1.80926	0.186315	0.6119	0.280724	0.754723	0.901237	-0.925641	-1.83007	0.286597	0.074446	0.617225	0.707825	0.985996	-0.842021
	BraA01g037930.3C.gene	-0.960732	0.57585	-0.411771	-0.00410231	-0.231758	-0.896023	1.92854	-0.962601	-0.346618	0.762768	0.237793	-0.413807	-1.03209	1.75455
	BraA01g037960.3C.gene	-0.0140859	-0.413053	-0.45765	-0.351605	-0.648493	-0.341919	2.22681	-0.568009	-0.311106	-1.02	-0.318818	-0.217071	0.372883	2.06213
	BraA01g038060.3C.gene	-1.50351	0.167986	0.740191	-0.0672947	1.29109	0.490268	-1.11873	-1.42861	-0.242472	0.786041	0.415483	0.602338	1.10369	-1.23647
	BraA01g038080.3C.gene	0.56799	2.01688	-0.394357	-0.474785	-0.782548	-0.767286	-0.165897	0.166793	-0.670451	-0.261775	1.21427	-0.285657	-1.47529	1.31211
	BraA01g038180.3C.gene	-2.02276	1.14743	0.601462	-0.118943	0.0724023	0.442479	-0.122067	-1.86613	0.68027	-0.250353	1.19109	0.678119	-0.316068	-0.116919
	BraA01g038190.3C.gene	-1.58901	-0.384118	0.360652	-0.258016	1.51353	0.801533	-0.444574	-1.61571	0.670392	-0.19905	-0.00749706	0.276075	1.54258	-0.666785
	BraA01g038200.3C.gene	-1.06707	0.903314	0.403428	0.456251	1.28441	-0.811402	-1.16892	-1.23974	-0.584965	1.22803	1.36375	0.114365	-0.021519	-0.859912
	BraA01g038210.3C.gene	-1.58375	-0.874389	0.209921	1.17135	0.830451	-0.420402	0.666818	-2.05099	0.588432	0.0511768	0.851944	0.058467	0.793564	-0.292597
	BraA01g038240.3C.gene	-2.05839	-0.218979	0.110503	0.025182	0.389519	0.963949	0.788221	-1.4914	-0.4389	0.134347	-0.0662457	1.37817	1.12069	-0.63666
	BraA01g038250.3C.gene	-1.92748	-0.525057	-0.172649	1.08902	0.448807	0.562993	0.524372	-1.41319	-0.330639	0.20961	0.138839	1.25882	1.12573	-0.98917
	BraA01g038260.3C.gene	1.36006	0.881441	-1.15238	-0.609334	-0.46191	-0.863483	0.845607	-0.595279	-0.428069	0.921271	0.96367	0.275875	0.648224	-1.78569
	BraA01g038280.3C.gene	-1.8841	-0.236188	0.0224242	-0.393235	0.84685	1.11396	0.53029	-2.1895	0.140339	0.395291	0.0116606	0.694368	0.69603	0.25181
	BraA01g038290.3C.gene	2.12348	0.00785387	-0.346791	-0.647949	-0.576085	-0.760733	0.200226	0.990086	-1.96556	0.219775	0.193997	0.000827084	0.95611	-0.395232
	BraA01g038300.3C.gene	-0.992675	0.0990047	-0.253138	2.11775	-0.573962	-0.0441618	-0.352816	-1.60482	-1.12467	0.229372	0.0372147	0.584842	0.943788	0.93428
	BraA01g038310.3C.gene	-1.09005	0.167131	0.591449	-0.0523455	0.378255	1.46706	-1.46149	-1.27328	0.00161106	-0.382284	-0.12022	0.593108	1.84929	-0.668221
	BraA01g038320.3C.gene	2.23858	-0.159964	-0.232874	-0.494758	-0.477824	-0.27131	-0.601852	-0.795506	0.0163356	2.18159	-0.39622	-0.281227	-0.5956	-0.129376
	BraA01g038330.3C.gene	2.23017	-0.120888	-0.374297	-0.581408	-0.146334	-0.553138	-0.454107	-0.851844	-0.327714	2.17451	-0.256662	-0.414116	-0.434632	0.110458
	BraA01g038350.3C.gene	2.19167	-0.283679	-0.0543726	-0.464648	-0.806763	-0.487194	-0.0950137	1.27439	-0.489436	0.490208	-0.362787	-1.05867	-1.07423	1.22053
	BraA01g038360.3C.gene	-0.250661	-0.626126	-0.44388	-0.521193	1.47571	1.37297	-1.00682	-0.400282	-0.898957	-0.66172	-0.901102	0.450371	1.785	0.626693
	BraA01g038370.3C.gene	-0.891155	-0.765711	-0.439578	-0.626286	0.554017	0.255058	1.91366	-0.729305	-0.414696	-0.527566	-0.655326	-0.452544	0.879359	1.90008
	BraA01g038390.3C.gene	-1.58949	-0.596462	-0.158788	1.35509	0.533805	0.886494	-0.43065	-1.22676	-0.536479	-0.595426	0.237978	-0.102886	0.301425	1.92215
	BraA01g038400.3C.gene	-1.94657	-0.135656	0.412477	0.383552	0.882051	0.914655	-0.510514	-1.75483	-0.318348	0.268036	0.104078	0.823051	1.3538	-0.475788
	BraA01g038410.3C.gene	-0.920077	-0.141079	-0.0777519	0.488388	1.62489	0.454629	-1.429	-1.27286	0.230891	0.884161	0.201654	0.470309	0.99806	-1.51222
	BraA01g038420.3C.gene	2.05665	0.20049	-0.584685	0.232658	-0.382015	-0.88017	-0.642932	1.92383	-0.223224	0.306723	-0.452807	-0.557923	-1.25397	0.257371
	BraA01g038450.3C.gene	2.17723	0.0901686	-0.711317	-0.639172	-0.406408	-0.399358	-0.111147	-0.104503	0.217685	-0.515045	1.09706	0.409202	0.807138	-1.91154
	BraA01g038500.3C.gene	0.807612	-0.839761	-0.65368	-0.711707	-0.195823	-0.298994	1.89235	-0.717442	1.11737	-0.0824628	-1.3462	-0.364997	-0.11345	1.50718
	BraA01g038510.3C.gene	1.70844	-0.605565	-0.499844	-0.616539	-0.598597	-0.57113	1.18323	2.02717	-0.210873	-0.161657	-0.918554	-0.67967	-0.534512	0.478092
	BraA01g038520.3C.gene	-1.42082	-1.08764	-0.409302	0.140194	0.870826	0.821192	1.08555	-1.47284	1.62942	0.492844	-0.698641	-0.268292	-0.242718	0.56022
	BraA01g038580.3C.gene	-0.440927	-0.306229	2.25904	-0.39421	-0.286157	-0.3027	-0.528815	-1.58494	-0.476536	0.646006	1.54033	0.3522	0.102877	-0.579933
	BraA01g038640.3C.gene	1.86992	0.526292	0.146123	-0.166053	-1.20827	-0.717111	-0.450898	2.15789	0.148462	-0.7101	-0.210798	-0.386658	-0.748873	-0.249926
	BraA01g038660.3C.gene	-0.901438	-0.678637	-0.0542603	-0.801753	0.0321279	0.430435	1.97353	1.63627	-0.452424	-1.12216	-1.13156	-0.00392644	0.507396	0.566404
	BraA01g038690.3C.gene	1.98965	0.439906	-0.494204	0.178014	-0.563369	-0.938091	-0.611909	2.11756	0.0110346	-0.0985485	-0.234286	-0.767022	-0.922862	-0.105877
	BraA01g038700.3C.gene	0.612332	-0.62564	-0.86901	-0.294842	-0.256109	-0.567653	2.00092	-0.103459	-0.0328753	-0.143178	-0.488082	-0.952042	-0.433344	2.15298
	BraA01g038720.3C.gene	2.21819	-0.0543512	-0.333459	-0.197601	-0.396246	-0.568731	-0.667805	2.11983	-0.386923	0.357182	-0.527181	-0.530931	-0.777447	-0.254533
	BraA01g038730.3C.gene	2.20996	-0.218367	-0.160626	-0.256659	-0.82244	-0.469835	-0.282038	1.92838	-0.586685	0.495625	-0.382961	0.215899	-1.06245	-0.607809
	BraA01g038770.3C.gene	-1.34206	-0.573009	-0.173851	-0.222681	0.152075	0.232469	1.92706	-1.9685	0.232379	-0.220979	-0.142317	0.900562	1.08537	0.113479
	BraA01g038780.3C.gene	1.1373	0.238166	-0.870343	-0.0334945	1.36839	-1.32368	-0.516335	2.25246	-0.153318	-0.464171	-0.344677	-0.427578	-0.514175	-0.348538
	BraA01g038790.3C.gene	-0.353248	-0.895305	-0.0510453	-1.26959	0.34345	0.455501	1.77024	-0.43523	0.0590037	0.462592	-1.05443	-1.34272	1.22063	1.09016
	BraA01g038810.3C.gene	0.287545	-0.512209	-0.502161	-0.428135	-0.479112	-0.534787	2.16886	-0.0733034	-0.439352	-0.479599	-0.483283	-0.324103	-0.444356	2.244
	BraA01g038840.3C.gene	-0.163597	-1.91335	-0.522949	0.865201	0.466275	0.267873	1.00055	1.76607	0.0738405	-0.587347	-1.36107	-0.434907	-0.141354	0.684767
	BraA01g038880.3C.gene	-1.41619	0.291948	0.379066	1.09087	0.631656	0.432973	-1.41033	-1.45389	0.815237	0.625089	0.455809	0.738062	0.241048	-1.42136
	BraA01g039000.3C.gene	-1.53163	-1.00609	-0.444233	0.66994	1.04927	0.852167	0.410571	-1.30086	-0.53496	-0.406557	-0.384693	-0.0906153	1.299	1.41869
	BraA01g039090.3C.gene	2.15625	-0.584849	-0.599509	-0.580727	-0.466286	0.251621	-0.176498	2.24984	-0.307806	-0.435823	-0.367905	-0.471581	-0.525097	-0.141627
	BraA01g039100.3C.gene	1.08842	1.53684	-0.403261	0.272054	-0.757089	-1.12839	-0.608584	-0.874062	0.312257	1.50542	0.950115	-0.530042	-1.29777	-0.0659121
	BraA01g039130.3C.gene	-0.279655	2.1727	-0.147995	0.102032	-0.592109	-0.50341	-0.751562	-0.539312	-0.501236	0.129238	1.09929	-0.61099	-1.16145	1.58445
	BraA01g039270.3C.gene	1.48299	-1.65353	-0.726559	0.416387	-0.263498	0.469436	0.274777	-1.36229	-1.00981	1.14233	-0.722414	0.615103	0.555829	0.781249
	BraA01g039280.3C.gene	0.667867	-0.566076	-0.683207	-0.666447	-0.592054	-0.14761	1.98753	-0.511933	-0.983352	0.0473774	-0.347931	0.925576	-0.871061	1.74132
	BraA01g039290.3C.gene	-1.42716	0.0129877	0.487741	0.118808	0.263378	1.59378	-1.04953	-1.22669	-0.162929	-0.536209	-0.525282	0.245061	1.94322	0.262824
	BraA01g039330.3C.gene	-2.11669	-0.176072	0.105629	0.1247	0.581582	0.85712	0.623728	-1.91617	-0.364849	0.452562	0.668001	0.772645	0.854189	-0.466374
	BraA01g039340.3C.gene	1.55489	-0.527463	-0.774028	-0.669153	-0.266312	-0.647321	1.32939	1.95956	0.119423	-0.43506	-0.448597	-0.798422	-0.91925	0.522346
	BraA01g039360.3C.gene	-1.90621	0.59545	-0.014002	-0.641026	0.443844	0.410581	1.11136	-1.77225	-0.0368534	1.58987	0.395946	-0.0580296	0.226079	-0.344762
	BraA01g039370.3C.gene	-0.447934	0.20508	-0.504503	-1.33764	0.144985	1.92149	0.0185198	-0.691474	-0.0589454	0.427535	1.58477	0.814832	-1.08179	-0.994926
	BraA01g039380.3C.gene	-1.60794	1.25535	0.726771	0.326681	0.0226053	0.324375	-1.04784	-1.8161	0.405347	0.608068	1.14412	0.514237	-0.765621	-0.0900482
	BraA01g039390.3C.gene	-0.310821	1.49126	0.200523	0.936005	-1.44492	-0.0518329	-0.820212	-0.997668	0.040966	0.746765	1.04472	0.867068	-0.0913498	-1.6105
	BraA01g039400.3C.gene	2.12844	-0.218103	-0.362835	-0.38449	-0.342922	-0.996918	0.176833	-1.79035	1.15053	1.06459	0.149878	-0.531006	-0.148676	0.105037
	BraA01g039410.3C.gene	-0.426089	-0.0998678	-0.337665	-0.169209	2.22087	-0.476058	-0.711984	-0.690879	-0.550789	-0.267681	2.11568	-0.253454	0.345596	-0.698478
	BraA01g039450.3C.gene	-1.17238	0.721959	0.0701133	0.669167	0.882729	0.459691	-1.63128	-0.809429	-0.560418	-0.649745	0.161019	0.857369	1.79412	-0.792915
	BraA01g039470.3C.gene	0.252426	-0.0811699	-0.786819	-0.610562	0.147061	-0.932543	2.01161	-1.39169	0.228609	1.70173	0.611254	-0.04755	-0.294686	-0.807662
	BraA01g039510.3C.gene	2.14659	0.215681	-0.559488	-0.171756	-0.7266	-0.634103	-0.270323	2.23504	-0.44793	-0.285187	-0.312528	-0.410506	-0.666135	-0.11275
	BraA01g039520.3C.gene	-1.2191	0.826021	0.404504	-0.662577	-0.431978	-0.566509	1.64964	-0.203564	-1.87029	0.369883	1.18372	-0.291496	0.909928	-0.098175
	BraA01g039550.3C.gene	-0.59661	-0.0959553	1.12595	1.27451	0.17414	-0.254961	-1.62708	-0.341317	-0.82459	-0.581543	0.505265	0.851641	1.57522	-1.18468
	BraA01g039570.3C.gene	-0.26302	1.79636	0.550402	0.465554	-0.906404	-0.740422	-0.902466	0.249729	0.36528	0.346668	1.59158	-0.824548	-1.56321	-0.165506
	BraA01g039580.3C.gene	2.15144	-0.514546	-0.439482	-0.731584	-0.555016	-0.137283	0.226467	0.773773	-0.718636	0.256938	-1.04266	0.493122	-1.19663	1.43409
	BraA01g039590.3C.gene	1.97088	-0.066957	-0.560311	-0.694998	-0.835022	-0.454307	0.640712	-1.86247	0.560322	0.0269043	0.23131	1.25453	0.427146	-0.637735
	BraA01g039600.3C.gene	1.62626	1.21673	-0.401279	-0.209799	-0.809749	-0.748716	-0.673449	2.17034	-0.619769	-0.527751	0.253351	-0.328038	-0.52755	-0.420583
	BraA01g039660.3C.gene	-1.4776	0.259407	0.0216055	-0.106658	1.24269	1.07705	-1.01649	-1.22799	-0.251267	-0.149703	2.06475	-0.0246439	-0.0350154	-0.376132
	BraA01g039670.3C.gene	-0.530211	1.59351	-1.04849	0.372633	-0.419961	-0.923022	0.95554	0.599151	-1.12328	-1.32334	0.245539	1.601	-0.0470769	0.0480109
	BraA01g039680.3C.gene	-0.641585	-0.132587	-0.518143	-0.55341	0.00890905	-0.367871	2.20469	-1.74083	-0.6495	0.0537396	0.231265	1.36835	-0.0482665	0.785239
	BraA01g039710.3C.gene	-1.55821	-0.665862	-0.470952	0.575682	0.543391	0.0674486	1.5085	0.842332	-0.416088	-0.635125	-0.760418	0.0384442	-0.894904	1.82576
	BraA01g039720.3C.gene	-1.8788	-0.635663	0.187178	0.00589587	0.394231	0.867176	1.05998	-1.77619	-0.386712	0.148426	0.131009	0.688715	1.45422	-0.259469
	BraA01g039730.3C.gene	-0.734073	1.46078	0.143126	1.23209	-0.293824	-0.719939	-1.08816	-1.46895	0.834549	0.830659	1.02807	0.260508	-1.08049	-0.404348
	BraA01g039770.3C.gene	-1.78095	0.0796648	0.43523	-0.643009	0.0968171	0.373452	1.4388	-1.6717	-0.481139	0.839921	1.00639	0.512353	0.594212	-0.800035
	BraA01g039780.3C.gene	-0.202589	-0.813238	-0.729872	-0.8066	0.662091	-0.0268737	1.91708	-0.61801	-0.89101	-1.11724	-0.421584	0.806667	1.46414	0.777043
	BraA01g039790.3C.gene	0.979997	-0.648581	-0.847807	-0.243845	-0.493336	-0.55888	1.81245	-1.26775	0.99109	-0.444931	-0.662964	-0.724211	1.16645	0.942319
	BraA01g039810.3C.gene	2.20492	-0.572644	0.0791045	-0.437018	-0.468716	-0.217178	-0.58847	-0.727001	0.0105359	-0.914078	0.785356	1.78078	-0.920678	-0.0149106
	BraA01g039830.3C.gene	-0.774567	-0.748842	-0.834588	1.28026	1.46685	0.177136	-0.566253	-0.255602	-0.769156	-0.927002	0.350541	1.57328	0.98486	-0.956921
	BraA01g039840.3C.gene	-2.05416	0.244377	-0.359481	0.108186	0.593024	1.00833	0.45973	-0.561511	-0.902416	-0.850908	0.643259	1.08868	1.38173	-0.798831
	BraA01g039850.3C.gene	1.57765	-0.291352	-1.08799	-1.02123	-0.0168103	-0.230764	1.0705	1.74758	-0.739874	-0.919534	-0.417894	-0.0866863	-0.593097	1.00951
	BraA01g039860.3C.gene	-0.0731295	-0.590138	-0.440195	-0.690345	-0.737276	0.481554	2.04953	0.840691	1.57849	-0.713556	0.249237	-1.05453	-1.04723	0.146899
	BraA01g039870.3C.gene	0.617551	-0.641334	-0.229906	-0.68039	-0.675814	-0.407269	2.01716	-0.617667	-0.144155	-0.195676	-0.403216	-0.83492	0.0279244	2.16771
	BraA01g039900.3C.gene	-0.307102	-0.497542	-0.431013	0.0957137	-0.502129	-0.568725	2.2108	-0.411472	-0.29526	-0.552604	-0.255852	-0.28606	-0.453739	2.25499
	BraA01g039930.3C.gene	-1.22098	0.02813	-0.832004	0.20698	0.0410498	-0.158756	1.93558	-0.817679	-0.145526	-0.239442	-0.40204	-0.609698	0.0423518	2.17203
	BraA01g039990.3C.gene	1.62194	-0.244364	-0.688631	-0.447707	-0.771588	-0.709238	1.23959	1.26546	0.127077	-0.852663	-0.779007	-0.208471	-0.981382	1.42899
	BraA01g040010.3C.gene	-1.68511	-0.949259	-0.137088	0.677107	0.599737	0.356533	1.13808	-1.98378	-0.421088	0.183728	-0.0436137	0.650724	0.556333	1.05769
	BraA01g040030.3C.gene	-1.9211	-0.69327	-0.0352852	0.450448	0.674402	0.822686	0.70212	-1.35052	-0.0735693	-0.78064	-0.150603	0.459793	0.0729293	1.8226
	BraA01g040040.3C.gene	-0.502844	-0.420827	-1.19685	0.693272	-0.296075	-0.159216	1.88254	-0.449987	-0.092257	-0.637987	-0.390981	0.027813	-0.649091	2.19249
	BraA01g040050.3C.gene	-0.834764	-0.540288	0.26937	2.08244	-0.658655	0.0835704	-0.401672	-0.347132	-0.885211	-1.02933	-0.0390085	1.99163	0.255749	0.0532992
	BraA01g040060.3C.gene	-1.82829	0.954844	0.2702	-0.0963372	-0.766219	0.701563	0.764238	1.14596	-1.04187	-1.0363	0.659664	0.049283	-0.90446	1.12771
	BraA01g040080.3C.gene	-0.551478	1.81556	0.525302	0.529451	-0.65574	-0.708244	-0.954853	0.523248	1.19244	-0.6907	1.21318	-0.140062	-1.30864	-0.789468
	BraA01g040170.3C.gene	1.99286	-0.537506	-0.464839	-0.737744	-0.459863	-0.507327	0.714416	-0.187013	1.10026	1.52012	-0.0832357	-0.976728	-1.20614	-0.167272
	BraA01g040210.3C.gene	1.3592	-0.723775	-0.409788	-1.3676	0.227238	-0.291133	1.20585	-0.185607	-0.38086	1.72083	-0.97862	0.891477	-1.05194	-0.0152815
	BraA01g040220.3C.gene	-0.539316	0.0545272	0.0054294	-1.79633	0.196883	0.665336	1.41347	-1.41564	0.463995	-0.136761	0.12738	0.216881	1.68009	-0.935944
	BraA01g040230.3C.gene	0.718216	-0.266865	-0.568992	-0.890304	-0.502826	-0.449295	1.96007	0.252	0.432124	1.38788	0.617451	-0.708319	-1.6899	-0.29124
	BraA01g040250.3C.gene	-1.86368	-0.707678	0.120865	0.397362	0.194712	1.13968	0.718742	-1.99494	1.20174	0.367573	-0.219767	-0.127689	0.5834	0.189681
	BraA01g040260.3C.gene	-0.510655	-0.81407	-0.554646	-0.358548	-0.242456	0.3726	2.10778	-1.74408	-0.233952	-0.408327	-0.00135452	0.334293	1.53499	0.518437
	BraA01g040310.3C.gene	-1.23513	0.160382	0.0809439	0.384833	0.288343	1.60245	-1.28182	-0.600213	2.08741	-0.146441	-0.093666	-0.189983	0.0447796	-1.10189
	BraA01g040350.3C.gene	-2.08452	0.540492	0.51603	0.642658	0.633444	0.230437	-0.478544	-1.93907	0.413118	1.05929	0.920812	-0.026748	-0.153332	-0.274065
	BraA01g040360.3C.gene	0.540036	-0.923915	-0.252877	-1.3156	-0.34712	0.765206	1.53427	-1.85766	-0.0238665	1.05082	0.903021	0.0154815	0.515014	-0.60281
	BraA01g040370.3C.gene	-1.86842	-0.584633	0.349946	-0.155989	0.40956	0.658061	1.19148	-1.93582	-0.206133	0.315042	-0.0313832	0.378348	1.40013	0.0798067
	BraA01g040390.3C.gene	-0.410058	-0.410058	-0.410058	2.26418	-0.367825	-0.410058	-0.256121	-0.784549	-0.383358	-0.638594	-0.233238	1.80999	0.973031	-0.74328
	BraA01g040420.3C.gene	-1.63681	0.183929	0.386442	0.719911	1.18209	0.242905	-1.07846	-1.97234	-0.463398	-0.260635	0.608442	0.685449	0.744256	0.658223
	BraA01g040440.3C.gene	-1.68236	0.321112	0.256004	1.11347	-0.631813	1.07586	-0.452276	-1.86641	-0.287078	-0.313409	0.31307	0.969683	0.0459558	1.13819
	BraA01g040450.3C.gene	-1.44364	-1.02052	-0.27384	-0.065573	0.595336	1.06818	1.14005	-1.19872	0.122254	-0.901903	-0.835762	0.438694	1.0819	1.29354
	BraA01g040480.3C.gene	2.2576	-0.305328	-0.439511	-0.196211	-0.440735	-0.454692	-0.421125	2.2659	-0.357566	-0.401243	-0.401242	-0.406195	-0.405014	-0.294641
	BraA01g040490.3C.gene	2.25687	-0.313078	-0.206262	-0.393658	-0.505302	-0.374135	-0.464436	1.96899	0.178247	-0.686271	-0.611364	-1.02055	-0.223091	0.394042
	BraA01g040510.3C.gene	-0.865629	1.86185	0.309344	0.603454	-0.611708	-0.415563	-0.881747	0.146734	-0.907233	-0.341085	1.68748	0.975961	-0.879046	-0.682815
	BraA01g040520.3C.gene	2.14415	0.0320951	-0.0460897	-0.374076	-0.970347	-0.324819	-0.460916	2.16453	-0.118507	-0.256022	-0.404855	-0.444052	-0.934939	-0.00615171
	BraA01g040530.3C.gene	-1.74529	0.489409	0.739912	0.289364	0.85752	0.442458	-1.07337	-1.66255	-0.0692541	0.633931	0.910104	0.336796	0.894104	-1.04313
	BraA01g040540.3C.gene	-1.21521	-0.22244	0.0498046	-0.74981	1.79292	0.735881	-0.391146	-1.64101	-0.0229032	0.0537935	1.73748	-0.444561	0.294402	0.0227918
	BraA01g040570.3C.gene	-1.8023	-0.580154	0.410534	0.857131	0.547508	1.00864	-0.441363	-1.57841	-0.556115	0.465	0.519825	0.4366	1.42145	-0.708355
	BraA01g040580.3C.gene	1.12752	0.410573	-0.289337	-0.695886	-0.664984	-1.27505	1.38716	-1.08736	0.488688	1.13749	0.552748	-0.331097	-1.51616	0.755687
	BraA01g040590.3C.gene	0.569404	1.05027	-0.363841	0.692185	-1.04217	-1.56306	0.657214	2.13699	-0.144015	0.244341	-0.320195	-0.602763	-0.764975	-0.549377
	BraA01g040640.3C.gene	-1.20657	-0.416347	-0.600547	-0.161805	0.885128	-0.268589	1.76873	-1.30263	1.03689	0.140682	-0.192324	-0.382495	-0.829052	1.52893
	BraA01g040650.3C.gene	0.442068	-0.648237	0.74364	1.34739	0.131235	-0.312934	-1.70316	-0.219428	2.08729	-0.105574	-0.120287	-0.313925	-0.121359	-1.20672
	BraA01g040670.3C.gene	-0.218274	-0.705625	-0.501523	-1.00368	-0.259496	0.837379	1.85122	-1.66394	-0.810574	0.618804	-0.0563862	0.724269	-0.0982375	1.28606
	BraA01g040680.3C.gene	-2.12	0.232223	-0.162459	0.171069	0.905207	0.713175	0.260782	-0.792279	-0.598383	-0.683745	-0.0947602	0.170262	-0.121027	2.11993
	BraA01g040690.3C.gene	-1.94263	0.631197	0.00733654	1.07708	0.463722	0.342397	-0.579097	-1.76799	0.0341768	0.425849	0.0016699	-0.312032	1.61068	0.00764277
	BraA01g040700.3C.gene	-1.56099	0.281016	-0.747666	0.777762	1.49766	0.0289599	-0.276747	-0.560119	-0.813357	-0.316268	0.751781	-0.218034	-0.771782	1.92778
	BraA01g040710.3C.gene	1.49657	-0.581266	-0.728486	-1.04705	-0.677179	0.490318	1.04709	-1.58272	-0.376678	0.388528	-0.0358365	1.51195	-0.627301	0.722063
	BraA01g040740.3C.gene	-1.53003	-0.122417	0.182694	0.0694318	1.1429	1.19325	-0.935827	-1.14779	0.17122	-0.489479	-0.420212	0.735485	1.80706	-0.656277
	BraA01g040770.3C.gene	-2.16426	0.082904	0.250586	-0.0794531	0.557632	0.76078	0.591815	-1.87119	-0.108603	0.181131	1.07012	0.813736	0.524458	-0.609652
	BraA01g040800.3C.gene	-1.24296	1.84609	0.177328	0.0216806	0.0263828	-0.993555	0.165042	-1.0526	1.19231	-0.254078	-0.623297	-0.208836	-0.65055	1.59704
	BraA01g040810.3C.gene	-1.35176	0.0176714	-0.227263	-0.0859091	0.395689	-0.633901	1.88547	-1.41381	0.339329	-0.0313599	-0.363228	0.393997	-0.691277	1.76635
	BraA01g040830.3C.gene	1.90109	-0.557441	-0.33975	-0.905193	-0.52402	-0.40995	0.835268	2.08178	0.312559	-0.607486	-0.716617	-0.399569	-0.723501	0.0528303
	BraA01g040850.3C.gene	-1.74916	-0.852391	0.442409	0.09706	0.4287	1.31215	0.321237	-0.782503	-0.608686	-0.0848993	-0.850695	0.711508	1.92018	-0.304904
	BraA01g040870.3C.gene	1.76953	0.47239	-0.6363	-1.20248	-0.56643	-0.398259	0.561543	0.990247	-0.187938	-0.089946	-0.555582	-0.588513	-1.23806	1.66979
	BraA01g040900.3C.gene	-1.14399	-0.0996885	0.921704	-0.0221288	1.24657	0.515765	-1.41823	-1.1518	-0.249138	-0.281214	1.18128	1.37809	0.214413	-1.09164
	BraA01g040920.3C.gene	2.23578	-0.462496	-0.311689	-0.447317	-0.485795	-0.50352	-0.0249612	2.22303	-0.207223	-0.484236	-0.541934	-0.526039	-0.458579	-0.00501453
	BraA01g040930.3C.gene	1.74269	-0.432556	-1.01409	0.579998	-0.691643	-0.768866	0.584469	-0.30244	1.72186	-0.511358	-0.374522	-0.182157	-1.28182	0.930438
	BraA01g040940.3C.gene	0.0980656	-0.949062	-0.50006	-0.818189	-0.3073	0.527956	1.94859	-0.967396	0.35432	-0.571508	-0.810877	-0.488345	1.80374	0.680063
	BraA01g040950.3C.gene	-0.589424	0.0138803	0.779238	-0.92686	-1.15419	0.199856	1.6775	0.309775	0.731396	-0.180884	-0.587841	0.241358	1.29238	-1.80619
	BraA01g040960.3C.gene	2.16642	-0.339192	-0.300926	-0.389528	-0.719935	-0.623199	0.206354	1.63705	-0.63774	-0.716677	-1.31527	0.423661	-0.0859612	0.694933
	BraA01g040970.3C.gene	2.10749	-0.636225	-0.318077	-0.453972	-0.549814	-0.590925	0.44152	-1.05494	1.6002	1.21	-0.665413	-0.293538	-0.307618	-0.488687
	BraA01g041020.3C.gene	0.658488	-0.116362	-0.13203	-1.01417	1.89583	-0.843836	-0.447923	1.14367	-0.832038	0.233746	-1.32552	-0.464665	-0.15135	1.39616
	BraA01g041060.3C.gene	-1.58454	-0.367956	0.00770053	1.77269	0.210279	0.269359	-0.307533	-1.81612	0.735491	-0.591683	0.421533	0.0929753	1.26959	-0.11179
	BraA01g041070.3C.gene	2.21026	-0.802144	-0.106148	-0.376779	-0.163688	-0.35498	-0.406525	2.19272	-0.140254	-0.826214	-0.338229	-0.568419	-0.183318	-0.136287
	BraA01g041080.3C.gene	-2.05082	-0.25087	-0.225575	0.641847	0.815778	0.410783	0.658861	-2.18349	0.472686	0.13604	0.217788	0.836995	0.491567	0.028412
	BraA01g041090.3C.gene	0.801664	-0.624737	-0.0572447	-0.766948	-0.698107	-0.548623	1.89399	2.26035	-0.342306	-0.514875	-0.354574	-0.267155	-0.335444	-0.445999
	BraA01g041110.3C.gene	1.78839	0.260335	-0.677463	0.00840579	0.347655	-1.43906	-0.288263	-0.672021	-0.410355	1.91175	0.0226631	0.207908	-1.27822	0.218276
	BraA01g041130.3C.gene	-1.45419	0.0830084	0.107938	0.364522	1.7896	-0.186206	-0.704676	-1.29612	0.708778	1.62124	0.453574	-0.168218	-0.453399	-0.865856
	BraA01g041160.3C.gene	-1.14944	1.60896	0.216138	0.856328	-0.1429	-0.291526	-1.09755	0.291186	1.78124	-0.166735	0.68762	-0.864438	-0.864438	-0.864438
	BraA01g041170.3C.gene	-0.541246	1.25367	-0.758792	-0.342408	0.312473	-1.25448	1.33079	-0.662253	0.32474	-0.407837	0.916138	-0.725868	-1.0953	1.65038
	BraA01g041190.3C.gene	-0.844395	0.556857	0.646162	1.68015	-0.226242	-0.760267	-1.05227	-1.05862	1.04231	0.715344	0.664861	-0.676099	-1.37964	0.691843
	BraA01g041210.3C.gene	-1.13936	1.20556	-0.991755	-0.522252	0.800891	-0.43202	1.07893	0.358077	-0.723415	0.784583	1.36528	0.245319	-1.62671	-0.403137
	BraA01g041220.3C.gene	1.33952	-0.911018	-1.19771	0.175829	-0.215585	-0.472051	1.28102	1.82147	0.27098	-0.577762	-0.600073	-0.557153	-1.0564	0.698937
	BraA01g041240.3C.gene	1.48077	-0.563177	-0.759935	-0.690257	-0.265112	-0.613008	1.41072	-0.433725	1.8006	0.0518985	-0.292802	-0.841329	-1.07317	0.788531
	BraA01g041250.3C.gene	0.287963	-0.916609	-1.30656	0.661297	1.45778	-0.720613	0.536738	1.09432	0.837758	-1.00734	-0.287789	0.808297	0.0852596	-1.53051
	BraA01g041260.3C.gene	0.917614	-0.477431	-0.113278	-0.508272	-1.31261	-0.206942	1.70092	1.85044	-0.646674	-0.831336	-0.31623	0.120837	-0.905917	0.728875
	BraA01g041310.3C.gene	2.07972	0.0942666	-0.623933	-0.709336	-0.531681	-0.625159	0.316126	2.22465	-0.275612	-0.0973836	-0.218023	-0.409175	-0.591081	-0.633374
	BraA01g041330.3C.gene	-1.62956	-0.43748	-0.694412	1.38433	0.291485	0.342452	0.74319	-2.07849	0.224791	-0.16941	0.730312	0.906689	0.485167	-0.0990565
	BraA01g041350.3C.gene	2.08695	-0.477132	-0.786049	0.11925	-0.664513	-0.529466	0.25096	-1.36218	-0.48188	1.91424	-0.145188	0.320925	-0.339352	0.0934322
	BraA01g041370.3C.gene	2.04148	-0.775607	-0.672614	-0.414143	-0.538269	-0.175847	0.535003	-1.06928	-0.394931	0.952873	-0.390913	-0.0830794	-0.761841	1.74717
	BraA01g041400.3C.gene	0.495509	-0.301761	-0.78269	-1.06816	-0.488728	0.245663	1.90017	1.14982	-1.26011	0.21041	-0.256714	0.920951	0.576883	-1.34124
	BraA01g041410.3C.gene	1.57517	-1.13436	-0.998215	0.389513	-0.514914	-0.199744	0.882546	0.262869	-0.331939	-0.150659	-0.252474	0.464239	1.66511	-1.65715
	BraA01g041490.3C.gene	0.355406	-0.471208	-0.491071	-0.562111	-0.548514	-0.429421	2.14692	2.26592	-0.391598	-0.401103	-0.297737	-0.355764	-0.419196	-0.400525
	BraA01g041510.3C.gene	0.856071	-0.280663	-0.872247	-0.297243	-0.663045	-0.618311	1.87544	-0.314612	-0.330136	0.846776	-0.0125734	-0.0635718	-1.65399	1.52811
	BraA01g041520.3C.gene	-1.05258	1.24701	-0.549312	1.20778	-1.02904	-0.413	0.589143	-0.592669	-0.403414	0.610466	1.87122	0.268742	-0.857373	-0.896972
	BraA01g041530.3C.gene	-0.990629	0.301041	-0.62374	1.95353	0.206961	-0.0229421	-0.824221	-1.22255	-0.568163	0.0358531	1.54914	0.96295	0.154048	-0.911277
	BraA01g041570.3C.gene	2.0724	-0.338053	-0.830136	-0.701801	-0.0761886	-0.507777	0.381556	1.19186	-0.139093	1.3232	0.395943	-0.677852	-1.03136	-1.0627
	BraA01g041580.3C.gene	-0.618541	-0.326471	-1.06119	-0.698401	-0.0797768	1.47639	1.30799	0.116016	0.0674933	-0.800335	-0.434435	1.31294	1.17198	-1.43366
	BraA01g041590.3C.gene	-1.19286	0.239658	0.607284	-0.707263	1.82945	-0.423149	-0.353118	-1.96057	0.559418	-0.0993438	-0.262624	0.3427	0.145354	1.27507
	BraA01g041620.3C.gene	-1.74782	1.17314	0.0516631	0.879004	-0.788908	0.0196335	0.413286	-0.729563	-0.789914	0.42354	-0.0309894	-0.264912	-0.650305	2.04214
	BraA01g041660.3C.gene	0.236048	1.07685	-0.290455	0.750208	0.747268	-0.810459	-1.70946	1.43412	0.605552	0.4268	0.446655	-0.666761	-0.786085	-1.46029
	BraA01g041690.3C.gene	2.18293	-0.307733	-0.938096	-0.0864507	-0.206266	-0.287245	-0.357142	-1.57164	2.16e-06	1.59013	-0.600349	0.236323	0.685352	-0.339814
	BraA01g041710.3C.gene	-1.97356	0.788313	0.092671	0.209425	0.67654	0.793282	-0.586673	-1.40012	-0.149829	0.923096	1.31095	0.699499	-0.697694	-0.685899
	BraA01g041730.3C.gene	2.06818	0.286352	-0.662257	-0.488942	-0.504149	-0.831456	0.132271	-1.10483	1.24519	0.312264	-0.081002	1.26833	-1.11271	-0.527237
	BraA01g041740.3C.gene	0.0852852	-0.0634183	-1.14298	-0.68796	-0.339251	0.129107	2.01922	2.23349	-0.393066	-0.400588	-0.0680608	-0.363534	-0.664536	-0.343709
	BraA01g041750.3C.gene	0.616796	-0.506448	-0.54232	-0.621977	-0.521841	-0.470721	2.04651	2.23983	-0.245447	-0.169755	-0.422682	-0.386412	-0.666663	-0.348864
	BraA01g041760.3C.gene	-0.905643	-0.571804	-0.387085	0.107442	-0.560102	0.238524	2.07867	-0.816939	-0.852954	0.745221	1.56448	0.394226	-1.19233	0.158304
	BraA01g041780.3C.gene	0.532108	1.90453	-0.0912632	0.0922993	-0.681427	-0.696174	-1.06008	1.90071	0.461683	-0.219454	-0.490466	-0.595722	-1.22558	0.168827
	BraA01g041810.3C.gene	1.92237	-0.636629	-0.677657	-0.561321	-0.308335	-0.57477	0.836345	-1.61989	0.548467	-0.501217	-0.177665	1.33465	-0.472135	0.887788
	BraA01g041820.3C.gene	2.12579	-0.774641	-0.548505	-0.0631806	0.0381868	-0.757795	-0.0198538	0.210074	1.78408	-0.796895	0.699121	-0.115394	-1.04835	-0.732639
	BraA01g041850.3C.gene	1.80034	0.681424	-1.02792	-0.304156	-0.108528	-1.06441	0.0232467	2.1165	-0.407688	-0.655055	-0.339623	-0.457685	-0.660861	0.404407
	BraA01g041860.3C.gene	2.23864	-0.0634553	-0.381339	-0.390375	-0.522168	-0.553854	-0.327452	2.20551	-0.408405	-0.28579	-0.373366	-0.574836	-0.641339	0.0782307
	BraA01g041870.3C.gene	1.93134	-0.437712	-0.982647	-0.239565	-0.91412	0.402579	0.240122	1.05869	-0.552907	-0.548649	-0.437623	-0.283791	-0.979538	1.74382
	BraA01g041880.3C.gene	-1.20958	-0.561987	-0.753003	0.0867348	0.0399405	0.578457	1.81944	-0.942706	-0.84247	-0.524227	-0.245819	0.842481	1.82843	-0.115688
	BraA01g041890.3C.gene	1.55745	-0.454133	-0.989068	-0.357236	-0.477937	-0.581331	1.30225	1.68088	-1.17287	-0.661051	-0.883297	0.429254	-0.0230318	0.630113
	BraA01g041930.3C.gene	1.29885	-0.454121	-0.691563	-0.521871	-0.606794	-0.633	1.6085	0.975626	-0.518181	-0.125445	-0.707947	0.417528	-1.45039	1.40881
	BraA01g041960.3C.gene	-1.50694	-0.250893	0.309671	-0.569837	1.31637	1.14662	-0.444996	-0.945191	0.136801	-0.421288	-0.938759	-0.22799	0.454662	1.94176
	BraA01g041970.3C.gene	-1.92523	0.315634	-0.539792	0.0252249	0.623175	0.310592	1.1904	-1.93126	-0.0139447	0.808347	0.788643	0.356192	0.654707	-0.662688
	BraA01g041990.3C.gene	0.277959	1.22666	0.387287	-0.632097	0.886911	-0.449783	-1.69694	-0.875568	1.01651	1.05506	0.163863	0.357707	-0.00523102	-1.71234
	BraA01g042030.3C.gene	0.511646	-0.506726	-1.20997	-0.362622	0.273537	-0.572299	1.86643	-1.48885	-0.336609	0.0916749	-0.545875	0.619522	-0.0648621	1.725
	BraA01g042050.3C.gene	0.455677	-0.757391	-1.23308	-0.0225282	-0.180645	-0.169003	1.90697	2.26779	-0.377964	-0.377964	-0.377964	-0.377964	-0.377964	-0.377964
	BraA01g042080.3C.gene	-1.39923	1.04267	-0.0774704	-0.656611	-0.290427	1.55072	-0.169656	-1.06166	-0.800947	-0.552566	1.20931	1.50965	0.111207	-0.414991
	BraA01g042090.3C.gene	2.20815	-0.104306	-0.629262	-0.276998	-0.485836	-0.630788	-0.0809629	2.04592	0.0706894	0.148505	-0.360885	-0.635607	-1.10772	-0.160897
	BraA01g042100.3C.gene	-1.85604	0.100958	-0.475467	1.34089	0.590132	-0.102986	0.402506	-1.63381	-0.514172	-0.545033	0.169796	1.47137	0.631497	0.420352
	BraA01g042130.3C.gene	0.413512	-0.416031	-0.925081	-0.758636	0.00974183	-0.349022	2.02552	0.0579931	1.51364	-1.07725	-1.2182	-0.164765	-0.121016	1.0096
	BraA01g042150.3C.gene	1.39785	-0.931025	-1.07832	-0.365823	-0.658273	0.581472	1.05413	1.31387	0.715394	0.105726	-1.73624	-0.764155	0.389553	-0.0241481
	BraA01g042160.3C.gene	-1.41936	0.952372	0.436756	0.463675	0.617937	0.406539	-1.45792	-1.25526	0.460999	1.31314	1.00128	0.133918	-1.04951	-0.604575
	BraA01g042170.3C.gene	-1.38867	0.939254	-0.439329	-1.17667	0.865162	0.867539	0.332717	-1.12077	-0.427336	-0.0302417	0.858825	-0.60473	-0.473713	1.79796
	BraA01g042180.3C.gene	-0.98093	2.05449	-0.117085	0.0920534	0.0252079	-0.207018	-0.866714	-1.16989	0.167727	1.24847	1.37601	-0.25797	-0.95953	-0.40482
	BraA01g042190.3C.gene	-1.7397	-0.00117847	-0.324733	0.48768	0.279898	1.57351	-0.275472	-1.46431	-0.391789	0.0855007	0.330914	1.11523	1.23206	-0.907609
	BraA01g042230.3C.gene	-1.8507	0.584074	-0.359442	-0.278113	0.498536	0.0740396	1.33161	-2.00347	0.0213616	0.992311	0.786205	0.535783	-0.0236027	-0.308587
	BraA01g042270.3C.gene	2.2351	-0.0459855	-0.300127	-0.494036	-0.577247	-0.425345	-0.392357	-1.40962	-0.311459	-0.585182	0.772238	0.345431	1.63147	-0.442885
	BraA01g042280.3C.gene	-0.857248	2.0102	-0.0656317	0.328948	-0.112349	-0.299145	-1.00478	-0.948776	0.734624	-0.0647732	1.9129	-0.591561	-0.563252	-0.479156
	BraA01g042350.3C.gene	1.9273	-0.0278925	-0.698596	-0.536016	-0.667971	-0.727524	0.730703	1.49955	0.663417	0.773991	-0.551331	-0.610682	-1.36708	-0.407868
	BraA01g042360.3C.gene	2.20316	-0.59155	-0.471918	0.0773642	-0.198125	-0.441953	-0.576976	2.05098	-0.198775	0.000965148	-0.645319	0.318721	-0.95132	-0.575257
	BraA01g042390.3C.gene	1.33419	-0.350868	-0.887258	-0.757452	-0.813618	0.0353374	1.43966	-0.657125	-0.531513	0.359154	-0.0176051	0.234718	-1.26126	1.87363
	BraA01g042450.3C.gene	1.67894	-0.178231	0.311834	0.114985	-0.486542	0.218656	-1.65964	2.00869	0.671571	-0.562367	-0.699994	-0.631245	-0.39552	-0.391139
	BraA01g042470.3C.gene	2.09234	-0.285412	-0.494176	-0.842004	-0.474879	-0.423353	0.427486	1.37858	-0.82338	-0.322334	-0.716184	0.0578689	-0.951512	1.37696
	BraA01g042490.3C.gene	-0.448703	-0.871015	0.870028	0.929613	-0.974584	-0.835884	1.33055	-0.649085	-0.611381	1.01886	-0.597312	-0.349629	1.81523	-0.626687
	BraA01g042500.3C.gene	2.23031	-0.274706	-0.473484	-0.176647	-0.514715	-0.637555	-0.153199	0.580531	-0.251817	-0.562441	-0.0934757	-0.702922	-0.942645	1.97277
	BraA01g042510.3C.gene	-1.32129	0.0279453	-0.158575	1.80463	0.270357	0.281927	-0.904989	-2.14822	0.601361	0.139857	0.23973	0.961325	0.126573	0.0793784
	BraA01g042590.3C.gene	-1.85166	0.473637	0.0851364	0.467005	0.854554	0.819632	-0.848303	-2.04545	0.00820616	0.638195	0.840191	0.417631	0.579769	-0.438547
	BraA01g042610.3C.gene	-1.61347	0.15834	-0.0954059	0.856836	1.11872	0.589526	-1.01454	-1.95132	0.0687421	0.163494	0.717999	1.12325	0.372645	-0.494808
	BraA01g042640.3C.gene	-2.05773	-0.0984439	-0.292678	0.336971	0.852286	0.766153	0.493438	-1.93543	-0.245114	-0.141173	0.703822	0.947047	0.863063	-0.192211
	BraA01g042690.3C.gene	-1.63623	-0.658879	-0.46297	0.613539	0.99333	1.14504	0.00616866	-1.89266	-0.36814	0.331307	-0.364748	0.900893	1.05528	0.338061
	BraA01g042700.3C.gene	-0.463249	-0.35991	-0.672724	1.90702	0.650271	0.00802016	-1.06943	-0.254543	0.391678	-0.43811	-0.844482	-0.565197	-0.388476	2.09913
	BraA01g042710.3C.gene	-1.07649	1.37954	-0.148786	1.05283	-0.00157007	0.132359	-1.33788	-1.78809	0.20493	-0.392511	0.37314	-0.473568	0.828178	1.24792
	BraA01g042720.3C.gene	-1.91809	0.0200446	-0.237152	0.390546	-0.14874	0.561233	1.33216	-0.953901	-0.0593116	-0.489537	-1.04513	1.44677	1.27693	-0.175816
	BraA01g042750.3C.gene	-1.85456	0.348327	-0.18256	-0.662485	0.701018	0.58641	1.06385	-1.99527	-0.0911202	0.0544614	0.85796	0.748972	0.769389	-0.344389
	BraA01g042760.3C.gene	1.77868	-0.51125	-0.912728	0.773378	0.182972	-1.00966	-0.301392	2.01141	-0.662257	-0.103717	0.0473524	0.0886498	-0.170814	-1.21062
	BraA01g042770.3C.gene	0.758364	0.0143422	-0.964265	1.66476	-1.02827	-0.754976	0.310042	-0.109696	1.5553	1.06272	-0.792758	0.0309623	-1.25077	-0.495763
	BraA01g042800.3C.gene	-0.114874	0.281966	-1.60428	0.45022	0.278064	-0.829251	1.53815	-1.10051	0.484439	-0.61794	-0.2559	0.665861	-0.877148	1.7012
	BraA01g042860.3C.gene	2.16904	-0.289431	-0.624932	-0.470708	-0.689351	-0.291953	0.197333	-0.559853	-0.895979	0.708752	-0.3281	0.719376	-1.18096	1.53676
	BraA01g042890.3C.gene	-1.44407	0.344292	0.531101	0.596937	0.533551	0.884262	-1.44608	-1.26329	-0.312143	0.510289	1.62025	0.598606	-0.131214	-1.0225
	BraA01g042900.3C.gene	-0.860165	-0.593577	-0.481433	-0.269166	-0.199224	0.28655	2.11702	0.889949	0.979364	-0.129651	-1.66993	-0.285793	-0.71	0.92606
	BraA01g042910.3C.gene	1.86887	-0.0923657	-0.580213	-0.941147	-0.592353	-0.490428	0.827632	0.273483	-0.494281	1.65061	-0.274234	0.32789	-1.65643	0.172963
	BraA01g042920.3C.gene	2.10977	0.328483	-0.297647	-0.462818	-0.679666	-0.797459	-0.200669	1.94217	0.423828	-0.0484022	-0.561548	-0.666914	-1.13312	0.0439844
	BraA01g042940.3C.gene	-1.20417	1.24133	-0.3474	-0.24951	-0.463541	-0.510041	1.53334	0.846496	-0.754817	-0.939405	-0.175913	0.0561371	-0.806421	1.77392
	BraA01g042950.3C.gene	0.824621	-0.569671	-0.647571	-0.663161	-0.316703	-0.55758	1.93006	1.3608	-0.855584	0.442297	-1.44536	0.0305907	-0.481007	0.948263
	BraA01g043000.3C.gene	-0.673442	-0.49331	-0.298667	-1.24962	0.794516	1.72737	0.193155	0.205475	0.101314	-0.96502	-1.74231	0.75353	0.991583	0.655423
	BraA01g043010.3C.gene	-1.70895	0.501702	-0.0595586	0.757676	0.881768	0.651305	-1.02394	-2.08286	0.317925	0.462516	0.205616	0.89891	0.587214	-0.389323
	BraA01g043030.3C.gene	0.643503	-0.729693	-1.17979	-0.381473	-0.114971	-0.106138	1.86856	-2.03683	0.231035	1.11452	0.378761	0.450691	0.246873	-0.385041
	BraA01g043070.3C.gene	0.972252	1.24124	-0.129022	-1.30043	0.322051	0.185474	-1.29157	-1.26542	0.157584	0.0526557	0.15821	0.42196	1.66144	-1.18644
	BraA01g043090.3C.gene	2.00695	-0.0804975	-0.917426	-0.188808	-1.03231	0.116174	0.0959185	-1.1077	-0.317847	-0.175519	-0.121684	1.86869	-0.822536	0.676602
	BraA01g043100.3C.gene	0.253846	-0.8582	-0.95357	0.047425	-0.348611	-0.174489	2.0336	-1.21873	-0.648495	-0.128637	-0.994453	0.737315	1.06723	1.18577
	BraA01g043110.3C.gene	-1.92791	-0.181161	-0.478702	0.580245	0.65936	0.261195	1.08698	-2.20957	0.408433	0.572171	0.0179639	0.624736	0.467997	0.118264
	BraA01g043130.3C.gene	0.808531	0.0285681	-0.474188	-0.437358	-1.18954	-0.53323	1.79722	-0.462915	-1.7087	0.654493	0.422428	1.02421	-0.741859	0.812342
	BraA01g043150.3C.gene	-2.0058	0.0356071	-0.160605	1.00267	0.735029	0.6008	-0.207702	-1.89954	-0.443146	-0.214901	0.201963	0.372222	0.953749	1.02966
	BraA01g043160.3C.gene	1.79583	0.223675	-0.578942	-1.01173	-0.466447	-0.73879	0.776407	-0.230862	0.254793	1.03832	0.11172	0.220022	-2.07016	0.676174
	BraA01g043170.3C.gene	-1.27641	1.79066	0.504652	0.0738087	-0.21141	0.0447129	-0.926019	-1.20935	-0.49676	1.64698	0.985858	0.0726237	-0.274263	-0.725087
	BraA01g043180.3C.gene	-0.9369	-0.647451	-0.0805665	-0.419653	1.99085	0.572474	-0.478756	-1.10946	0.423549	-0.442633	-0.22182	-0.170281	2.01718	-0.496538
	BraA01g043230.3C.gene	-1.38987	-0.63981	0.050544	0.338004	1.87429	-0.0853081	-0.147846	-0.998362	0.214429	-0.437305	-0.59308	-0.353348	2.06874	0.0989307
	BraA01g043240.3C.gene	-1.13093	-0.96443	-0.410978	0.419482	1.84275	0.223263	0.0208386	-0.69423	-0.108233	-0.522199	-0.610207	-0.152843	2.19682	-0.109109
	BraA01g043260.3C.gene	-1.24227	-0.481343	-0.456363	-0.0299455	1.90459	0.566086	-0.260756	-1.40752	-0.628254	-0.591591	-0.175903	0.290619	1.22393	1.28872
	BraA01g043290.3C.gene	2.01524	-0.678031	-0.772398	0.452249	-0.384727	-0.722367	0.0900288	2.12871	-0.8191	-0.649498	-0.328676	-0.163807	-0.420645	0.253015
	BraA01g043310.3C.gene	1.96541	-0.630162	-0.989985	-0.299092	-0.557493	-0.0827283	0.594052	2.14314	-0.554096	-0.662051	-0.372276	0.277968	-0.193777	-0.638911
	BraA01g043320.3C.gene	-1.68611	0.302165	1.56586	-0.645346	0.0237221	-0.00388186	0.443593	-1.89286	1.4206	-0.34173	-0.011616	0.0858604	0.346694	0.393049
	BraA01g043370.3C.gene	-0.48626	-0.576035	-0.515712	2.2088	-0.128917	-0.519662	0.0177875	-1.68532	0.326243	0.229049	0.53801	0.235179	1.31692	-0.960086
	BraA01g043380.3C.gene	0.0761282	0.155753	-1.43464	0.30438	0.289539	-1.02786	1.6367	-0.851627	0.286664	0.848042	0.634662	-0.210576	-1.72766	1.0205
	BraA01g043390.3C.gene	1.48869	-0.644291	-0.648991	-1.00356	-0.481397	-0.0174864	1.30703	-0.691229	0.14785	0.947451	-1.57745	0.950646	-0.65864	0.881367
	BraA01g043400.3C.gene	-1.14682	0.301303	0.0451861	-0.276752	1.79347	0.363694	-1.08008	-0.630847	-0.354335	-0.199414	-0.354033	-0.171442	2.23703	-0.526958
	BraA01g043410.3C.gene	-0.222253	-0.627958	-0.464268	-1.01901	-0.0968838	0.396769	2.0336	-1.85636	-0.703289	0.447622	-0.0220541	0.521281	1.18467	0.428125
	BraA01g043450.3C.gene	-1.28845	-0.450545	-1.00954	0.995725	0.0466596	0.274872	1.43127	-1.30903	-0.54284	0.302184	-0.330148	0.594212	-0.499982	1.7856
	BraA01g043480.3C.gene	-1.99836	-0.0502372	-0.367628	0.53873	0.568244	1.1011	0.208155	-2.12474	0.00955366	-0.0995786	0.598124	0.891028	0.536784	0.188828
	BraA01g043490.3C.gene	-1.80928	-0.314028	0.514366	-0.406268	1.04813	1.04572	-0.0786418	-1.23373	-0.0615927	-0.331926	-0.199668	0.254726	2.01559	-0.443391
	BraA01g043530.3C.gene	1.17284	1.25962	-1.00616	0.00527472	-0.461204	-1.30429	0.333923	0.973814	-0.12145	0.959081	0.505878	-0.312104	-1.93891	-0.0663069
	BraA01g043570.3C.gene	-1.14222	-0.105392	-0.366182	1.49505	1.22601	-0.238328	-0.868938	-1.71181	-0.196958	1.10326	0.711947	0.480835	0.513706	-0.900978
	BraA01g043580.3C.gene	2.26081	-0.354472	-0.383852	-0.45462	-0.42029	-0.430429	-0.217147	2.03318	-0.650184	0.617621	-0.42925	-0.573752	-0.658347	-0.339272
	BraA01g043600.3C.gene	-1.98363	-0.156365	-0.171698	0.0207752	0.887846	1.04669	0.356386	-1.82914	0.704349	-0.179543	0.25727	0.760264	0.992102	-0.705304
	BraA01g043660.3C.gene	-1.0098	-0.575723	-0.0218841	0.0151424	1.83104	0.676508	-0.915292	-1.26394	-0.165244	-0.361747	-0.0620516	0.274078	1.99752	-0.418608
	BraA01g043680.3C.gene	0.517317	-0.441193	-0.62141	-0.798706	-0.480193	-0.232292	2.05648	-0.920832	0.473561	-0.397535	0.472016	-0.129534	-1.23276	1.73508
	BraA01g043690.3C.gene	-2.12805	0.051439	-0.129184	0.191394	0.487698	0.685255	0.841445	-1.96334	-0.593124	0.199696	0.530507	0.921389	0.779415	0.125458
	BraA01g043750.3C.gene	-0.454602	0.771645	-1.04617	0.402376	-0.373957	-0.983094	1.6838	-1.29428	-0.171596	0.299539	0.676437	0.0868957	-1.15115	1.55416
	BraA01g043760.3C.gene	-0.79552	1.91773	-0.250491	0.766327	-0.841327	-0.482815	-0.3139	0.982234	0.402124	-0.286764	0.582116	0.744062	-1.90523	-0.51854
	BraA01g043770.3C.gene	-0.970548	-1.0294	-0.875675	0.12437	1.52964	0.355723	0.865892	-0.955348	-0.18154	-0.59846	-0.641149	0.087938	2.05495	0.233608
	BraA01g043810.3C.gene	-0.868059	1.5556	0.417698	-0.691888	-0.180607	0.91166	-1.1444	-0.884232	-0.599842	0.510684	1.58663	0.878522	-0.433103	-1.05866
	BraA01g043820.3C.gene	-2.08358	0.938824	-0.219399	0.217808	0.154833	0.784039	0.207471	-2.04562	0.183798	0.337091	0.272888	1.09645	0.513165	-0.35777
	BraA01g043830.3C.gene	-0.900705	-1.14033	-1.03991	0.288445	0.642814	1.07404	1.07565	-1.92554	0.0228278	0.663413	-0.308281	0.653832	1.12868	-0.234927
	BraA01g043860.3C.gene	-0.898087	1.22837	0.0788071	0.51665	0.665443	0.127088	-1.71827	-0.326904	-0.254905	1.57033	0.787307	-0.0964102	-0.0264305	-1.65299
	BraA01g043880.3C.gene	2.07516	-0.0668135	-0.604418	-0.575692	-0.390265	-0.829022	0.391052	1.10807	-0.363981	1.44528	-1.02733	-0.24862	-1.16962	0.256205
	BraA01g043890.3C.gene	-0.366021	-0.393186	-0.482945	-0.42696	-0.190455	-0.398869	2.25844	0.808965	-0.222306	-0.322512	-0.680703	-0.669337	-0.815581	1.90147
	BraA01g043900.3C.gene	-1.81806	0.979382	0.0394362	0.928821	0.217951	0.444022	-0.791556	-1.68464	-0.885543	0.600501	0.586311	1.29112	0.0792945	0.0129535
	BraA01g043920.3C.gene	0.283024	-0.696493	-0.803768	-0.679569	-0.271393	0.108716	2.05948	-0.321402	2.10575	-0.801359	-0.692151	-0.552249	0.0981405	0.163269
	BraA01g043940.3C.gene	-2.0093	0.829921	-0.404689	0.624299	0.844652	0.0440088	0.0711064	-1.59918	-0.271598	0.712435	0.0210151	0.600391	1.35388	-0.816942
	BraA01g043980.3C.gene	0.79433	1.08893	0.890629	-0.204206	-1.16369	0.00614492	-1.41214	0.812355	0.440792	0.172835	1.49736	-0.93474	-1.10109	-0.887512
	BraA01g043990.3C.gene	-0.313394	-0.849073	-1.03189	-0.635099	1.36277	0.108852	1.35784	-1.06739	0.949251	-0.109251	0.0680123	0.403464	1.24735	-1.49143
	BraA01g044020.3C.gene	1.88524	0.599434	-0.498203	-0.0755664	-1.01045	-0.900901	0.000453395	0.394079	-0.623038	-0.339877	-0.18406	-0.33796	-0.970806	2.06166
	BraA01g044030.3C.gene	-0.919571	1.29215	-0.0615677	-0.475809	0.435087	1.09545	-1.36574	-1.79266	0.987106	0.596119	0.609096	0.47722	-0.924974	0.0480942
	BraA01g044050.3C.gene	0.850939	-0.858051	-0.642825	-0.619356	-0.855379	0.448317	1.67635	1.80744	-0.555949	-0.602341	-0.62332	-0.310723	-0.733797	1.01869
	BraA01g044060.3C.gene	1.71086	-0.637813	-0.883084	-0.505321	-0.561105	-0.244423	1.12089	0.483328	-0.80247	-0.0137929	-0.331826	0.45354	-1.44102	1.65224
	BraA01g044070.3C.gene	1.49312	0.956882	-0.882081	-0.293659	-0.613705	-1.1657	0.505149	-0.304207	0.898714	1.24803	0.64088	-0.933776	-1.50243	-0.0472123
	BraA01g044080.3C.gene	1.22852	0.107558	-1.71654	0.577231	-0.259053	-0.720658	0.782942	-0.761096	0.114977	1.33603	0.0692527	-0.466214	-1.44214	1.14918
	BraA01g044150.3C.gene	1.0005	0.864492	-0.971015	-1.03222	-0.00591359	-0.984536	1.1287	-1.42612	0.306129	1.75081	0.367813	-0.205208	-0.793567	0.000149009
	BraA01g044160.3C.gene	-0.847321	-0.847319	1.18083	0.868264	1.13944	-0.718	-0.775894	2.20132	-0.522904	-0.509695	-0.496519	-0.31294	0.145917	-0.505182
	BraA01g044170.3C.gene	-1.45797	0.194246	-0.513605	0.881383	1.25142	0.586047	-0.941519	-1.88928	0.107838	-0.207301	-0.0838253	0.384898	0.212669	1.475
	BraA01g044180.3C.gene	-0.492625	-0.485808	-1.10288	-0.0593695	-0.206884	0.306864	2.0407	-0.0514834	-0.190598	-0.910131	-0.531384	0.395217	-0.745802	2.03418
	BraA01g044200.3C.gene	1.86846	-0.0780845	-0.426237	0.804926	-0.458659	-0.850528	-0.859882	2.09837	0.260735	-0.501741	-0.636203	-0.723372	-0.584463	0.0866767
	BraA01g044220.3C.gene	1.26694	-0.698387	-0.644054	-0.521494	-0.788181	-0.212887	1.59806	2.13401	-0.627204	-0.765294	-0.528894	0.0587351	0.135363	-0.40672
	BraA01g044230.3C.gene	1.64784	-0.621386	-0.628159	-0.671113	-0.146343	-0.776385	1.19554	2.12029	-0.484542	-0.656126	-0.459077	-0.365749	-0.568617	0.413822
	BraA01g044240.3C.gene	-1.53637	-0.633716	-0.613626	0.0913978	1.35968	0.907574	0.425055	-1.88894	0.590577	-0.307592	0.359926	0.890118	0.886235	-0.530323
	BraA01g044250.3C.gene	1.96698	-0.904767	-0.46383	-0.526082	-0.621129	-0.102466	0.651293	-1.55377	0.6005	0.0205933	0.227741	0.0907631	-0.912764	1.52694
	BraA01g044270.3C.gene	1.77619	-0.172823	-0.986883	-0.0279826	-0.665303	-0.796757	0.873555	2.12707	-0.136443	-0.406163	0.199875	-0.813314	-0.729539	-0.24149
	BraA01g044300.3C.gene	1.44125	0.949241	-0.581809	0.303648	0.122586	-1.31566	-0.919259	0.63849	1.3846	-0.344903	0.05649	-1.29662	-1.16134	0.723285
	BraA01g044340.3C.gene	-1.51921	-0.171947	-0.0619231	-0.106822	0.362542	1.84292	-0.345564	-1.4648	-0.0873141	-0.66909	0.103872	1.03219	1.47372	-0.388576
	BraA01g044400.3C.gene	-1.14717	-0.0561593	0.141475	0.780222	-0.316356	1.67253	-1.07455	-1.10454	-0.610395	-0.649229	-0.116331	0.402943	1.94759	0.129964
	BraA01g044410.3C.gene	-1.85889	0.210965	0.24559	0.580926	0.879119	0.785921	-0.843632	-1.92807	0.116737	0.91202	0.658252	0.3062	0.64121	-0.706347
	BraA01g044420.3C.gene	-2.06744	1.12231	-0.0563304	0.116776	-0.0279555	0.582915	0.32973	-1.9944	0.175907	0.69658	1.15521	0.157545	0.158218	-0.349061
	BraA01g044430.3C.gene	-1.66649	-0.552694	-0.545417	0.441948	1.32687	0.78786	0.207929	-2.02514	-0.00539509	-0.150866	-0.095656	0.462496	0.964942	0.849619
	BraA01g044440.3C.gene	2.24116	-0.515697	-0.476521	-0.325253	-0.469485	-0.392707	-0.061492	0.873985	-0.661724	0.387888	-1.13268	-1.28459	1.08705	0.730068
	BraA01g044450.3C.gene	-0.537831	-0.00539587	-0.52353	-1.14312	-0.0935468	0.2949	2.00853	-1.02404	-0.645664	0.118566	1.02956	1.37215	0.354414	-1.20498
	BraA01g044480.3C.gene	-0.380052	1.94543	0.0795016	-0.459133	-0.628262	0.528615	-1.0861	-0.711692	-0.232534	0.548881	1.74884	0.430156	-1.28167	-0.501989
	BraA01g044490.3C.gene	-1.22933	1.71737	0.579627	-0.283672	0.295749	-0.0641794	-1.01556	-1.76358	0.839667	0.987144	0.859349	0.0163679	-0.593416	-0.345527
	BraA01g044530.3C.gene	-1.71672	0.174933	-0.593414	-0.345141	0.367454	0.753267	1.35962	-2.0631	-0.399705	0.645789	0.382991	0.491233	0.8803	0.0624875
	BraA01g044560.3C.gene	-1.73098	0.437349	0.31085	0.541246	0.975151	0.548533	-1.08215	-1.47702	-0.274813	-0.705477	-0.16286	0.262734	0.748096	1.60934
	BraA01g044590.3C.gene	-1.98665	0.263242	-0.152469	0.855759	0.540646	0.88048	-0.401007	-2.12485	0.069566	0.0967559	0.193508	0.699959	0.0987956	0.966264
	BraA01g044600.3C.gene	-0.54826	0.87738	-1.02184	1.57819	0.456745	-1.04886	-0.293357	-0.375939	0.675447	1.05681	0.390595	0.368566	-1.99571	-0.11977
	BraA01g044610.3C.gene	0.183433	-0.756689	-0.716099	-0.428191	-0.482698	0.0891585	2.11109	0.993105	-0.393902	-0.727454	-0.852103	-0.469707	-0.354634	1.8047
	BraA01g044640.3C.gene	2.16989	-0.385429	-0.544441	-0.39056	-0.555696	-0.560484	0.266722	2.26074	-0.394299	-0.436356	-0.366752	-0.356177	-0.47959	-0.227569
	BraA01g044660.3C.gene	-0.542691	-0.895801	-1.01329	-0.371065	0.494069	0.538745	1.79004	0.165099	0.265503	-1.46843	-1.31443	0.451952	0.885269	1.01503
	BraA01g044690.3C.gene	-1.19409	-0.133592	-1.08522	-0.568463	0.992399	1.20966	0.7793	0.14228	-0.849854	-0.301238	2.13944	-0.426821	-0.0693278	-0.634482
	BraA01g044700.3C.gene	-0.684996	0.884456	-0.827524	-0.264974	1.72695	0.158995	-0.992909	-1.2917	0.733811	-0.617101	0.50347	1.11805	0.727785	-1.17431
	BraA01g044720.3C.gene	-1.47733	0.358308	-0.915416	1.24086	1.00431	0.269166	-0.479901	-2.1161	-0.0305763	0.721523	0.312074	-0.0402065	0.920543	0.232746
	BraA01g044740.3C.gene	1.43626	-0.722659	-0.255937	1.45037	-0.734804	-0.492573	-0.680653	-0.454205	-0.648354	1.44656	-0.664639	-0.495943	1.47123	-0.654652
	BraA01g044750.3C.gene	2.12945	0.283421	-0.526617	-0.246238	-0.778304	-0.618098	-0.243616	2.18526	-0.505405	-0.112671	0.0366942	-0.314761	-0.756777	-0.532339
	BraA01g044760.3C.gene	1.87727	-0.500248	-0.725806	-0.582763	-0.572787	-0.420118	0.924448	1.14371	-0.272338	-0.108952	-0.776583	-0.132395	-1.33643	1.48298
	BraA01g044770.3C.gene	1.9956	-0.537288	-0.567137	0.333067	-0.639427	-0.890924	0.306108	2.21558	-0.275771	-0.686286	-0.341283	-0.112221	-0.618073	-0.181942
	BraA01g044780.3C.gene	1.27789	0.0135366	-1.63204	0.210973	-0.749392	-0.156637	1.03568	2.10749	0.0339395	-0.83748	-0.123034	0.0292814	-0.837142	-0.373052
	BraA01g044790.3C.gene	-1.1082	1.92839	0.00650012	0.459485	-0.796293	-0.45465	-0.0352399	-0.546464	-0.412195	0.488766	1.77376	0.558894	-1.15394	-0.708814
	BraA01g044800.3C.gene	-1.4997	-0.17062	-0.662241	-0.270115	1.05057	1.44763	0.104469	1.35236	-1.40896	-0.572297	0.315057	0.975009	0.212537	-0.873702
	BraA01g044810.3C.gene	2.26078	-0.246156	-0.386577	-0.300457	-0.423273	-0.468353	-0.435961	2.26756	-0.352506	-0.388291	-0.388146	-0.387146	-0.387156	-0.364313
	BraA01g044820.3C.gene	-1.33793	0.108136	0.118619	1.85906	0.339069	-0.437728	-0.649231	-0.683072	0.0353261	-0.46118	-0.575108	-0.525451	0.0389776	2.17051
	BraA01g044840.3C.gene	2.23058	-0.276022	-0.277438	-0.104743	-0.531852	-0.654731	-0.385796	1.41877	0.909621	-0.766004	-0.93999	-0.982952	-0.393371	0.753926
	BraA01g044850.3C.gene	1.92203	0.212599	-0.652817	-0.919907	0.199814	0.192802	-0.95452	1.28022	0.485785	-1.14357	-1.20654	-0.628579	0.266378	0.946301
	BraA01g044860.3C.gene	1.44628	0.111016	-1.25871	0.493291	-0.180765	-1.26703	0.655921	0.934875	-0.273945	-0.679762	-0.768762	1.5294	0.460867	-1.20267
	BraA01g044880.3C.gene	-1.09126	-0.569743	-0.657469	1.53454	1.25437	-0.316973	-0.153464	-1.02864	-0.131799	-0.149643	-0.522481	-0.272864	-0.0285598	2.13398
	BraA01g044890.3C.gene	-0.155481	1.74803	-0.177364	0.804465	-0.358572	-1.36712	-0.493957	-1.29532	0.974351	0.738079	0.716399	-0.503068	-1.28036	0.64992
	BraA01g044920.3C.gene	-0.773347	-0.00186576	-0.972818	2.05364	0.265385	-0.23714	-0.333854	-0.894372	0.708173	1.76104	0.199762	-0.17607	-0.4466	-1.15194
	BraA01g044930.3C.gene	0.741987	0.800324	-0.345777	1.47997	-1.00182	-0.621551	-1.05313	-0.248976	-0.464952	1.71473	0.531375	0.213556	-1.55469	-0.19104
	BraA01g044940.3C.gene	-0.495303	-0.183882	-1.01916	-0.0859372	-0.269288	-0.089845	2.14341	-2.03891	0.0129996	0.829006	0.127193	0.362238	-0.261795	0.96927
	BraA02g000010.3C.gene	2.23858	-0.325024	-0.547282	-0.47233	-0.323808	-0.500858	-0.0692767	2.03828	0.226213	-1.22175	-0.211034	-0.211142	-0.41003	-0.210533
	BraA02g000030.3C.gene	-1.4269	-0.655471	-0.254932	0.763165	0.423842	1.5865	-0.436198	-0.929668	-0.157154	-0.89913	0.486812	0.721942	1.66186	-0.884661
	BraA02g000050.3C.gene	-0.156951	1.88871	0.242207	0.505348	-0.985189	-0.807489	-0.686635	-0.0738059	-0.493049	0.228114	1.78309	0.577498	-1.27791	-0.743943
	BraA02g000070.3C.gene	-0.436974	-1.11881	-0.603939	0.416905	-0.343395	0.114483	1.97173	1.33654	-0.785876	-0.85216	-0.89622	-0.140178	-0.090015	1.42791
	BraA02g000100.3C.gene	-0.15498	-1.04653	-0.530339	0.63462	0.225301	-0.936238	1.80816	-0.961524	-0.257459	2.14386	-0.126056	-0.371524	-0.503345	0.0760499
	BraA02g000110.3C.gene	-1.71406	-0.363579	-0.178523	1.63913	0.416046	0.195104	0.00587775	-1.83578	-0.236267	0.542062	-0.0786494	-0.236914	1.43019	0.415354
	BraA02g000120.3C.gene	0.935254	0.376392	-0.503396	-1.19604	-0.745173	-0.458854	1.59182	-0.0282824	-1.05744	-0.551826	1.39866	1.32952	-0.186215	-0.90441
	BraA02g000130.3C.gene	-0.270821	-0.864468	-0.430943	-0.691045	1.56094	-0.610247	1.30658	-0.655904	-0.399998	-1.04446	0.302919	-0.398083	0.187125	2.0084
	BraA02g000140.3C.gene	-0.829617	0.838157	-0.419146	-0.954828	-0.020148	-0.438916	1.8245	-1.26415	0.131442	-0.532863	1.00894	-0.603878	-0.350468	1.61098
	BraA02g000160.3C.gene	-1.82646	0.454113	0.224077	-0.322652	1.28215	0.660851	-0.472081	-1.05169	-0.348474	-0.0558329	1.16048	1.54072	-0.252759	-0.992454
[truncated: 19,037 more rows]
