# Supplementary material for: Comparative Transcriptome Analysis of Gene Expression and Regulatory Characteristics Associated with Different Vernalization Periods in Brassica rapa
Source: Genes (Basel). 2020 Apr 5;11(4):392. doi: 10.3390/genes11040392 (PMC7231026; doi:10.3390/genes11040392)
Supplement: Supplementary file 1 [file genes-11-00392-s001.zip › genes-740327-supplementary/Supplementary Materials/Table S10.xlsx]

## Sheet: Sheet1
Table S10 . Photoperiod and circadian clock related DEGs in two B. rapa accessions during the vernalization process (J for 'JWW'; X for 'XBJ').
Genes id	Description	Gene name	J1_FPKM	J2_FPKM	J3_FPKM	J4_FPKM	J5_FPKM	J6_FPKM	JCK_FPKM	log2(J4FPKM/J1FPKM)	log2(J4FPKM/JCKFPKM)	X1_FPKM	X2_FPKM	X3_FPKM	X4_FPKM	X5_FPKM	X6_FPKM	XCK_FPKM	log2(X4FPKM/X1FPKM)	log2(X4FPKM/XCKFPKM)	KEGG_annotation	KEGG_pathway_annotation	GO_annotation
BraA06g006450.3C.gene	PREDICTED: phytochrome A [Brassica rapa]	PHYB	3.98656	22.4401	24.5295	21.4852	26.0056	28	28.1807	2.43013	-0.391366	13.4329	28.1112	31.7622	30.1429	45.664	37.4242	23.5457	1.16604	0.356353	K12120|0|brp:103871728|K12120 phytochrome A | (RefSeq) phytochrome A	Circadian rhythm - plant (ko04712)	Molecular Function: phosphorelay sensor kinase activity (GO:0000155);; Biological Process: phosphorelay signal transduction system (GO:0000160);; Cellular Component: intracellular (GO:0005622);; Biological Process: regulation of transcription, DNA-templated (GO:0006355);; Biological Process: detection of visible light (GO:0009584);; Biological Process: red, far-red light phototransduction (GO:000…
BraA09g062320.3C.gene	PREDICTED: phytochrome A-like [Brassica rapa]		0.407319	0.794647	1.19	1.17176	0.638394	1.8879	2.68837	1.52445	-1.19805	0.684498	0.898561	0.550957	0.72699	2.65322	3.33077	2.20297	0.0868878	-1.59944	K12120|0|brp:103843346|K12120 phytochrome A | (RefSeq) PHYA-BR-1; phytochrome A-like	Circadian rhythm - plant (ko04712)	Molecular Function: phosphorelay sensor kinase activity (GO:0000155);; Biological Process: phosphorelay signal transduction system (GO:0000160);; Molecular Function: mRNA binding (GO:0003729);; Cellular Component: cytoplasm (GO:0005737);; Biological Process: regulation of transcription, DNA-templated (GO:0006355);; Molecular Function: G-protein coupled photoreceptor activity (GO:0008020);; Biolog…
BraA06g031850.3C.gene	PREDICTED: two-component response regulator-like APRR5 isoform X1 [Brassica rapa]	APRR	19.3863	50.9631	41.3133	46.1996	95.0741	50.338	4.22258	1.25284	3.45168	40.796	11.3195	16.5396	68.8537	74.85	66.4799	2.33823	0.755106	4.88005	K12130|0|brp:103874318|K12130 pseudo-response regulator 5 | (RefSeq) two-component response regulator-like APRR5	Circadian rhythm - plant (ko04712)	Molecular Function: phosphorelay response regulator activity (GO:0000156);; Biological Process: phosphorelay signal transduction system (GO:0000160);; Molecular Function: DNA binding (GO:0003677);; Cellular Component: nucleus (GO:0005634);; Biological Process: circadian rhythm (GO:0007623);; Biological Process: photomorphogenesis (GO:0009640);; Biological Process: response to red light (GO:001011…
BraA09g006120.3C.gene	two-component response regulator-like APRR5 [Brassica rapa]		6.8475	18.0656	11.2098	11.0634	30.7856	15.6277	0.745911	0.692152	3.89065	18.4048	4.76069	10.7989	25.2138	22.2092	12.2593	2.00752	0.454132	3.65073	K12130|0|brp:103837062|K12130 pseudo-response regulator 5 | (RefSeq) two-component response regulator-like APRR5	Circadian rhythm - plant (ko04712)	Biological Process: phosphorelay signal transduction system (GO:0000160);; Cellular Component: intracellular (GO:0005622);;
BraA02g042140.3C.gene	PREDICTED: two-component response regulator-like APRR5 [Brassica rapa]		17.1053	11.586	8.48872	15.7194	27.8386	11.7599	4.54472	-0.121904	1.79028	19.7675	3.74898	3.67967	9.70917	12.2756	9.94487	0.777409	-1.02571	3.6426	K12130|0|brp:103854859|K12130 pseudo-response regulator 5 | (RefSeq) two-component response regulator-like APRR5	Circadian rhythm - plant (ko04712)	Molecular Function: phosphorelay response regulator activity (GO:0000156);; Biological Process: phosphorelay signal transduction system (GO:0000160);; Molecular Function: DNA binding (GO:0003677);; Cellular Component: nucleus (GO:0005634);; Biological Process: circadian rhythm (GO:0007623);; Biological Process: photomorphogenesis (GO:0009640);; Biological Process: response to red light (GO:001011…
BraA04g032300.3C.gene	PREDICTED: two-component response regulator-like APRR9 isoform X1 [Brassica rapa]		0.129686	12.8325	3.52797	9.81083	50.6008	4.757	0.029204	6.24128	8.39207	0.977323	1.57536	1.89716	11.9945	10.2476	6.25863	14.5551	3.61739	-0.27915	K12128|0|brp:103866306|K12128 pseudo-response regulator 9 | (RefSeq) two-component response regulator-like APRR9	Circadian rhythm - plant (ko04712)	Molecular Function: phosphorelay response regulator activity (GO:0000156);; Biological Process: phosphorelay signal transduction system (GO:0000160);; Molecular Function: DNA binding (GO:0003677);; Molecular Function: protein binding (GO:0005515);; Cellular Component: nucleus (GO:0005634);; Biological Process: circadian rhythm (GO:0007623);; Molecular Function: cation transmembrane transporter ac…
BraA05g001070.3C.gene	two-component response regulator-like APRR9 [Brassica rapa]		0.0467713	19.3563	5.82638	14.6273	79.7315	6.35896	0	8.28883	/	0.730817	0.91897	2.0325	9.02116	14.512	4.4065	6.09325	3.62573	0.566102	K12128|0|brp:103866432|K12128 pseudo-response regulator 9 | (RefSeq) two-component response regulator-like APRR9	Circadian rhythm - plant (ko04712)	Molecular Function: phosphorelay response regulator activity (GO:0000156);; Biological Process: phosphorelay signal transduction system (GO:0000160);; Molecular Function: DNA binding (GO:0003677);; Molecular Function: protein binding (GO:0005515);; Cellular Component: nucleus (GO:0005634);; Biological Process: cation transport (GO:0006812);; Biological Process: circadian rhythm (GO:0007623);; Bio…
BraA09g006930.3C.gene	two-component response regulator-like APRR1 [Brassica rapa]		198.359	25.0969	27.2006	50.5164	45.9808	44.0559	35.292	-1.97329	0.517408	186.2	68.7	78.414	53.8445	72.2557	70.051	4.08954	-1.78998	3.71879	K12127|0|brp:103837378|K12127 pseudo-response regulator 1 | (RefSeq) two-component response regulator-like APRR1	Circadian rhythm - plant (ko04712)	Molecular Function: phosphorelay response regulator activity (GO:0000156);; Biological Process: phosphorelay signal transduction system (GO:0000160);; Molecular Function: transcription factor activity, sequence-specific DNA binding (GO:0003700);; Molecular Function: protein binding (GO:0005515);; Cellular Component: nucleus (GO:0005634);; Biological Process: regulation of transcription, DNA-templ…
BraA02g000630.3C.gene	pseudo-response regulator 7a [Brassica rapa]		105.198	16.5572	16.4003	29.7458	30.3561	19.6061	8.05351	-1.82235	1.88499	107.056	23.0953	30.2405	15.1167	14.9218	15.5981	9.59599	-2.82415	0.655639	K12129|0|bna:106399293|K12129 pseudo-response regulator 7 | (RefSeq) two-component response regulator-like APRR7	Circadian rhythm - plant (ko04712)	Molecular Function: phosphorelay response regulator activity (GO:0000156);; Biological Process: phosphorelay signal transduction system (GO:0000160);; Molecular Function: DNA binding (GO:0003677);; Cellular Component: nucleus (GO:0005634);; Cellular Component: mitochondrion (GO:0005739);; Biological Process: circadian rhythm (GO:0007623);; Biological Process: response to temperature stimulus (GO:…
BraA10g032970.3C.gene	two-component response regulator-like APRR7 [Brassica rapa]		57.5999	59.6287	66.2474	76.7259	92.68	72.4521	5.22422	0.413646	3.87643	80.5835	66.2364	66.7484	52.5773	49.4804	65.5292	42.8931	-0.616044	0.293694	K12129|0|brp:103847424|K12129 pseudo-response regulator 7 | (RefSeq) two-component response regulator-like APRR7	Circadian rhythm - plant (ko04712)	Molecular Function: phosphorelay response regulator activity (GO:0000156);; Biological Process: phosphorelay signal transduction system (GO:0000160);; Molecular Function: DNA binding (GO:0003677);; Cellular Component: nucleus (GO:0005634);; Cellular Component: mitochondrion (GO:0005739);; Biological Process: circadian rhythm (GO:0007623);; Biological Process: response to temperature stimulus (GO:…
BraA10g017830.3C.gene	PREDICTED: two-component response regulator-like APRR3 isoform X1 [Brassica rapa]		47.0671	12.7666	10.5103	10.7568	23.4099	11.3139	12.8651	-2.12947	-0.25821	47.3439	13.3759	17.9924	16.6262	14.2881	9.11983	8.3673	-1.50972	0.990623	K12131|0|brp:103845423|K12131 pseudo-response regulator 3 | (RefSeq) two-component response regulator-like APRR3	Circadian rhythm - plant (ko04712)	Molecular Function: phosphorelay response regulator activity (GO:0000156);; Biological Process: phosphorelay signal transduction system (GO:0000160);; Molecular Function: protein binding (GO:0005515);; Cellular Component: nucleus (GO:0005634);; Biological Process: regulation of transcription, DNA-templated (GO:0006355);; Biological Process: negative regulation of protein binding (GO:0032091);; Bi…
Brassica_rapa_newGene_2118	two-component response regulator-like APRR9 isoform X1 [Brassica napus]		13.2494	3.58235	3.45949	3.93391	4.76582	4.97816	9.35454	-1.75189	-1.2497	12.2539	3.30896	2.64301	3.87033	5.23968	4.12477	6.34869	-1.66271	-0.714002	K12128|5.3834e-07|bna:106391972|K12128 pseudo-response regulator 9 | (RefSeq) two-component response regulator-like APRR9	Circadian rhythm - plant (ko04712)	--
BraA09g040290.3C.gene	PREDICTED: protein GIGANTEA isoform X1 [Brassica rapa]	GI	30.1201	28.4193	12.1064	39.562	98.6965	14.2125	0.326175	0.393387	6.92232	26.2724	19.0685	42.5307	32.6245	14.7933	17.5262	23.8652	0.312404	0.451043	K12124|0|brp:103249166|K12124 GIGANTEA | (RefSeq) GI; protein GIGANTEA	Circadian rhythm - plant (ko04712)	Molecular Function: protein binding (GO:0005515);; Cellular Component: nucleoplasm (GO:0005654);; Cellular Component: cytoplasm (GO:0005737);; Biological Process: regulation of transcription, DNA-templated (GO:0006355);; Biological Process: response to cold (GO:0009409);; Biological Process: red, far-red light phototransduction (GO:0009585);; Biological Process: response to blue light (GO:0009637…
BraA10g023730.3C.gene	PREDICTED: zinc finger protein CONSTANS [Brassica rapa]	CO	0.755874	0.656843	0.33061	2.21761	2.76329	1.32594	1.12655	1.55279	0.977096	0.593018	0.243419	0.215279	1.52273	6.20266	8.44039	0.0290287	1.36051	5.71303	K12135|0|brp:103846381|K12135 zinc finger protein CONSTANS | (RefSeq) CONST-BR-1; zinc finger protein CONSTANS	Circadian rhythm - plant (ko04712)	Cellular Component: nucleus (GO:0005634);; Molecular Function: zinc ion binding (GO:0008270);; Biological Process: regulation of flower development (GO:0009909);; Biological Process: far-red light signaling pathway (GO:0010018);;
BraA10g002940.3C.gene	PREDICTED: cryptochrome-2 isoform X1 [Brassica rapa]	CRY	45.0521	22.0286	24.6988	26.4786	29.2279	33.8644	32.6839	-0.766764	-0.303749	1.15397	0.0110033	0.008335	0.012843	0.0550093	0.0991253	0	-6.48948	/	K12119|0|bna:106371016|K12119 cryptochrome 2 | (RefSeq) cryptochrome-1-like	Circadian rhythm - plant (ko04712)	Biological Process: blue light signaling pathway (GO:0009785);; Molecular Function: blue light photoreceptor activity (GO:0009882);;
BraA08g034900.3C.gene	PREDICTED: cryptochrome-2 isoform X1 [Brassica rapa]		13.9802	20.3393	21.1711	31.2687	30.4226	33.0323	30.9363	1.16134	0.0154188	18.3277	12.568	14.1959	16.6239	28.2093	23.8783	11.9451	-0.140768	0.476843	K12119|0|brp:103836576|K12119 cryptochrome 2 | (RefSeq) CRY2b; cryptochrome-2	Circadian rhythm - plant (ko04712)	Molecular Function: ATP binding (GO:0005524);; Cellular Component: vacuole (GO:0005773);; Biological Process: chromatin remodeling (GO:0006338);; Biological Process: response to water deprivation (GO:0009414);; Biological Process: phototropism (GO:0009638);; Biological Process: response to absence of light (GO:0009646);; Biological Process: blue light signaling pathway (GO:0009785);; Molecular Fu…
BraA09g029430.3C.gene	cryptochrome-1-like [Brassica napus]		31.0369	53.5855	74.9943	69.9281	62.999	98.0462	90.5698	1.17189	-0.373157	43.2897	17.4475	16.5467	33.2687	69.858	51.5104	37.4374	-0.379858	-0.170316	K12118|0|bna:106429586|K12118 cryptochrome 1 | (RefSeq) cry1; cryptochrome-1-like	Circadian rhythm - plant (ko04712)	Molecular Function: protein kinase activity (GO:0004672);; Molecular Function: ATP binding (GO:0005524);; Cellular Component: cytoplasm (GO:0005737);; Biological Process: response to water deprivation (GO:0009414);; Biological Process: detection of light stimulus (GO:0009583);; Biological Process: phototropism (GO:0009638);; Biological Process: photomorphogenesis (GO:0009640);; Biological Process…
BraA07g031650.3C.gene	PREDICTED: protein TWIN SISTER of FT-like [Brassica rapa]	FT	0	0.539694	1.17378	1.56525	9.44168	6.622	0.040749	/	5.26348	0	2.50127	0.529113	2.87287	10.0742	36.2949	0.0364977	/	6.29854	K16223|4.23892e-75|brp:103831057|K16223 protein FLOWERING LOCUS T | (RefSeq) protein TWIN SISTER of FT-like	Circadian rhythm - plant (ko04712)	Molecular Function: phosphatidylethanolamine binding (GO:0008429);; Biological Process: regulation of flower development (GO:0009909);; Biological Process: photoperiodism, flowering (GO:0048573);;
BraA02g016700.3C.gene	PREDICTED: protein FLOWERING LOCUS T [Brassica rapa]		0	0.101533	0.0838607	0.186738	0.0438867	0.217748	0	/	/	0	0	0	0.32694	5.62848	23.0316	0.0496437	/	2.71935	K16223|3.72472e-125|brp:103852241|K16223 protein FLOWERING LOCUS T | (RefSeq) protein FLOWERING LOCUS T	Circadian rhythm - plant (ko04712)	Molecular Function: phosphatidylethanolamine binding (GO:0008429);; Biological Process: regulation of flower development (GO:0009909);; Biological Process: photoperiodism, flowering (GO:0048573);;
BraA08g035740.3C.gene	protein LHY-like isoform X1 [Brassica napus]	LHY	0.021075	51.6403	52.042	46.1105	59.8066	64.7655	26.6501	11.0953	0.790956	1.90644	23.7025	33.2464	61.8845	80.2769	79.2486	127.498	5.02063	-1.04282	K12133|0|bna:106407083|K12133 MYB-related transcription factor LHY | (RefSeq) protein LHY-like	Circadian rhythm - plant (ko04712)	Molecular Function: DNA binding (GO:0003677);; Cellular Component: nucleus (GO:0005634);; Biological Process: regulation of transcription, DNA-templated (GO:0006355);;
BraA10g000820.3C.gene	PREDICTED: protein LHY isoform X2 [Brassica rapa]		0.129746	145.418	106.531	112.819	138.597	150.117	48.2727	9.7641	1.22473	4.24888	25.3297	38.2462	143.161	165.944	148.123	330.942	5.07441	-1.20894	K12133|0|brp:103844616|K12133 MYB-related transcription factor LHY | (RefSeq) protein LHY	Circadian rhythm - plant (ko04712)	Molecular Function: transcription factor activity, sequence-specific DNA binding (GO:0003700);; Cellular Component: nucleus (GO:0005634);; Biological Process: response to cold (GO:0009409);; Biological Process: response to salt stress (GO:0009651);; Biological Process: response to ethylene (GO:0009723);; Biological Process: response to auxin (GO:0009733);; Biological Process: response to abscisic…
BraA02g043680.3C.gene	BnaAnng29770D [Brassica napus]	CDF	0.548459	47.2748	21.1327	39.7943	34.6745	24.0847	1.70764	6.18103	4.54248	0.778273	13.0555	12.3594	25.0707	24.8846	15.894	28.6229	5.00958	-0.191164	K16222|0|brp:103855006|K16222 Dof zinc finger protein DOF5.5 | (RefSeq) cyclic dof factor 1-like	Circadian rhythm - plant (ko04712)	Molecular Function: DNA binding (GO:0003677);; Molecular Function: transcription factor activity, sequence-specific DNA binding (GO:0003700);; Cellular Component: nucleus (GO:0005634);; Biological Process: cell death (GO:0008219);; Cellular Component: chloroplast thylakoid membrane (GO:0009535);; Cellular Component: chloroplast stroma (GO:0009570);; Biological Process: chloroplast organization (G…
BraA06g025960.3C.gene	cyclic dof factor 1-like [Brassica napus]		0.973217	6.89859	11.7877	13.3354	8.61549	13.1876	2.01051	3.77636	2.72963	0.572213	1.76675	0.384964	0.938028	2.64505	5.04769	1.2642	0.713078	-0.43052	K16222|3.56783e-176|bna:106351799|K16222 Dof zinc finger protein DOF5.5 | (RefSeq) cyclic dof factor 1-like	Circadian rhythm - plant (ko04712)	Molecular Function: DNA binding (GO:0003677);; Molecular Function: transcription factor activity, sequence-specific DNA binding (GO:0003700);; Cellular Component: nucleus (GO:0005634);; Cellular Component: mitochondrion (GO:0005739);; Biological Process: cell death (GO:0008219);; Cellular Component: chloroplast thylakoid (GO:0009534);; Cellular Component: chloroplast stroma (GO:0009570);; Biologi…
