# Supplementary material for: Comparative Transcriptome Analysis of Gene Expression and Regulatory Characteristics Associated with Different Vernalization Periods in Brassica rapa
Source: Genes (Basel). 2020 Apr 5;11(4):392. doi: 10.3390/genes11040392 (PMC7231026; doi:10.3390/genes11040392)
Supplement: Supplementary file 1 [file genes-11-00392-s001.zip › genes-740327-supplementary/Supplementary Materials/Table S11.xlsx]

## Sheet: Sheet1
Table S11 . Vernalization related DEGs in two B. rapa accessions during the vernalization process (J for 'JWW'; X for 'XBJ').
Genes id	Description	Gene name	J1_FPKM	J2_FPKM	J3_FPKM	J4_FPKM	J5_FPKM	J6_FPKM	JCK_FPKM	log2(J4FPKM/J1FPKM)	log2(J4FPKM/JCKFPKM)	X1_FPKM	X2_FPKM	X3_FPKM	X4_FPKM	X5_FPKM	X6_FPKM	XCK_FPKM	log2(X4FPKM/X1FPKM)	log2(X4FPKM/XCKFPKM)	KEGG_annotation	KEGG_pathway_annotation	GO_annotation
BraA01g033970.3C.gene	PREDICTED: B3 domain-containing transcription factor VRN1 [Brassica rapa]	VRN1	8.52822	3.86017	4.08143	6.51947	4.71378	4.91989	8.89221	-0.387489	-0.447787	4.61666	11.3829	10.1623	9.20961	9.72002	10.5969	7.59794	0.996293	0.277532	--	--	Cellular Component: nucleoplasm (GO:0005654);; Biological Process: regulation of transcription, DNA-templated (GO:0006355);; Biological Process: regulation of flower development (GO:0009909);; Biological Process: vernalization response (GO:0010048);; Molecular Function: sequence-specific DNA binding (GO:0043565);;
BraA05g028310.3C.gene	PREDICTED: B3 domain-containing transcription factor VRN1 [Brassica rapa]		15.6307	14.6092	15.1634	14.256	17.0575	16.0762	26.0249	-0.132812	-0.868318	12.9323	17.6689	15.7309	15.9908	19.1275	17.8084	17.6451	0.306257	-0.142026	--	--	Cellular Component: nucleoplasm (GO:0005654);; Biological Process: regulation of transcription, DNA-templated (GO:0006355);; Biological Process: regulation of flower development (GO:0009909);; Biological Process: vernalization response (GO:0010048);; Molecular Function: sequence-specific DNA binding (GO:0043565);;
BraA03g038610.3C.gene	B3 domain-containing transcription factor VRN1-like [Brassica rapa]		12.1327	5.22883	5.71609	6.80442	6.86332	5.98308	15.102	-0.834359	-1.15019	5.14061	6.88603	7.68515	7.41073	6.77996	7.06059	8.81735	0.527677	-0.25073	--	--	Cellular Component: nucleoplasm (GO:0005654);; Biological Process: regulation of transcription, DNA-templated (GO:0006355);; Biological Process: regulation of flower development (GO:0009909);; Biological Process: vernalization response (GO:0010048);; Molecular Function: sequence-specific DNA binding (GO:0043565);;
BraA03g038620.3C.gene	protein DMR6-LIKE OXYGENASE 1-like isoform X1 [Brassica napus]		2.38177	3.24064	1.82033	1.33028	1.19632	0.635496	0.674111	-0.840304	0.980674	1.07186	2.47944	3.54986	1.63258	0.946099	1.00542	2.39454	0.607031	-0.552596	--	--	Molecular Function: iron ion binding (GO:0005506);; Cellular Component: cytoplasm (GO:0005737);; Molecular Function: oxidoreductase activity, acting on paired donors, with incorporation or reduction of molecular oxygen, 2-oxoglutarate as one donor, and incorporation of one atom each of oxygen into both donors (GO:0016706);; Biological Process: oxidation-reduction process (GO:0055114);;
BraA08g012100.3C.gene	PREDICTED: polycomb group protein VERNALIZATION 2-like isoform X2 [Brassica rapa]	VRN2	13.7807	11.5304	11.7957	13.0308	10.9701	12.7436	15.7288	-0.0807215	-0.271482	9.99558	8.94273	9.08526	9.1053	8.47742	8.67393	8.494	-0.134584	0.100262	--	--	--
BraA02g012310.3C.gene	PREDICTED: protein VERNALIZATION INSENSITIVE 3-like isoform X3 [Brassica rapa]	VIN3	1.70665	4.45074	3.30227	3.65478	6.56303	4.72594	1.67249	1.09862	1.12779	1.70636	2.15541	3.09802	4.65952	6.29353	3.86495	2.36152	1.44926	0.980464	--	--	Biological Process: response to hypoxia (GO:0001666);; Molecular Function: protein binding (GO:0005515);; Cellular Component: chromatin silencing complex (GO:0005677);; Biological Process: transcription, DNA-templated (GO:0006351);; Biological Process: vernalization response (GO:0010048);; Cellular Component: nuclear speck (GO:0016607);; Biological Process: negative regulation of gene expression,…
BraA03g012460.3C.gene	PREDICTED: protein VERNALIZATION INSENSITIVE 3-like [Brassica rapa]		0.65496	5.57907	2.8791	2.37578	3.22977	1.56021	0.137971	1.85892	4.10596	8.47218	1.85848	3.91783	10.0924	8.41252	3.22768	0.052402	0.25246	7.58943	--	--	--
BraA10g027720.3C.gene	PREDICTED: MADS-box protein FLOWERING LOCUS C isoform X1 [Brassica rapa]	FLC	32.9728	2.63955	3.5454	2.5266	3.331	1.68339	64.6123	-3.706	-4.67654	20.5779	4.32378	2.60558	0.835813	0.462815	0.867477	13.0668	-4.62177	-3.96658	--	--	Molecular Function: DNA binding (GO:0003677);; Molecular Function: transcription factor activity, sequence-specific DNA binding (GO:0003700);; Cellular Component: nucleus (GO:0005634);; Biological Process: regulation of transcription, DNA-templated (GO:0006355);; Molecular Function: protein dimerization activity (GO:0046983);;
BraA02g003340.3C.gene	PREDICTED: MADS-box protein FLOWERING LOCUS C isoform X1 [Brassica rapa]		49.5002	9.61912	7.70385	7.13122	4.03088	5.03418	95.739	-2.79521	-3.74688	44.9914	31.5	15.2344	6.03608	3.2645	4.02272	86.9113	-2.89797	-3.84786	--	--	Molecular Function: DNA binding (GO:0003677);; Molecular Function: transcription factor activity, sequence-specific DNA binding (GO:0003700);; Cellular Component: nucleus (GO:0005634);; Biological Process: regulation of transcription, DNA-templated (GO:0006355);; Molecular Function: protein dimerization activity (GO:0046983);;
BraA03g004170.3C.gene	MADS-box protein FLOWERING LOCUS C [Brassica napus]		113.397	4.7147	4.06773	3.94103	1.27119	0.645266	128.75	-4.84667	-5.02985	108.346	46.8988	16.4088	2.12554	0.46507	0.652543	152.965	-5.67167	-6.16922	--	--	Molecular Function: DNA binding (GO:0003677);; Molecular Function: transcription factor activity, sequence-specific DNA binding (GO:0003700);; Cellular Component: nucleus (GO:0005634);; Biological Process: regulation of transcription, DNA-templated (GO:0006355);; Molecular Function: protein dimerization activity (GO:0046983);;
BraA03g015950.3C.gene	PREDICTED: MADS-box protein FLOWERING LOCUS C-like [Brassica rapa]		0.0359907	0	0	0	0	0	0.0163743	/	/	0.278442	0.061404	0.0816947	0	0	0.0185767	0.094539	/	/	K09260|4.68319e-35|bna:106387891|K09260 MADS-box transcription enhancer factor 2A | (RefSeq) FLC.A3-b, FLC5; MADS-box protein FLOWERING LOCUS C-like	--	Biological Process: MAPK cascade (GO:0000165);; Molecular Function: RNA polymerase II regulatory region sequence-specific DNA binding (GO:0000977);; Molecular Function: transcription factor activity, sequence-specific DNA binding (GO:0003700);; Cellular Component: nucleus (GO:0005634);; Biological Process: negative regulation of flower development (GO:0009910);; Biological Process: vernalization …
BraA10g009310.3C.gene	PREDICTED: protein FRIGIDA [Brassica rapa]	FRI	3.35517	4.25707	4.11457	5.79051	6.52172	7.43476	5.3933	0.787306	0.102522	2.77667	4.32837	5.55874	4.52988	5.14802	5.7476	4.11287	0.706115	0.139326	--	--	--
BraA02g016700.3C.gene	PREDICTED: protein FLOWERING LOCUS T [Brassica rapa]	FT	0	0.101533	0.0838607	0.186738	0.0438867	0.217748	0	/	/	0	0	0	0.32694	5.62848	23.0316	0.0496437	/	2.71935	K16223|3.72472e-125|brp:103852241|K16223 protein FLOWERING LOCUS T | (RefSeq) protein FLOWERING LOCUS T	Circadian rhythm - plant (ko04712)	Molecular Function: phosphatidylethanolamine binding (GO:0008429);; Biological Process: regulation of flower development (GO:0009909);; Biological Process: photoperiodism, flowering (GO:0048573);;
BraA07g031650.3C.gene	PREDICTED: protein TWIN SISTER of FT-like [Brassica rapa]		0	0.539694	1.17378	1.56525	9.44168	6.622	0.040749	/	5.26348	0	2.50127	0.529113	2.87287	10.0742	36.2949	0.0364977	/	6.29854	K16223|4.23892e-75|brp:103831057|K16223 protein FLOWERING LOCUS T | (RefSeq) protein TWIN SISTER of FT-like	Circadian rhythm - plant (ko04712)	Molecular Function: phosphatidylethanolamine binding (GO:0008429);; Biological Process: regulation of flower development (GO:0009909);; Biological Process: photoperiodism, flowering (GO:0048573);;
BraA05g005360.3C.gene	BnaC04g04380D [Brassica napus]	SOC1	0.0300597	0.05033	0.122925	0.100715	0	0.431458	0.792314	1.74438	-2.97579	0.146289	0.43817	0.819071	0.870091	1.6121	1.51713	1.14748	2.57235	-0.399228	K09264|1.35138e-149|brp:103866912|K09264 MADS-box transcription factor, plant | (RefSeq) agamous-like MADS-box protein AGL6	--	Biological Process: MAPK cascade (GO:0000165);; Molecular Function: RNA polymerase II regulatory region sequence-specific DNA binding (GO:0000977);; Molecular Function: transcription factor activity, sequence-specific DNA binding (GO:0003700);; Cellular Component: nucleus (GO:0005634);; Biological Process: positive regulation of flower development (GO:0009911);; Biological Process: vegetative to …
BraA03g023780.3C.gene	BnaA03g56870D [Brassica napus]		0.0207303	0.393447	0.333911	1.8799	0.676204	0.954234	0.0424737	6.50277	5.46794	0.0365043	0.0119407	0	0	0.0746303	0.045027	0.0132773	/	/	K09264|0|brp:103858178|K09264 MADS-box transcription factor, plant | (RefSeq) agamous-like MADS-box protein AGL6	--	Biological Process: MAPK cascade (GO:0000165);; Molecular Function: RNA polymerase II regulatory region sequence-specific DNA binding (GO:0000977);; Molecular Function: transcription factor activity, sequence-specific DNA binding (GO:0003700);; Cellular Component: nucleus (GO:0005634);; Biological Process: positive regulation of flower development (GO:0009911);; Biological Process: vegetative to …
BraA04g031640.3C.gene	PREDICTED: MADS-box protein SOC1-like [Brassica rapa]		8.85568	18.6435	19.7509	31.9486	34.8689	40.092	10.5215	1.85108	1.60241	25.904	86.1295	75.631	129.493	234.21	126.733	46.1345	2.32163	1.48896	--	--	Molecular Function: DNA binding (GO:0003677);; Molecular Function: transcription factor activity, sequence-specific DNA binding (GO:0003700);; Cellular Component: nucleus (GO:0005634);; Biological Process: regulation of transcription, DNA-templated (GO:0006355);; Molecular Function: protein dimerization activity (GO:0046983);;
