# Supplementary material for: Comparative Transcriptome Analysis of Gene Expression and Regulatory Characteristics Associated with Different Vernalization Periods in Brassica rapa
Source: Genes (Basel). 2020 Apr 5;11(4):392. doi: 10.3390/genes11040392 (PMC7231026; doi:10.3390/genes11040392)
Supplement: Supplementary file 1 [file genes-11-00392-s001.zip › genes-740327-supplementary/Supplementary Materials/Table S2.xlsx]

## Sheet: Sheet1
Table S2. Specific primers for differential gene sequences for qRT-PCR
Gene ID	Gene	Forward (5’ to 3’)	Reverse (5’ to 3’)
BraA02g017030.3C.gene	DELLA	GGCCCTCCAAGTCAAGACC	CCCATCAGCTCCAGCATAAA
BraA03g020010.3C.gene	PYL	CGCTGTGACAGACGGAGACT	CGGACCATACGGCAGAAAT
BraA09g002530.3C.gene	JAR1	GTGCCTATTGTTTCCCATGC	CTTTTGTCGCCCTTCTGTTG
BraA09g003800.3C.gene	AHP	TGTGAAGGGCTTTCTGGATG	GGAGACTTACAAAGCTCTAGCCAT
BraA07g026840.3C.gene	TGA	AAAGCAGGAGGGTTAGCGA	TGAAGAGGTTTGCGTAATGGT
BraA02g008800.3C.gene	SPS	GGCAACCGTGATGGGATT	GGTAGGCGACTTGACCGTAGA
BraA06g019940.3C.gene	PYG	GCAGAAGGAAGTGGGTAGGC	TGTTGAGCACGAGAATGAAGC
BraA03g047370.3C.gene	BAM	GGGGAACAAGTGGACCTCA	AAGAACTTTCCGTATTCGCTGT
BraA09g040290.3C.gene	GI	TGAGCCTCTACCTATGGTTTGC	CCGTTCTTCTCGGTTGTTATTG
BraA06g031850.3C.gene	APRR	GCTCCCGCTTCAGTGTCTC	GTATCCTTCTTCGCTCCTCTTC
BraA02g012310.3C.gene	VIN3	GGAACAAGTGAAGGTGGCG	AACCCGATAACGGACCCA
BraA03g004170.3C.gene	FLC	GTGCGGCTGCTTGAACAT	CCTGACCAGGCTGGAGAAA
BraA10g020830.3C.gene	eEF1Bα2	AGCGATGCCTTCCCTAATG	CTTTCTTTTCCTCCTCGGTCT
