# Supplementary material for: Comparative Transcriptome Analysis of Gene Expression and Regulatory Characteristics Associated with Different Vernalization Periods in Brassica rapa
Source: Genes (Basel). 2020 Apr 5;11(4):392. doi: 10.3390/genes11040392 (PMC7231026; doi:10.3390/genes11040392)
Supplement: Supplementary file 1 [file genes-11-00392-s001.zip › genes-740327-supplementary/Supplementary Materials/Table S4.xlsx]

## Sheet: J_cluster_GO_anno
Table S4. GO classification of DEGs in each clusters for the 'JWW'. Red indicates the number of terms genes that continuously increase; blue indicates the number of terms genes that continuously decrease.
Cellular Components
Cluster_ID	extracellular space	lysosome	cytoskeleton	Golgi apparatus	nucleolus	peroxisome	endosome	nucleoplasm	nuclear envelope
Cluster_1	2	5		1	3		2		2
Cluster_2	6			1	13	1
Cluster_3	141	30	7	12	163	7	19	3	4
Cluster_4	26	13	5	2	49	1	8
Cluster_5	4	1	1	1	9			1
Cluster_6	3	2	1		29	1	14		2
Cluster_7	11	11	1	1	46	7	8	1	4
Cluster_8	14	17	1	4	60	8	15	6
Cluster_9	5	5	1		4	1	1		1
Cluster_10	14	14	1	2	50	2	14		2
Cluster_11	6	10	1	1	15		4	1
Cluster_12	8	2	1	1	20	1	9	0	2
Cluster_13	10	15	1	2	29	6	8	6	1
Cluster_14	1	4	1	1	9		5
Cluster_15	18	20	1	3	50	2	10	1	4
Cluster_16	7	2	1	1	31		15		1
Cluster_17	22	10	1	5	43	2	13	2	6
Cluster_18	38	17	1	8	87	7	43	3	4
Cluster_19	66	16	1	7	51	4	14	2	8
Cluster_20	7	5	1	1	38		21		1
Biological Processes
Cluster_ID	cell death	photosynthesis	abscission	cell cycle	cell-cell signaling	growth	regulation of gene expression, epigenetic	fruit ripening	pollen-pistil interaction	cell communication	pollination	cellular homeostasis
Cluster_1												3
Cluster_2		1		1
Cluster_3	2	4	1	7			37			2	2	1
Cluster_4		2		13	1		30			2	1	3
Cluster_5				2			6
Cluster_6		2		4			2			2	1	1
Cluster_7			2	3			13				1	1
Cluster_8		3	1	2			5	1	1		1	2
Cluster_9
Cluster_10	2	2		5			4			1		2
Cluster_11	1	3		2			2			1
Cluster_12		2		2			1			2		2
Cluster_13		2	1	9		1	3				1	3
Cluster_14		1		2					1
Cluster_15	1	5		3			8					6
Cluster_16	1		1	5						1
Cluster_17	1	2					3					1
Cluster_18	1	2	3	7			1					5
Cluster_19		4	1	5			4			1
Cluster_20				1						1
Molecular Functions
Cluster_ID	motor activity	signal transducer activity	carbohydrate binding	receptor activity	oxygen binding	nuclease activity	chromatin binding	lipid binding	enzyme regulator activity
Cluster_1	2			3			1	3	2
Cluster_2					1			3	2
Cluster_3	5	2	1	15	12	15	2	41	12
Cluster_4	4	1	3	6	9	12		22	10
Cluster_5				3			1	1
Cluster_6			1	3	2	1	1	9	8
Cluster_7	1			3	6	2		4	11
Cluster_8	3	1	2	7	10	8	1	7	20
Cluster_9					1	3		3	2
Cluster_10	2			7	6	3	2	3	7
Cluster_11				4	2	1		12
Cluster_12			2	6	4	5	2	8	4
Cluster_13			1	9	7	8	2	14	2
Cluster_14				1	1	2		6	1
Cluster_15		4	1	7	11	6	1	16	4
Cluster_16				2	3	2	1	7	2
Cluster_17	1			12	6	6	3	13	5
Cluster_18	1	1	5	5	11	9	8	25	9
Cluster_19	3		2	9	13	13	6	28	9
Cluster_20		1	1	4	3		1	5	1
