# Supplementary material for: Comparative Transcriptome Analysis of Gene Expression and Regulatory Characteristics Associated with Different Vernalization Periods in Brassica rapa
Source: Genes (Basel). 2020 Apr 5;11(4):392. doi: 10.3390/genes11040392 (PMC7231026; doi:10.3390/genes11040392)
Supplement: Supplementary file 1 [file genes-11-00392-s001.zip › genes-740327-supplementary/Supplementary Materials/Table S5.xlsx]

## Sheet: X_cluster_GO_anno
Table S5. GO classification of DEGs in each clusters for the 'XBJ'. Red indicates the number of terms genes that continuously increase; blue indicates the number of terms genes that continuously decrease.
Cellular Components
Cluster_ID	extracellular space	lysosome	cytoskeleton	Golgi apparatus	nucleolus	peroxisome	endosome	nucleoplasm	nuclear envelope
Cluster_1			4	9		2	2	26	5
Cluster_2	1	1	6	30	3	4	2	39	4
Cluster_3	2	1		9		14	2	39	17
Cluster_4	1	4		5		2		17	17
Cluster_5	1			4		4	2	17	4
Cluster_6	3	8	6	18	1	29	9	89	37
Cluster_7	2	2	5	3	5	12	1	23	24
Cluster_8	2	2	3	6	2	13	2	58	41
Cluster_9			2	4			1	12	18
Cluster_10	6	3	2	11	1	15	1	59	53
Cluster_11	3	10	2	27		20	9	97	50
Cluster_12	1			4		9	2	11	4
Cluster_13	5	8	6	42	5	34	8	94	39
Cluster_14	2	1	2	12	1	3	2	44	29
Cluster_15	2	2	1	8	1	5		17	6
Cluster_16	1	3	1	5		1		14	6
Cluster_17	9	6	4	20	3	18	7	105	38
Cluster_18	1	1	2			7	1	8	5
Cluster_19		2	3	7	4	5	5	26	9
Cluster_20				1		2	1	1	3
Biological Processes
Cluster_ID	cell death	photosynthesis	abscission	cell cycle	cell-cell signaling	growth	regulation of gene expression, epigenetic	fruit ripening	pollen-pistil interaction	cell communication	pollination	cellular homeostasis
Cluster_1					2				1
Cluster_2			2	1	2		1		1	1		2
Cluster_3	2	1	1		1		1	1	2			8
Cluster_4			1				1		3			2
Cluster_5			4		1
Cluster_6	1		8	1	3		4	2				39
Cluster_7			3				1	1	1			5
Cluster_8					1		1	1	1			18
Cluster_9			1									1
Cluster_10	2		2	1	2		1	1	2		1	11
Cluster_11	2		9		2		3	1	2		1	2
Cluster_12			1	1	1				3
Cluster_13			13	1	6			1	8			4
Cluster_14			10		4							1
Cluster_15			4	1	2							1
Cluster_16				1	1							2
Cluster_17	1		9		1	1		1	6			4
Cluster_18			1									11
Cluster_19	2		4		4							6
Cluster_20					2							1
Molecular Functions
Cluster_ID	motor activity	signal transducer activity	carbohydrate binding	receptor activity	oxygen binding	nuclease activity	chromatin binding	lipid binding	enzyme regulator activity
Cluster_1		2	1	3		4	3	7	2
Cluster_2	1	8	5	2		2		11
Cluster_3		3	3	5	1	2	1	7	1
Cluster_4		1	1	4		4		4
Cluster_5		1	2	2	1	1		9
Cluster_6	2	19	23	13	4	17	4	40	3
Cluster_7		5	4	5	1	4	3	17	1
Cluster_8	1	4	3	10	4	5	1	16	2
Cluster_9		2	1			2		3
Cluster_10	1	17	11	6	1	5	7	25
Cluster_11		11	5	16		13	2	16	3
Cluster_12		1	2	1			1	4	1
Cluster_13		11	13	12	2	17	4	20
Cluster_14		6	4	6	4	6	1	4
Cluster_15		2	4	3	2	3	2	4
Cluster_16				1		4	1	6	1
Cluster_17	5	9	7	7	2	8	1	16	1
Cluster_18		4	4			3		10	1
Cluster_19		3	11			8	1	8	3
Cluster_20		1	3			1		2
