# Supplementary material for: Comparative Transcriptome Analysis of Gene Expression and Regulatory Characteristics Associated with Different Vernalization Periods in Brassica rapa
Source: Genes (Basel). 2020 Apr 5;11(4):392. doi: 10.3390/genes11040392 (PMC7231026; doi:10.3390/genes11040392)
Supplement: Supplementary file 1 [file genes-11-00392-s001.zip › genes-740327-supplementary/Supplementary Materials/Table S6.xlsx]

## Sheet: Sheet1
Table S6. Analysis of pathways involving up- and downregulated genes for clusters in 'JWW'
cluster	down/up	KEGG_pathway_annotation	gene_number
7	up	Glycolysis / Gluconeogenesis (ko00010)	16
		Starch and sucrose metabolism (ko00500)	12
		Amino sugar and nucleotide sugar metabolism (ko00520)	11
		Oxidative phosphorylation (ko00190)	11
		Cysteine and methionine metabolism (ko00270)	9
		Plant hormone signal transduction (ko04075)	9
		Proteasome (ko03050)	9
		Phagosome (ko04145)	8
10	up	Endocytosis (ko04144)	14
		Glycolysis / Gluconeogenesis (ko00010)	11
		Proteasome (ko03050)	11
		Starch and sucrose metabolism (ko00500)	11
		Spliceosome (ko03040)	9
		Citrate cycle (TCA cycle) (ko00020)	8
		Protein processing in endoplasmic reticulum (ko04141)	8
		Ubiquitin mediated proteolysis (ko04120)	8
11	up	Plant hormone signal transduction (ko04075)	8
		Glutathione metabolism (ko00480)	6
		RNA transport (ko03013)	4
15	up	Proteasome (ko03050)	30
		Plant hormone signal transduction (ko04075)	23
		Glycolysis / Gluconeogenesis (ko00010)	15
		Protein processing in endoplasmic reticulum (ko04141)	13
		Ubiquitin mediated proteolysis (ko04120)	12
		Plant-pathogen interaction (ko04626)	9
		Spliceosome (ko03040)	9
		Glycerolipid metabolism (ko00561)	8
		mRNA surveillance pathway (ko03015)	8
13	up	Plant hormone signal transduction (ko04075)	21
		Plant-pathogen interaction (ko04626)	17
		Regulation of autophagy (ko04140)	13
		Endocytosis (ko04144)	11
		Spliceosome (ko03040)	8
		Ubiquitin mediated proteolysis (ko04120)	8
3	down	Ribosome (ko03010)	286
		Purine metabolism (ko00230)	49
		Plant hormone signal transduction (ko04075)	44
		Photosynthesis (ko00195)	34
		RNA transport (ko03013)	30
		Ribosome biogenesis in eukaryotes (ko03008)	27
		Spliceosome (ko03040)	27
		Protein processing in endoplasmic reticulum (ko04141)	26
		Oxidative phosphorylation (ko00190)	23
		Aminoacyl-tRNA biosynthesis (ko00970)	22
		Protein export (ko03060)	22
		RNA degradation (ko03018)	21
		Pyrimidine metabolism (ko00240)	21
		Porphyrin and chlorophyll metabolism (ko00860)	20
12	down	Glycolysis / Gluconeogenesis (ko00010)	8
		Plant hormone signal transduction (ko04075)	8
		Ribosome (ko03010)	7
		Oxidative phosphorylation (ko00190)	6
		Cysteine and methionine metabolism (ko00270)	5
		Fatty acid biosynthesis (ko00061)	5
		Starch and sucrose metabolism (ko00500)	5
19	down	Ribosome (ko03010)	69
		Plant hormone signal transduction (ko04075)	37
		Ribosome biogenesis in eukaryotes (ko03008)	25
		Spliceosome (ko03040)	18
		RNA transport (ko03013)	14
		Glutathione metabolism (ko00480)	12
		Ubiquitin mediated proteolysis (ko04120)	10
