# Supplementary material for: Comparative Transcriptome Analysis of Gene Expression and Regulatory Characteristics Associated with Different Vernalization Periods in Brassica rapa
Source: Genes (Basel). 2020 Apr 5;11(4):392. doi: 10.3390/genes11040392 (PMC7231026; doi:10.3390/genes11040392)
Supplement: Supplementary file 1 [file genes-11-00392-s001.zip › genes-740327-supplementary/Supplementary Materials/Table S7.xlsx]

## Sheet: Sheet1
Table S7. Analysis of pathways involving up- and downregulated genes for clusters in 'XBJ'
cluster	down/up	KEGG_pathway_annotation	gene_number
7	up	Plant hormone signal transduction (ko04075)	24
		Ribosome (ko03010)	22
		Spliceosome (ko03040)	12
		Plant-pathogen interaction (ko04626)	10
		Purine metabolism (ko00230)	9
		Ribosome biogenesis in eukaryotes (ko03008)	8
		RNA degradation (ko03018)	8
		RNA transport (ko03013)	8
10	up	Ribosome (ko03010)	79
		Plant hormone signal transduction (ko04075)	31
		Starch and sucrose metabolism (ko00500)	16
		Spliceosome (ko03040)	13
		Phenylpropanoid biosynthesis (ko00940)	12
		Glycolysis / Gluconeogenesis (ko00010)	11
		Oxidative phosphorylation (ko00190)	10
2	down	Amino sugar and nucleotide sugar metabolism (ko00520)	12
		Plant hormone signal transduction (ko04075)	11
		Phagosome (ko04145)	9
		Endocytosis (ko04144)	8
		Starch and sucrose metabolism (ko00500)	8
8	down	Ribosome (ko03010)	111
		Plant hormone signal transduction (ko04075)	18
		Photosynthesis (ko00195)	13
		RNA transport (ko03013)	9
		Photosynthesis - antenna proteins (ko00196)	8
		Purine metabolism (ko00230)	8
1	down	Plant hormone signal transduction (ko04075)	17
		Plant-pathogen interaction (ko04626)	9
		Starch and sucrose metabolism (ko00500)	7
		Amino sugar and nucleotide sugar metabolism (ko00520)	6
		Endocytosis (ko04144)	4
		Glycolysis / Gluconeogenesis (ko00010)	4
