# Supplementary material for: Comparative Transcriptome Analysis of Gene Expression and Regulatory Characteristics Associated with Different Vernalization Periods in Brassica rapa
Source: Genes (Basel). 2020 Apr 5;11(4):392. doi: 10.3390/genes11040392 (PMC7231026; doi:10.3390/genes11040392)
Supplement: Supplementary file 1 [file genes-11-00392-s001.zip › genes-740327-supplementary/Supplementary Materials/Table S8.xlsx]

## Sheet: Sheet1
Table S8 . Plant hormone related DEGs in two B. rapa accessions during the vernalization process (J for 'JWW'; X for 'XBJ').
Genes id	Description	Gene name	J1_FPKM	J2_FPKM	J3_FPKM	J4_FPKM	J5_FPKM	J6_FPKM	JCK_FPKM	log2(J4FPKM/J1FPKM)	log2(J4FPKM/JCKFPKM)	X1_FPKM	X2_FPKM	X3_FPKM	X4_FPKM	X5_FPKM	X6_FPKM	XCK_FPKM	log2(X4FPKM/X1FPKM)	log2(X4FPKM/XCKFPKM)	KEGG_annotation	KEGG_pathway_annotation	GO_annotation
AUX related
BraA02g024300.3C.gene	PREDICTED: auxin transporter-like protein 3 [Brassica rapa]	AUX1	0.946752	0.281426	0.242007	0.290414	0.110616	0.175695	1.44995	-1.70487	-2.31982	1.29818	0.418279	0.452692	0.323415	0.413414	0.125966	0.446717	-2.00503	-0.465974	K13946|0|brp:103853090|K13946 auxin influx carrier (AUX1 LAX family) | (RefSeq) auxin transporter-like protein 3	Plant hormone signal transduction (ko04075)	Biological Process: amino acid transmembrane transport (GO:0003333);; Cellular Component: plasma membrane (GO:0005886);; Biological Process: auxin-activated signaling pathway (GO:0009734);; Biological Process: auxin polar transport (GO:0009926);; Biological Process: lateral root formation (GO:0010311);; Molecular Function: auxin influx transmembrane transporter activity (GO:0010328);; Molecular F…
BraA03g021190.3C.gene	PREDICTED: auxin transporter-like protein 1 [Brassica rapa]		0.499771	1.92912	0.694875	1.12135	0.512468	0.77185	1.04742	1.1659	0.0984017	0.840453	1.62969	1.90675	3.71634	2.72374	1.02639	0.666908	2.14464	2.47832	K13946|0|brp:103857897|K13946 auxin influx carrier (AUX1 LAX family) | (RefSeq) auxin transporter-like protein 1	Plant hormone signal transduction (ko04075)	Cellular Component: integral component of membrane (GO:0016021);;
BraA03g025870.3C.gene	PREDICTED: auxin transporter-like protein 2 [Brassica oleracea var. oleracea]		1.25816	7.90341	3.76073	4.89659	3.04154	2.27389	2.64413	1.96047	0.888981	3.29423	2.83123	6.79123	9.9749	6.8199	2.18155	4.20457	1.59836	1.24634	K13946|0|bna:106389509|K13946 auxin influx carrier (AUX1 LAX family) | (RefSeq) auxin transporter-like protein 2	Plant hormone signal transduction (ko04075)	Biological Process: amino acid transmembrane transport (GO:0003333);; Cellular Component: plasma membrane (GO:0005886);; Biological Process: response to nematode (GO:0009624);; Biological Process: auxin-activated signaling pathway (GO:0009734);; Biological Process: cotyledon vascular tissue pattern formation (GO:0010588);; Molecular Function: amino acid transmembrane transporter activity (GO:0015…
BraA05g007500.3C.gene	PREDICTED: auxin transporter protein 1-like [Brassica oleracea var. oleracea]		19.8806	59.8085	37.9014	49.4209	43.5311	42.0983	58.0192	1.31376	-0.231409	28.8144	86.0715	61.2761	83.0278	75.1761	42.3577	61.9045	1.5268	0.42355	K13946|0|bna:106429352|K13946 auxin influx carrier (AUX1 LAX family) | (RefSeq) auxin transporter protein 1	Plant hormone signal transduction (ko04075)	Biological Process: establishment of planar polarity (GO:0001736);; Biological Process: amino acid transmembrane transport (GO:0003333);; Cellular Component: endosome (GO:0005768);; Cellular Component: Golgi apparatus (GO:0005794);; Cellular Component: plasma membrane (GO:0005886);; Biological Process: response to nematode (GO:0009624);; Biological Process: response to ethylene (GO:0009723);; Bio…
BraA09g055860.3C.gene	PREDICTED: auxin transporter-like protein 2 [Brassica rapa]		0.400933	4.38714	2.22276	3.89166	2.42562	2.58298	1.73643	3.27895	1.16426	1.26898	2.28696	2.54688	8.21313	5.93123	2.44709	2.95008	2.69426	1.47718	K13946|0|brp:103842560|K13946 auxin influx carrier (AUX1 LAX family) | (RefSeq) auxin transporter-like protein 2	Plant hormone signal transduction (ko04075)	Biological Process: amino acid transmembrane transport (GO:0003333);; Cellular Component: plasma membrane (GO:0005886);; Biological Process: response to nematode (GO:0009624);; Biological Process: auxin-activated signaling pathway (GO:0009734);; Biological Process: cotyledon vascular tissue pattern formation (GO:0010588);; Molecular Function: amino acid transmembrane transporter activity (GO:0015…
BraA10g033710.3C.gene	PREDICTED: auxin transporter-like protein 1 isoform X1 [Brassica rapa]		9.54167	0.00681567	0	0.211844	0.019418	0.00856867	3.60413	-5.49317	-4.08858	10.5719	4.73885	3.56502	6.47106	6.61986	4.10271	11.895	-0.708166	-0.878287	K13946|0|brp:103847503|K13946 auxin influx carrier (AUX1 LAX family) | (RefSeq) auxin transporter-like protein 1	Plant hormone signal transduction (ko04075)	Biological Process: amino acid transmembrane transport (GO:0003333);; Cellular Component: plasma membrane (GO:0005886);; Biological Process: auxin-activated signaling pathway (GO:0009734);; Molecular Function: auxin influx transmembrane transporter activity (GO:0010328);; Molecular Function: amino acid transmembrane transporter activity (GO:0015171);; Molecular Function: symporter activity (GO:00…
BraA03g019900.3C.gene	BnaA03g17600D [Brassica napus]		0.297548	0.618083	0.33823	0.408744	0.159695	0.123926	0.404895	0.458075	0.0136497	0.133167	3.15385	3.58643	5.68782	6.82366	6.66758	2.14043	5.41657	1.40997	K13946|0|brp:103857759|K13946 auxin influx carrier (AUX1 LAX family) | (RefSeq) auxin transporter protein 1-like	Plant hormone signal transduction (ko04075)	Biological Process: establishment of planar polarity (GO:0001736);; Biological Process: amino acid transmembrane transport (GO:0003333);; Cellular Component: endosome (GO:0005768);; Cellular Component: Golgi apparatus (GO:0005794);; Cellular Component: plasma membrane (GO:0005886);; Biological Process: response to nematode (GO:0009624);; Biological Process: response to ethylene (GO:0009723);; Bio…
BraA04g027030.3C.gene	PREDICTED: auxin transporter protein 1-like [Brassica oleracea var. oleracea]		12.5664	22.8809	18.7032	21.4918	13.2636	18.2995	53.521	0.774215	-1.31632	6.18687	21.4998	14.9159	25.0827	23.8328	22.6727	14.4274	2.01941	0.797876	K13946|0|bna:106406649|K13946 auxin influx carrier (AUX1 LAX family) | (RefSeq) auxin transporter protein 1-like	Plant hormone signal transduction (ko04075)	Cellular Component: integral component of membrane (GO:0016021);;
BraA07g026930.3C.gene	auxin transporter-like protein 3 [Brassica napus]		3.38211	3.23753	1.68145	3.53565	1.96941	1.3157	6.09706	0.0640556	-0.786137	0.810482	2.84547	3.83229	3.5969	2.59323	1.21245	1.77866	2.1499	1.01596	K13946|0|bna:106353473|K13946 auxin influx carrier (AUX1 LAX family) | (RefSeq) auxin transporter-like protein 3	Plant hormone signal transduction (ko04075)	Biological Process: amino acid transmembrane transport (GO:0003333);; Cellular Component: plasma membrane (GO:0005886);; Biological Process: auxin-activated signaling pathway (GO:0009734);; Biological Process: auxin polar transport (GO:0009926);; Biological Process: lateral root formation (GO:0010311);; Molecular Function: auxin influx transmembrane transporter activity (GO:0010328);; Molecular F…
BraA07g025310.3C.gene	PREDICTED: protein TRANSPORT INHIBITOR RESPONSE 1-like [Brassica rapa]	TIR1	18.1122	3.20057	1.65241	3.64973	2.84545	1.72439	7.30743	-2.3111	-1.00157	11.317	1.77576	2.64239	1.48833	1.84138	0.78688	3.18512	-2.92673	-1.09766	K14485|0|brp:103830378|K14485 transport inhibitor response 1 | (RefSeq) protein TRANSPORT INHIBITOR RESPONSE 1-like	Plant hormone signal transduction (ko04075)	Molecular Function: inositol hexakisphosphate binding (GO:0000822);; Molecular Function: ubiquitin-protein transferase activity (GO:0004842);; Molecular Function: protein binding (GO:0005515);; Cellular Component: nucleus (GO:0005634);; Biological Process: ubiquitin-dependent protein catabolic process (GO:0006511);; Biological Process: defense response (GO:0006952);; Biological Process: cell cycl…
BraA03g028670.3C.gene	PREDICTED: GRR1-like protein 1 [Brassica rapa]		19.8187	12.4935	12.6855	15.4062	8.32522	15.1731	39.8425	-0.363355	-1.3708	21.8832	9.39308	9.7466	10.732	16.9464	8.23741	16.026	-1.0279	-0.578495	K14485|0|brp:103858715|K14485 transport inhibitor response 1 | (RefSeq) GRR1-like protein 1	Plant hormone signal transduction (ko04075)	Molecular Function: ubiquitin-protein transferase activity (GO:0004842);; Molecular Function: protein binding (GO:0005515);; Biological Process: ubiquitin-dependent protein catabolic process (GO:0006511);; Biological Process: defense response (GO:0006952);; Biological Process: response to auxin (GO:0009733);; Molecular Function: auxin binding (GO:0010011);; Biological Process: pollen maturation (…
BraA04g000440.3C.gene	protein TRANSPORT INHIBITOR RESPONSE 1-like [Brassica napus]		30.8232	17.5261	17.5608	21.5301	15.2103	19.3831	37.2096	-0.517663	-0.789322	33.6487	20.4791	19.2776	13.0023	18.617	12.1158	20.8658	-1.37179	-0.682379	K14485|0|bna:106444880|K14485 transport inhibitor response 1 | (RefSeq) protein TRANSPORT INHIBITOR RESPONSE 1-like	Plant hormone signal transduction (ko04075)	Molecular Function: inositol hexakisphosphate binding (GO:0000822);; Molecular Function: ubiquitin-protein transferase activity (GO:0004842);; Molecular Function: protein binding (GO:0005515);; Cellular Component: nucleus (GO:0005634);; Biological Process: ubiquitin-dependent protein catabolic process (GO:0006511);; Biological Process: defense response (GO:0006952);; Biological Process: cell cycl…
BraA02g045290.3C.gene	BnaAnng04980D [Brassica napus]	IAA	22.2585	10.3115	10.1257	11.0898	11.984	12.1631	15.5914	-1.00512	-0.491515	23.5914	12.0453	11.038	10.643	13.3219	6.46219	10.7848	-1.14836	-0.0190922	K14484|0|bna:106415765|K14484 auxin-responsive protein IAA | (RefSeq) auxin-responsive protein IAA9-like	Plant hormone signal transduction (ko04075)	Molecular Function: transcription factor activity, sequence-specific DNA binding (GO:0003700);; Cellular Component: nucleus (GO:0005634);; Biological Process: regulation of transcription, DNA-templated (GO:0006355);; Biological Process: auxin-activated signaling pathway (GO:0009734);; Molecular Function: sequence-specific DNA binding (GO:0043565);;
BraA03g037570.3C.gene	PREDICTED: auxin-responsive protein IAA26-like isoform X1 [Brassica rapa]		3.76855	17.0035	12.6634	9.88614	13.5827	11.3973	12.0872	1.3914	-0.289997	7.29014	10.2845	15.5098	24.7964	19.3573	16.2451	11.8692	1.76611	1.06291	K14484|6.27428e-178|brp:103859673|K14484 auxin-responsive protein IAA | (RefSeq) auxin-responsive protein IAA26-like	Plant hormone signal transduction (ko04075)	Molecular Function: RNA polymerase II transcription factor activity, sequence-specific DNA binding (GO:0000981);; Molecular Function: transcription factor activity, RNA polymerase II transcription factor recruiting (GO:0001135);; Molecular Function: acid phosphatase activity (GO:0003993);; Molecular Function: protein serine/threonine phosphatase activity (GO:0004722);; Molecular Function: protein…
BraA05g011520.3C.gene	PREDICTED: auxin-responsive protein IAA13 [Brassica rapa]		1.77512	6.83938	5.8558	7.51279	5.76704	6.68561	6.12211	2.08143	0.295319	2.49578	9.27451	8.02264	8.49119	13.3062	9.42624	11.339	1.76648	-0.417255	K14484|2.40268e-91|brp:103867547|K14484 auxin-responsive protein IAA | (RefSeq) auxin-responsive protein IAA13	Plant hormone signal transduction (ko04075)	Molecular Function: transcription factor activity, sequence-specific DNA binding (GO:0003700);; Molecular Function: protein binding (GO:0005515);; Cellular Component: nucleus (GO:0005634);; Biological Process: regulation of transcription, DNA-templated (GO:0006355);; Biological Process: auxin-activated signaling pathway (GO:0009734);;
BraA05g031540.3C.gene	auxin-responsive protein IAA19-like [Brassica napus]		7.0211	34.9269	9.16314	27.7172	10.2144	15.174	7.6769	1.98101	1.85219	7.30411	24.3115	14.5632	15.7041	12.9839	3.19	28.1279	1.10436	-0.840859	K14484|1.01235e-139|bna:106434010|K14484 auxin-responsive protein IAA | (RefSeq) auxin-responsive protein IAA19-like	Plant hormone signal transduction (ko04075)	Molecular Function: transcription factor activity, sequence-specific DNA binding (GO:0003700);; Molecular Function: protein binding (GO:0005515);; Cellular Component: nucleus (GO:0005634);; Biological Process: regulation of transcription, DNA-templated (GO:0006355);; Biological Process: gravitropism (GO:0009630);; Biological Process: phototropism (GO:0009638);; Biological Process: auxin-activated…
BraA08g018680.3C.gene	auxin-responsive protein IAA27-like [Brassica napus]		3.14843	0.845029	1.09475	1.65071	0.934557	0.976528	1.45793	-0.93155	0.179161	3.92786	1.60355	1.03619	0.951136	1.00971	1.0698	1.69534	-2.04602	-0.833853	K14484|2.10701e-67|ath:AT4G29080|K14484 auxin-responsive protein IAA | (RefSeq) PAP2; phytochrome-associated protein 2	Plant hormone signal transduction (ko04075)	Molecular Function: RNA polymerase II transcription factor activity, sequence-specific DNA binding (GO:0000981);; Molecular Function: transcription factor activity, RNA polymerase II transcription factor recruiting (GO:0001135);; Molecular Function: acid phosphatase activity (GO:0003993);; Molecular Function: protein serine/threonine phosphatase activity (GO:0004722);; Molecular Function: protein…
BraA09g008740.3C.gene	PREDICTED: auxin-responsive protein IAA9-like isoform X1 [Brassica rapa]		10.1095	1.59599	1.70184	2.89146	1.55795	3.03174	9.36807	-1.80584	-1.69596	42.9164	28.6619	22.7374	20.9852	31.0346	17.992	34.7332	-1.03216	-0.726942	K14484|0|brp:103837589|K14484 auxin-responsive protein IAA | (RefSeq) auxin-responsive protein IAA9-like	Plant hormone signal transduction (ko04075)	Molecular Function: transcription factor activity, sequence-specific DNA binding (GO:0003700);; Cellular Component: nucleus (GO:0005634);; Biological Process: regulation of transcription, DNA-templated (GO:0006355);; Biological Process: auxin-activated signaling pathway (GO:0009734);; Molecular Function: sequence-specific DNA binding (GO:0043565);;
BraA09g064990.3C.gene	PREDICTED: auxin-responsive protein IAA17-like isoform X1 [Brassica rapa]		21.7708	46.8992	41.0373	46.8182	41.6244	36.619	62.7033	1.10468	-0.421473	21.5704	67.0305	32.9674	35.3415	33.5312	14.8647	92.9727	0.712308	-1.39544	K14484|7.9806e-145|brp:103843662|K14484 auxin-responsive protein IAA | (RefSeq) auxin-responsive protein IAA17-like	Plant hormone signal transduction (ko04075)	Molecular Function: transcription factor activity, sequence-specific DNA binding (GO:0003700);; Cellular Component: nucleus (GO:0005634);; Biological Process: regulation of transcription, DNA-templated (GO:0006355);; Biological Process: auxin-activated signaling pathway (GO:0009734);; Molecular Function: identical protein binding (GO:0042802);; Biological Process: positive regulation of leaf sene…
BraA01g008460.3C.gene	PREDICTED: auxin-responsive protein IAA27 [Brassica rapa]		25.2465	14.5918	9.02888	11.7889	9.97201	8.72708	22.9986	-1.09865	-0.964116	11.1715	12.712	9.97078	12.0329	8.05766	3.57781	17.9626	0.107157	-0.578017	K14484|6.24698e-180|brp:103853851|K14484 auxin-responsive protein IAA | (RefSeq) auxin-responsive protein IAA27	Plant hormone signal transduction (ko04075)	Molecular Function: RNA polymerase II transcription factor activity, sequence-specific DNA binding (GO:0000981);; Molecular Function: transcription factor activity, RNA polymerase II transcription factor recruiting (GO:0001135);; Molecular Function: acid phosphatase activity (GO:0003993);; Molecular Function: protein serine/threonine phosphatase activity (GO:0004722);; Molecular Function: protein…
BraA06g002290.3C.gene	PREDICTED: auxin-responsive protein IAA18 [Brassica rapa]		7.289	16.6832	25.9693	17.0844	20.2417	25.7439	23.9885	1.22888	-0.489669	12.5171	39.3068	36.13	33.2666	30.1434	43.018	45.2742	1.41018	-0.444612	K14484|0|brp:103871247|K14484 auxin-responsive protein IAA | (RefSeq) auxin-responsive protein IAA18	Plant hormone signal transduction (ko04075)	Molecular Function: transcription factor activity, sequence-specific DNA binding (GO:0003700);; Molecular Function: protein binding (GO:0005515);; Cellular Component: nucleus (GO:0005634);; Biological Process: regulation of transcription, DNA-templated (GO:0006355);; Biological Process: auxin-activated signaling pathway (GO:0009734);;
BraA06g029140.3C.gene	PREDICTED: auxin-responsive protein IAA9 isoform X1 [Brassica rapa]		61.6067	37.0237	33.5919	41.2363	33.3645	45.4764	70.7915	-0.579174	-0.779662	51.4383	41.0158	37.2256	29.2255	36.6806	31.8537	38.4997	-0.815615	-0.397619	K14484|0|brp:103874002|K14484 auxin-responsive protein IAA | (RefSeq) auxin-responsive protein IAA9	Plant hormone signal transduction (ko04075)	Molecular Function: transcription factor activity, sequence-specific DNA binding (GO:0003700);; Cellular Component: nucleus (GO:0005634);; Biological Process: regulation of transcription, DNA-templated (GO:0006355);; Biological Process: auxin-activated signaling pathway (GO:0009734);; Molecular Function: sequence-specific DNA binding (GO:0043565);;
BraA09g019950.3C.gene	BnaA09g16590D [Brassica napus]		49.878	35.1948	28.5099	48.5008	20.4415	29.9745	88.7855	-0.0403964	-0.872316	53.3273	51.3665	52.9603	53.1395	33.5209	20.3648	47.9536	-0.00508995	0.148145	K14484|2.87942e-118|brp:103839230|K14484 auxin-responsive protein IAA | (RefSeq) auxin-responsive protein IAA4	Plant hormone signal transduction (ko04075)	Molecular Function: transcription factor activity, sequence-specific DNA binding (GO:0003700);; Cellular Component: nucleus (GO:0005634);; Biological Process: regulation of transcription, DNA-templated (GO:0006355);; Biological Process: regulation of translation (GO:0006417);; Biological Process: auxin-activated signaling pathway (GO:0009734);; Molecular Function: sequence-specific DNA binding (G…
BraA05g040420.3C.gene	auxin-responsive protein IAA16 [Brassica rapa]		16.7614	34.1833	33.6098	53.3969	40.4562	46.3921	105.23	1.67161	-0.978717	22.6316	51.5894	52.7261	55.0099	57.2009	42.8867	131.654	1.28135	-1.25899	K14484|4.38791e-146|brp:103849138|K14484 auxin-responsive protein IAA | (RefSeq) auxin-responsive protein IAA16	Plant hormone signal transduction (ko04075)	Molecular Function: transcription factor activity, sequence-specific DNA binding (GO:0003700);; Molecular Function: protein binding (GO:0005515);; Cellular Component: nucleus (GO:0005634);; Biological Process: regulation of transcription, DNA-templated (GO:0006355);; Biological Process: auxin-activated signaling pathway (GO:0009734);;
BraA07g043040.3C.gene	PREDICTED: auxin-responsive protein IAA15 [Brassica rapa]		0	0.985814	0.935367	2.11127	0.806022	0.772602	0.297883	/	2.82529	0.0216403	2.65241	8.37481	3.82951	4.008	4.28364	11.2694	7.46729	-1.55718	K14484|1.99935e-129|brp:103832490|K14484 auxin-responsive protein IAA | (RefSeq) auxin-responsive protein IAA15	Plant hormone signal transduction (ko04075)	Cellular Component: nucleus (GO:0005634);; Biological Process: regulation of transcription, DNA-templated (GO:0006355);; Biological Process: auxin-activated signaling pathway (GO:0009734);;
BraA08g010680.3C.gene	PREDICTED: auxin-responsive protein IAA1 [Brassica rapa]		2.15696	5.84591	4.68377	9.16774	2.2334	5.50947	2.59558	2.08757	1.82051	1.26054	4.97552	4.48601	4.30229	4.84868	2.98276	3.78663	1.77106	0.184189	K14484|2.09896e-125|brp:103833452|K14484 auxin-responsive protein IAA | (RefSeq) auxin-responsive protein IAA1	Plant hormone signal transduction (ko04075)	Cellular Component: nucleus (GO:0005634);; Biological Process: regulation of transcription, DNA-templated (GO:0006355);; Biological Process: auxin-activated signaling pathway (GO:0009734);; Molecular Function: identical protein binding (GO:0042802);; Molecular Function: transcription regulatory region DNA binding (GO:0044212);;
BraA01g035920.3C.gene	PREDICTED: auxin-responsive protein IAA26-like [Brassica rapa]		1.68355	4.08834	4.58439	4.75733	6.61999	8.22031	4.60449	1.49865	0.0471096	3.37082	5.14691	4.7054	4.94927	8.5331	14.9854	3.83731	0.554116	0.367119	K14484|0|brp:103839967|K14484 auxin-responsive protein IAA | (RefSeq) auxin-responsive protein IAA26-like	Plant hormone signal transduction (ko04075)	Molecular Function: RNA polymerase II transcription factor activity, sequence-specific DNA binding (GO:0000981);; Molecular Function: transcription factor activity, RNA polymerase II transcription factor recruiting (GO:0001135);; Molecular Function: acid phosphatase activity (GO:0003993);; Molecular Function: protein serine/threonine phosphatase activity (GO:0004722);; Molecular Function: protein…
BraA03g040670.3C.gene	PREDICTED: auxin-responsive protein IAA7-like [Brassica rapa]		20.5759	15.6143	6.36978	11.4839	2.61354	3.39411	16.2319	-0.841345	-0.499224	24.5494	29.6604	28.6768	35.0687	19.793	2.42469	29.1401	0.514497	0.267178	K14484|3.99032e-159|brp:103859990|K14484 auxin-responsive protein IAA | (RefSeq) auxin-responsive protein IAA7-like	Plant hormone signal transduction (ko04075)	Molecular Function: transcription factor activity, sequence-specific DNA binding (GO:0003700);; Molecular Function: protein binding (GO:0005515);; Cellular Component: nucleus (GO:0005634);; Biological Process: regulation of transcription, DNA-templated (GO:0006355);; Biological Process: response to water deprivation (GO:0009414);; Biological Process: response to wounding (GO:0009611);; Biological…
BraA03g054630.3C.gene	PREDICTED: auxin-responsive protein IAA11-like [Brassica rapa]		89.3715	63.0164	54.7726	51.3356	42.8119	36.3276	32.2032	-0.799857	0.672754	5.06443	15.7463	12.681	11.5705	10.7664	8.77118	15.5285	1.19198	-0.424469	K14484|4.60896e-138|brp:103861847|K14484 auxin-responsive protein IAA | (RefSeq) auxin-responsive protein IAA11-like	Plant hormone signal transduction (ko04075)	Cellular Component: nucleus (GO:0005634);; Biological Process: regulation of transcription, DNA-templated (GO:0006355);; Cellular Component: photosystem II oxygen evolving complex (GO:0009654);; Biological Process: auxin-activated signaling pathway (GO:0009734);; Biological Process: photosynthesis (GO:0015979);;
BraA04g016620.3C.gene	PREDICTED: auxin-responsive protein IAA8 [Brassica rapa]		40.3677	27.5925	24.4907	25.596	9.30635	9.63509	20.8146	-0.657283	0.298325	31.9389	19.8973	13.4069	22.797	9.40689	4.39939	12.9329	-0.48647	0.817798	K14484|0|brp:103864374|K14484 auxin-responsive protein IAA | (RefSeq) auxin-responsive protein IAA8	Plant hormone signal transduction (ko04075)	Molecular Function: transcription factor activity, sequence-specific DNA binding (GO:0003700);; Molecular Function: protein binding (GO:0005515);; Cellular Component: nucleus (GO:0005634);; Cellular Component: cytoplasm (GO:0005737);; Biological Process: auxin-activated signaling pathway (GO:0009734);; Biological Process: lateral root formation (GO:0010311);; Biological Process: negative regulati…
BraA05g024080.3C.gene	auxin-responsive protein IAA7 [Brassica napus]		18.5338	12.1686	5.91413	14.1122	2.99362	5.14708	11.3641	-0.393213	0.312464	37.1942	7.43889	3.34625	6.63467	7.17714	2.04767	18.271	-2.48698	-1.46146	K14484|8.19855e-163|bna:106451788|K14484 auxin-responsive protein IAA | (RefSeq) auxin-responsive protein IAA7	Plant hormone signal transduction (ko04075)	Molecular Function: transcription factor activity, sequence-specific DNA binding (GO:0003700);; Molecular Function: protein binding (GO:0005515);; Cellular Component: nucleus (GO:0005634);; Biological Process: regulation of transcription, DNA-templated (GO:0006355);; Biological Process: response to water deprivation (GO:0009414);; Biological Process: response to wounding (GO:0009611);; Biological…
BraA01g031100.3C.gene	PREDICTED: auxin-responsive protein IAA2-like [Brassica rapa]		30.554	52.5186	61.9758	60.8424	46.4781	81.0029	127.599	0.993716	-1.06846	20.6243	48.3005	62.5497	69.351	80.1901	42.5092	37.8045	1.74957	0.875358	K14484|9.06935e-115|brp:103834036|K14484 auxin-responsive protein IAA | (RefSeq) auxin-responsive protein IAA2-like	Plant hormone signal transduction (ko04075)	Cellular Component: nucleus (GO:0005634);; Biological Process: regulation of transcription, DNA-templated (GO:0006355);; Biological Process: auxin-activated signaling pathway (GO:0009734);;
BraA08g034980.3C.gene	PREDICTED: auxin-responsive protein IAA17 [Brassica rapa]		14.2266	9.39697	19.0559	9.35069	22.0972	13.891	9.55906	-0.605443	-0.0317966	29.8973	8.02934	4.05187	3.25856	10.6424	5.67234	12.2229	-3.19771	-1.90728	K14484|3.59479e-167|brp:103836586|K14484 auxin-responsive protein IAA | (RefSeq) auxin-responsive protein IAA17	Plant hormone signal transduction (ko04075)	Molecular Function: transcription factor activity, sequence-specific DNA binding (GO:0003700);; Cellular Component: nucleus (GO:0005634);; Biological Process: regulation of transcription, DNA-templated (GO:0006355);; Biological Process: auxin-activated signaling pathway (GO:0009734);; Molecular Function: identical protein binding (GO:0042802);; Biological Process: positive regulation of leaf sene…
BraA10g002790.3C.gene	auxin-responsive protein IAA17 [Brassica napus]		17.1891	28.145	26.2808	25.9135	31.5408	15.3705	26.1315	0.592211	-0.0120872	19.5261	63.4812	36.1759	30.696	19.8008	30.1601	49.9683	0.652644	-0.702962	K14484|1.24093e-164|bna:106370934|K14484 auxin-responsive protein IAA | (RefSeq) auxin-responsive protein IAA17-like	Plant hormone signal transduction (ko04075)	Molecular Function: transcription factor activity, sequence-specific DNA binding (GO:0003700);; Cellular Component: nucleus (GO:0005634);; Biological Process: regulation of transcription, DNA-templated (GO:0006355);; Biological Process: auxin-activated signaling pathway (GO:0009734);; Molecular Function: identical protein binding (GO:0042802);; Biological Process: positive regulation of leaf sene…
BraA01g042940.3C.gene	PREDICTED: auxin-responsive protein IAA16-like [Brassica rapa]		2.57194	5.96726	3.76148	3.89739	3.60023	3.53567	6.37269	0.599654	-0.709392	7.71293	3.8074	3.3572	5.21932	5.78528	3.68154	9.97488	-0.563417	-0.934437	K14484|3.04707e-145|brp:103850030|K14484 auxin-responsive protein IAA | (RefSeq) auxin-responsive protein IAA16-like	Plant hormone signal transduction (ko04075)	Molecular Function: transcription factor activity, sequence-specific DNA binding (GO:0003700);; Molecular Function: protein binding (GO:0005515);; Cellular Component: nucleus (GO:0005634);; Biological Process: regulation of transcription, DNA-templated (GO:0006355);; Biological Process: auxin-activated signaling pathway (GO:0009734);;
BraA10g003090.3C.gene	PREDICTED: auxin-responsive protein IAA12 isoform X4 [Brassica rapa]		2.83941	5.91179	5.13261	7.10101	6.39964	4.80837	8.56629	1.32243	-0.270647	3.12161	8.80006	11.1814	11.8499	12.0312	6.17953	7.42157	1.92452	0.675081	K14484|1.17205e-117|brp:103844245|K14484 auxin-responsive protein IAA | (RefSeq) auxin-responsive protein IAA12	Plant hormone signal transduction (ko04075)	Cellular Component: nucleus (GO:0005634);; Biological Process: regulation of transcription, DNA-templated (GO:0006355);; Biological Process: auxin-activated signaling pathway (GO:0009734);;
BraA09g065000.3C.gene	PREDICTED: auxin-responsive protein IAA3 [Brassica rapa]		7.78116	15.6551	5.02149	8.49684	5.42923	6.79453	3.78422	0.12694	1.16693	9.29954	14.5555	17.4774	24.0653	11.595	1.90196	18.4964	1.37172	0.379706	K14484|3.80242e-131|brp:103843664|K14484 auxin-responsive protein IAA | (RefSeq) auxin-responsive protein IAA3	Plant hormone signal transduction (ko04075)	Molecular Function: transcription factor activity, sequence-specific DNA binding (GO:0003700);; Molecular Function: protein binding (GO:0005515);; Cellular Component: nucleus (GO:0005634);; Biological Process: regulation of transcription, DNA-templated (GO:0006355);; Biological Process: auxin-activated signaling pathway (GO:0009734);; Molecular Function: transcription regulatory region DNA bindin…
BraA03g017680.3C.gene	PREDICTED: auxin-responsive protein IAA13 [Brassica rapa]		3.73124	7.35968	6.815	7.23818	4.97971	6.08773	9.81263	0.955972	-0.439012	7.07086	18.6787	19.6337	18.58	27.2901	38.6419	13.8415	1.39379	0.424744	K14484|1.52433e-143|brp:103857480|K14484 auxin-responsive protein IAA | (RefSeq) auxin-responsive protein IAA13	Plant hormone signal transduction (ko04075)	Molecular Function: transcription factor activity, sequence-specific DNA binding (GO:0003700);; Molecular Function: protein binding (GO:0005515);; Cellular Component: nucleus (GO:0005634);; Biological Process: regulation of transcription, DNA-templated (GO:0006355);; Biological Process: auxin-activated signaling pathway (GO:0009734);;
BraA05g024120.3C.gene	PREDICTED: auxin-responsive protein IAA2 [Brassica rapa]		35.8388	49.8084	47.2741	51.7568	31.6864	62.149	122.637	0.530229	-1.24458	37.8461	56.2919	39.9833	44.3076	50.8648	25.6359	47.8476	0.22741	-0.110892	K14484|3.43102e-108|brp:103868947|K14484 auxin-responsive protein IAA | (RefSeq) auxin-responsive protein IAA2	Plant hormone signal transduction (ko04075)	Cellular Component: nucleus (GO:0005634);; Biological Process: regulation of transcription, DNA-templated (GO:0006355);; Biological Process: auxin-activated signaling pathway (GO:0009734);;
BraA06g033000.3C.gene	PREDICTED: auxin-responsive protein IAA28 [Brassica rapa]		1.28126	0.804175	0.473895	0.793847	0.478262	1.21604	3.47083	-0.690636	-2.12835	2.95856	6.83192	5.95496	7.49154	5.22006	11.786	7.80021	1.34037	-0.0582512	K14484|9.50213e-128|brp:103874434|K14484 auxin-responsive protein IAA | (RefSeq) auxin-responsive protein IAA28	Plant hormone signal transduction (ko04075)	Molecular Function: transcription factor activity, sequence-specific DNA binding (GO:0003700);; Molecular Function: protein binding (GO:0005515);; Cellular Component: nucleus (GO:0005634);; Biological Process: regulation of transcription, DNA-templated (GO:0006355);; Biological Process: regulation of translation (GO:0006417);; Biological Process: auxin-activated signaling pathway (GO:0009734);; B…
BraA10g002780.3C.gene	PREDICTED: auxin-responsive protein IAA3-like [Brassica rapa]		2.62717	6.14098	1.5721	3.30651	0.803049	0.963102	0.802117	0.331797	2.04342	2.5905	3.79093	3.81375	5.92421	1.98303	0.103954	3.85662	1.19339	0.619287	K14484|1.45293e-134|brp:103844276|K14484 auxin-responsive protein IAA | (RefSeq) auxin-responsive protein IAA3-like	Plant hormone signal transduction (ko04075)	Molecular Function: transcription factor activity, sequence-specific DNA binding (GO:0003700);; Molecular Function: protein binding (GO:0005515);; Cellular Component: nucleus (GO:0005634);; Biological Process: regulation of transcription, DNA-templated (GO:0006355);; Biological Process: auxin-activated signaling pathway (GO:0009734);; Molecular Function: transcription regulatory region DNA bindin…
BraA02g009110.3C.gene	auxin response factor 7-like [Brassica napus]	ARF	7.04096	22.9969	31.7963	23.9814	34.9931	31.1581	21.1334	1.76807	0.182394	8.09535	22.2568	21.3517	22.9152	25.7335	35.6383	13.864	1.50114	0.724963	K14486|0|bna:106425782|K14486 auxin response factor | (RefSeq) auxin response factor 7-like	Plant hormone signal transduction (ko04075)	Molecular Function: DNA binding (GO:0003677);; Molecular Function: transcription factor activity, sequence-specific DNA binding (GO:0003700);; Molecular Function: protein binding (GO:0005515);; Cellular Component: nucleus (GO:0005634);; Biological Process: gravitropism (GO:0009630);; Biological Process: phototropism (GO:0009638);; Biological Process: response to ethylene (GO:0009723);; Biological…
BraA08g028060.3C.gene	PREDICTED: auxin response factor 5 [Brassica rapa]		0.581472	3.30259	2.41281	2.83672	1.75957	2.19278	0.843414	2.28645	1.74991	1.64177	6.57806	10.0189	12.7834	12.637	14.2528	5.68458	2.96095	1.16915	K14486|0|brp:103835828|K14486 auxin response factor | (RefSeq) ARF5-2; auxin response factor 5	Plant hormone signal transduction (ko04075)	Molecular Function: transcription factor activity, sequence-specific DNA binding (GO:0003700);; Cellular Component: nucleus (GO:0005634);; Biological Process: regulation of transcription, DNA-templated (GO:0006355);; Biological Process: auxin-activated signaling pathway (GO:0009734);; Biological Process: flower development (GO:0009908);; Biological Process: longitudinal axis specification (GO:000…
BraA07g016200.3C.gene	PREDICTED: auxin response factor 5 [Brassica rapa]		1.65133	0.861465	0.541922	0.817212	0.523788	0.545583	0.630019	-1.01484	0.375314	3.40928	1.21734	1.04485	0.972721	0.478592	0.260879	0.444824	-1.80937	1.12879	K14486|0|brp:103829473|K14486 auxin response factor | (RefSeq) ARF5-1; auxin response factor 5	Plant hormone signal transduction (ko04075)	Molecular Function: transcription factor activity, sequence-specific DNA binding (GO:0003700);; Cellular Component: nucleus (GO:0005634);; Biological Process: regulation of transcription, DNA-templated (GO:0006355);; Biological Process: auxin-activated signaling pathway (GO:0009734);; Biological Process: flower development (GO:0009908);; Biological Process: longitudinal axis specification (GO:000…
BraA10g019900.3C.gene	PREDICTED: auxin response factor 7 [Brassica rapa]		9.69906	15.2702	16.7299	18.6397	19.7274	16.8334	16.0699	0.942463	0.21402	9.16825	15.8684	16.4778	17.8486	16.5555	18.3465	13.0028	0.961092	0.456989	K14486|0|brp:103845646|K14486 auxin response factor | (RefSeq) ARF7-1; auxin response factor 7	Plant hormone signal transduction (ko04075)	Molecular Function: DNA binding (GO:0003677);; Molecular Function: transcription factor activity, sequence-specific DNA binding (GO:0003700);; Molecular Function: protein binding (GO:0005515);; Cellular Component: nucleus (GO:0005634);; Biological Process: gravitropism (GO:0009630);; Biological Process: phototropism (GO:0009638);; Biological Process: response to ethylene (GO:0009723);; Biological…
BraA05g011080.3C.gene	PREDICTED: auxin response factor 3 [Brassica rapa]		8.15595	6.00106	5.14845	7.39365	5.13583	5.19772	10.4403	-0.141566	-0.497804	11.6966	4.8914	5.35052	6.07612	6.64254	5.6614	10.0365	-0.944874	-0.724037	K14486|0|brp:103867500|K14486 auxin response factor | (RefSeq) ARF3-1; auxin response factor 3	Plant hormone signal transduction (ko04075)	Molecular Function: DNA binding (GO:0003677);; Molecular Function: transcription factor activity, sequence-specific DNA binding (GO:0003700);; Cellular Component: nucleus (GO:0005634);; Biological Process: regulation of transcription, DNA-templated (GO:0006355);; Biological Process: auxin-activated signaling pathway (GO:0009734);; Biological Process: auxin metabolic process (GO:0009850);; Biologi…
BraA01g014680.3C.gene	auxin response factor 9-like isoform X1 [Brassica napus]		5.15272	3.83241	5.37255	3.13996	3.84628	6.06459	6.78406	-0.714589	-1.1114	3.27249	1.74038	1.32919	2.02111	2.40788	2.25547	2.29648	-0.695243	-0.184279	K14486|0|bna:106414111|K14486 auxin response factor | (RefSeq) auxin response factor 9-like	Plant hormone signal transduction (ko04075)	Molecular Function: DNA binding (GO:0003677);; Cellular Component: nucleus (GO:0005634);; Biological Process: regulation of transcription, DNA-templated (GO:0006355);; Biological Process: auxin-activated signaling pathway (GO:0009734);;
BraA04g024390.3C.gene	PREDICTED: auxin response factor 3 [Brassica rapa]		12.2204	11.0926	10.6738	12.875	10.3137	11.4031	11.0896	0.0752824	0.215372	3.48935	7.71639	10.839	9.48674	9.57523	9.10155	8.6159	1.44296	0.138912	K14486|0|brp:103865306|K14486 auxin response factor | (RefSeq) ARF3-2; auxin response factor 3	Plant hormone signal transduction (ko04075)	Molecular Function: DNA binding (GO:0003677);; Molecular Function: transcription factor activity, sequence-specific DNA binding (GO:0003700);; Cellular Component: nucleus (GO:0005634);; Biological Process: regulation of transcription, DNA-templated (GO:0006355);; Biological Process: auxin-activated signaling pathway (GO:0009734);; Biological Process: auxin metabolic process (GO:0009850);; Biologi…
BraA06g015450.3C.gene	PREDICTED: auxin response factor 5 isoform X2 [Brassica rapa]		0.651662	1.52007	1.35947	1.79416	1.28608	1.53977	3.66912	1.46111	-1.03213	0.736372	1.59823	2.14851	2.7067	3.10538	2.5484	2.16944	1.87803	0.319217	K14486|0|brp:103872791|K14486 auxin response factor | (RefSeq) ARF5-3; auxin response factor 5	Plant hormone signal transduction (ko04075)	Molecular Function: transcription factor activity, sequence-specific DNA binding (GO:0003700);; Cellular Component: nucleus (GO:0005634);; Biological Process: regulation of transcription, DNA-templated (GO:0006355);; Biological Process: auxin-activated signaling pathway (GO:0009734);; Biological Process: flower development (GO:0009908);; Biological Process: longitudinal axis specification (GO:000…
BraA02g004780.3C.gene	PREDICTED: 4-substituted benzoates-glutamate ligase GH3.12 [Brassica rapa]	GH3	0.0842147	1.12692	0.855347	1.42507	1.07739	0.724434	0.29272	4.08082	2.28344	0.0416757	0.889484	1.06256	0.432079	0.863312	2.05111	0.618147	3.37402	-0.516654	K14487|0|brp:103850858|K14487 auxin responsive GH3 gene family | (RefSeq) 4-substituted benzoates-glutamate ligase GH3.12	Plant hormone signal transduction (ko04075)	--
BraA02g004820.3C.gene	indole-3-acetic acid-amido synthetase GH3.17-like [Brassica napus]		4.17124	0.52374	0.390726	0.242628	0.0829347	0.175008	2.13874	-4.10366	-3.13994	5.09761	0.393369	0.268008	0.777028	0.57229	0.120451	1.87347	-2.71378	-1.26968	K14487|0|bna:106431953|K14487 auxin responsive GH3 gene family | (RefSeq) indole-3-acetic acid-amido synthetase GH3.17-like	Plant hormone signal transduction (ko04075)	Cellular Component: cytosol (GO:0005829);; Biological Process: response to auxin (GO:0009733);;
BraA03g005710.3C.gene	PREDICTED: indole-3-acetic acid-amido synthetase GH3.17-like [Brassica rapa]		57.6504	18.2371	13.9045	11.8638	4.91772	5.63096	4.79077	-2.28076	1.30824	58.0082	4.73256	14.8636	6.49749	7.42303	7.84301	2.09243	-3.1583	1.6347	K14487|0|brp:103856013|K14487 auxin responsive GH3 gene family | (RefSeq) indole-3-acetic acid-amido synthetase GH3.17-like	Plant hormone signal transduction (ko04075)	Cellular Component: cytosol (GO:0005829);; Biological Process: response to auxin (GO:0009733);;
BraA06g004330.3C.gene	PREDICTED: 4-substituted benzoates-glutamate ligase GH3.12-like [Brassica rapa]		5.46941	0	0.0404727	0	0	0.00914967	0.530679	/	/	15.8995	0.0976557	0.00942867	0	0	0.00947533	0	/	/	K14487|0|brp:103871448|K14487 auxin responsive GH3 gene family | (RefSeq) 4-substituted benzoates-glutamate ligase GH3.12-like	Plant hormone signal transduction (ko04075)	Cellular Component: cytoplasm (GO:0005737);; Biological Process: response to auxin (GO:0009733);;
BraA09g061830.3C.gene	PREDICTED: 4-substituted benzoates-glutamate ligase GH3.12-like [Brassica rapa]		0.118425	3.36277	5.27522	2.74887	7.22184	6.94119	1.68466	4.5368	0.706381	0.124117	2.93279	3.38264	3.80625	7.85233	19.5794	0.511367	4.9386	2.89594	K14487|0|brp:103843294|K14487 auxin responsive GH3 gene family | (RefSeq) 4-substituted benzoates-glutamate ligase GH3.12-like	Plant hormone signal transduction (ko04075)	--
BraA06g007450.3C.gene	PREDICTED: 4-substituted benzoates-glutamate ligase GH3.12-like isoform X2 [Brassica rapa]		18.8556	18.5746	5.61031	15.5273	3.17782	5.30503	9.16428	-0.280183	0.760715	22.92	11.706	14.7661	19.0628	12.3504	1.2424	26.5476	-0.265847	-0.477825	K14487|9.96129e-118|brp:103871837|K14487 auxin responsive GH3 gene family | (RefSeq) 4-substituted benzoates-glutamate ligase GH3.12-like	Plant hormone signal transduction (ko04075)	--
BraA10g025440.3C.gene	PREDICTED: 4-substituted benzoates-glutamate ligase GH3.12 [Brassica rapa]		43.1495	17.5749	9.51674	15.6131	4.56918	6.24168	25.7786	-1.46659	-0.723418	44.9119	15.92	13.2922	18.7485	18.1117	6.28839	28.1345	-1.26032	-0.585563	K14487|0|brp:103846581|K14487 auxin responsive GH3 gene family | (RefSeq) 4-substituted benzoates-glutamate ligase GH3.12	Plant hormone signal transduction (ko04075)	--
BraA02g013860.3C.gene	PREDICTED: indole-3-acetic acid-amido synthetase GH3.6 [Brassica rapa]		0.151798	0.128233	0.252597	0.167469	1.12341	0.183865	0.838857	0.141738	-2.32453	0.113343	0.360473	0.725562	0.276962	0.44148	1.8712	0.875295	1.28899	-1.66008	K14487|0|brp:103851955|K14487 auxin responsive GH3 gene family | (RefSeq) indole-3-acetic acid-amido synthetase GH3.6	Plant hormone signal transduction (ko04075)	Cellular Component: chloroplast (GO:0009507);; Biological Process: auxin-activated signaling pathway (GO:0009734);; Biological Process: unidimensional cell growth (GO:0009826);; Biological Process: auxin homeostasis (GO:0010252);; Molecular Function: indole-3-acetic acid amido synthetase activity (GO:0010279);;
BraA07g002570.3C.gene	PREDICTED: indole-3-acetic acid-amido synthetase GH3.17-like [Brassica rapa]		0.165895	0.121035	0.129122	0.305879	1.047	0.44065	0.0534937	0.882692	2.51552	0.01682	0.254683	0.022517	0.0716447	0.356962	0.42836	0	2.09068	/	K14487|0|brp:103828413|K14487 auxin responsive GH3 gene family | (RefSeq) indole-3-acetic acid-amido synthetase GH3.17-like	Plant hormone signal transduction (ko04075)	Cellular Component: cytoplasm (GO:0005737);; Biological Process: response to auxin (GO:0009733);;
BraA05g000230.3C.gene	PREDICTED: putative indole-3-acetic acid-amido synthetase GH3.9 [Brassica rapa]		0.139355	0.20984	0.307591	0.264626	0.379598	0.378123	0.483361	0.925192	-0.869148	0.773434	0.0678897	0.103134	0.176562	0.153367	0.301487	0.10626	-2.1311	0.732574	K14487|0|brp:103866348|K14487 auxin responsive GH3 gene family | (RefSeq) putative indole-3-acetic acid-amido synthetase GH3.9	Plant hormone signal transduction (ko04075)	Biological Process: response to auxin (GO:0009733);; Cellular Component: chloroplast envelope (GO:0009941);; Molecular Function: ligase activity (GO:0016874);;
BraA06g007460.3C.gene	PREDICTED: 4-substituted benzoates-glutamate ligase GH3.12-like isoform X1 [Brassica rapa]		3.78889	8.25882	2.16261	6.4986	2.01617	2.74078	3.74855	0.778354	0.793795	5.12969	4.73027	6.91626	7.54079	6.02033	0.539356	10.1544	0.555844	-0.429323	K14487|0|brp:103871837|K14487 auxin responsive GH3 gene family | (RefSeq) 4-substituted benzoates-glutamate ligase GH3.12-like	Plant hormone signal transduction (ko04075)	--
BraA02g007440.3C.gene	PREDICTED: auxin-responsive protein SAUR21-like [Brassica rapa]	SAUR	1.28535	4.59145	2.87884	1.59309	1.67307	3.11729	4.60551	0.309672	-1.53153	0.777408	0.188327	0.0567623	0.167531	0	0	0.703602	-2.21424	-2.07033	K14488|8.47696e-53|brp:103851152|K14488 SAUR family protein | (RefSeq) auxin-responsive protein SAUR21-like	Plant hormone signal transduction (ko04075)	Biological Process: response to auxin (GO:0009733);;
BraA02g022900.3C.gene	PREDICTED: auxin-induced protein 15A-like [Brassica rapa]		1.91486	10.2971	4.99553	1.584	3.5266	1.24094	0.0763887	-0.273663	4.37407	3.97989	2.51016	6.1881	16.303	7.49549	7.83246	1.54566	2.03433	3.39885	K14488|4.06615e-60|brp:103852962|K14488 SAUR family protein | (RefSeq) auxin-induced protein 15A-like	Plant hormone signal transduction (ko04075)	Biological Process: response to auxin (GO:0009733);;
BraA04g001580.3C.gene	PREDICTED: auxin-responsive protein SAUR36-like [Brassica rapa]		24.9436	8.431	15.755	18.6321	24.5466	24.2823	44.7619	-0.420877	-1.26448	22.8974	24.0536	16.3179	10.4991	20.3011	33.4176	56.1311	-1.12492	-2.41854	K14488|1.03644e-119|brp:103862867|K14488 SAUR family protein | (RefSeq) auxin-responsive protein SAUR36-like	Plant hormone signal transduction (ko04075)	Cellular Component: mitochondrion (GO:0005739);; Biological Process: response to auxin (GO:0009733);;
BraA06g044670.3C.gene	PREDICTED: auxin-induced protein 15A-like [Brassica rapa]		7.95441	33.6248	19.2202	5.048	3.7043	19.9058	19.2052	-0.656044	-1.92772	15.9887	6.32196	12.1221	18.241	32.1693	12.3794	7.39619	0.190132	1.30233	K14488|1.5137e-71|brp:103828083|K14488 SAUR family protein | (RefSeq) auxin-induced protein 15A-like	Plant hormone signal transduction (ko04075)	Cellular Component: mitochondrion (GO:0005739);; Biological Process: response to auxin (GO:0009733);;
BraA06g044690.3C.gene	PREDICTED: auxin-induced protein X15-like [Brassica rapa]		40.532	11.8503	27.4078	10.1151	16.5296	61.5243	123.796	-2.00255	-3.61338	26.8727	3.123	3.03628	2.14663	7.58217	12.2911	18.0804	-3.64599	-3.07428	K14488|1.33848e-60|brp:103828085|K14488 SAUR family protein | (RefSeq) auxin-induced protein X15-like	Plant hormone signal transduction (ko04075)	Cellular Component: plasma membrane (GO:0005886);; Biological Process: response to cold (GO:0009409);; Cellular Component: chloroplast (GO:0009507);; Biological Process: response to auxin (GO:0009733);;
BraA09g000950.3C.gene	auxin-responsive protein SAUR32-like [Brassica napus]		11.9595	36.2105	38.9615	53.0974	59.0974	62.7605	53.9807	2.15049	-0.023804	17.6641	46.7377	22.0708	33.7006	44.4648	56.9858	40.5561	0.931957	-0.267147	K14488|6.46135e-69|brp:103836849|K14488 SAUR family protein | (RefSeq) auxin-responsive protein SAUR32	Plant hormone signal transduction (ko04075)	Cellular Component: mitochondrion (GO:0005739);; Biological Process: response to auxin (GO:0009733);;
BraA09g050440.3C.gene	PREDICTED: auxin-responsive protein SAUR36 [Brassica rapa]		20.3543	6.37477	13.4515	13.7352	14.7917	11.4686	40.1256	-0.567456	-1.54664	25.6202	68.382	35.3934	28.9251	41.6652	44.9711	66.3127	0.175039	-1.19696	K14488|1.47041e-101|brp:103841914|K14488 SAUR family protein | (RefSeq) auxin-responsive protein SAUR36	Plant hormone signal transduction (ko04075)	Cellular Component: mitochondrion (GO:0005739);; Biological Process: response to auxin (GO:0009733);;
BraA09g058230.3C.gene	PREDICTED: auxin-responsive protein SAUR41-like [Brassica rapa]		1.71499	9.84606	16.8858	12.2484	14.0741	13.357	8.44755	2.83632	0.535987	0.678229	14.9085	6.09569	12.5469	12.9898	16.3225	3.24088	4.20941	1.95287	K14488|2.57793e-82|brp:103842847|K14488 SAUR family protein | (RefSeq) auxin-responsive protein SAUR41-like	Plant hormone signal transduction (ko04075)	Cellular Component: cytoplasm (GO:0005737);; Biological Process: auxin-activated signaling pathway (GO:0009734);; Biological Process: positive gravitropism (GO:0009958);; Cellular Component: integral component of membrane (GO:0016021);; Biological Process: cell growth (GO:0016049);; Biological Process: regulation of growth (GO:0040008);; Biological Process: auxin transport (GO:0060918);; Biologic…
BraA03g024950.3C.gene	PREDICTED: uncharacterized protein LOC106328723 [Brassica oleracea var. oleracea]		9.5135	3.90072	1.91899	3.14242	3.04542	0.935135	5.7984	-1.5981	-0.883779	5.83338	10.2806	11.8942	16.5445	12.7749	2.86101	1.54724	1.50395	3.41858	K14488|2.56773e-87|brp:103858301|K14488 SAUR family protein | (RefSeq) auxin-responsive protein SAUR32-like	Plant hormone signal transduction (ko04075)	Biological Process: response to auxin (GO:0009733);;
BraA07g016220.3C.gene	auxin-responsive protein SAUR50-like [Brassica napus]		8.09645	3.53153	1.55199	1.39464	0.981276	0.720943	2.40375	-2.53739	-0.785394	9.52662	1.68039	1.97672	2.00098	2.05913	0.849215	4.13468	-2.25126	-1.04707	K14488|2.47878e-90|bna:106356457|K14488 SAUR family protein | (RefSeq) auxin-responsive protein SAUR22-like	Plant hormone signal transduction (ko04075)	Cellular Component: mitochondrion (GO:0005739);; Biological Process: response to auxin (GO:0009733);;
BraA10g011930.3C.gene	PREDICTED: auxin-responsive protein SAUR32-like [Brassica rapa]		3.00247	30.9338	21.9152	50.0962	21.7213	32.5734	12.7877	4.06048	1.96995	28.0443	16.7933	20.074	20.9029	28.5006	21.5317	41.7049	-0.424004	-0.996512	K14488|1.48945e-47|brp:103844834|K14488 SAUR family protein | (RefSeq) auxin-responsive protein SAUR32-like	Plant hormone signal transduction (ko04075)	Biological Process: response to auxin (GO:0009733);;
BraA01g000130.3C.gene	PREDICTED: auxin-induced protein X15-like [Brassica rapa]		23.8418	29.8012	32.6286	6.65364	22.3938	65.0347	71.413	-1.84128	-3.42397	19.8709	2.97542	3.39565	4.82446	11.4697	15.0057	11.4901	-2.04222	-1.25196	K14488|1.76225e-59|brp:103857635|K14488 SAUR family protein | (RefSeq) auxin-induced protein X15-like	Plant hormone signal transduction (ko04075)	Cellular Component: plasma membrane (GO:0005886);; Biological Process: response to cold (GO:0009409);; Cellular Component: chloroplast (GO:0009507);; Biological Process: response to auxin (GO:0009733);;
BraA01g000150.3C.gene	PREDICTED: auxin-induced protein 15A-like [Brassica rapa]		21.6104	39.6546	40.8462	8.1308	27.4969	71.2362	90.541	-1.41026	-3.4771	23.0347	12.0212	9.11468	20.5494	25.3761	22.2081	32.1527	-0.164708	-0.645843	K14488|7.74252e-72|brp:103858566|K14488 SAUR family protein | (RefSeq) auxin-induced protein 15A-like	Plant hormone signal transduction (ko04075)	Cellular Component: mitochondrion (GO:0005739);; Biological Process: response to auxin (GO:0009733);;
BraA02g014480.3C.gene	PREDICTED: auxin-responsive protein SAUR32-like [Brassica rapa]		10.2337	28.4506	17.1445	41.0447	20.4727	21.3414	9.51779	2.00386	2.1085	21.352	20.5582	15.0303	16.0251	18.0382	25.7968	21.3623	-0.414039	-0.414737	K14488|5.07286e-52|brp:103852023|K14488 SAUR family protein | (RefSeq) auxin-responsive protein SAUR32-like	Plant hormone signal transduction (ko04075)	Biological Process: response to auxin (GO:0009733);;
BraA06g015440.3C.gene	PREDICTED: auxin-responsive protein SAUR22 [Brassica rapa]		6.4723	3.3735	3.29677	1.8865	3.35779	1.8658	14.075	-1.77857	-2.89935	6.77823	5.05524	2.45561	1.77766	3.11504	1.44035	3.80706	-1.93093	-1.09869	K14488|1.07362e-91|brp:103872789|K14488 SAUR family protein | (RefSeq) auxin-responsive protein SAUR22	Plant hormone signal transduction (ko04075)	Cellular Component: mitochondrion (GO:0005739);; Biological Process: response to auxin (GO:0009733);;
BraA10g022050.3C.gene	PREDICTED: auxin-responsive protein SAUR21-like [Brassica rapa]		0.273388	3.644	2.59995	8.91675	1.9346	5.2814	1.05592	5.0275	3.07802	1.07392	0.75477	0.545402	1.29526	3.38803	0.649597	1.64078	0.270351	-0.341138	K14488|6.86712e-53|brp:103845876|K14488 SAUR family protein | (RefSeq) auxin-responsive protein SAUR21-like	Plant hormone signal transduction (ko04075)	Biological Process: response to auxin (GO:0009733);;
BraA02g007430.3C.gene	PREDICTED: auxin-responsive protein SAUR21-like [Brassica rapa]		0.894383	4.41198	2.02705	1.89604	1.39517	4.46818	3.33573	1.08402	-0.815015	0	0	0	0	0	0	0	/	/	K14488|4.72866e-62|brp:103851151|K14488 SAUR family protein | (RefSeq) auxin-responsive protein SAUR21-like	Plant hormone signal transduction (ko04075)	Biological Process: response to auxin (GO:0009733);;
BraA01g003540.3C.gene	PREDICTED: auxin-induced protein 15A [Brassica rapa]		4.02949	1.40311	0.364299	0.391697	0.0497923	0.18461	0.642947	-3.36279	-0.714962	4.24926	0.703052	3.12683	1.13794	0.936679	0.180871	1.05583	-1.90079	0.108048	K14488|1.49293e-74|brp:103834703|K14488 SAUR family protein | (RefSeq) auxin-induced protein 15A	Plant hormone signal transduction (ko04075)	Cellular Component: mitochondrion (GO:0005739);; Biological Process: auxin-activated signaling pathway (GO:0009734);; Biological Process: regulation of growth (GO:0040008);;
BraA04g017940.3C.gene	PREDICTED: auxin-responsive protein SAUR71 [Brassica rapa]		0.165942	0.315205	0.22293	0.265613	0.0886257	0.089442	0.0581183	0.678648	2.19226	7.05278	0.436067	0.369622	0.238338	0.621792	0.534094	0.589246	-4.88711	-1.30586	K14488|2.64407e-116|brp:103864549|K14488 SAUR family protein | (RefSeq) auxin-responsive protein SAUR71	Plant hormone signal transduction (ko04075)	Molecular Function: calmodulin binding (GO:0005516);; Cellular Component: nucleus (GO:0005634);; Biological Process: response to auxin (GO:0009733);;
BraA05g034250.3C.gene	PREDICTED: auxin-responsive protein SAUR72 [Brassica rapa]		38.2157	10.5212	15.4419	19.0894	21.074	9.13344	33.1406	-1.00139	-0.795826	22.2252	10.0542	11.9937	5.98351	5.42682	6.87787	5.8574	-1.89314	0.0307311	K14488|1.4443e-72|brp:103870220|K14488 SAUR family protein | (RefSeq) auxin-responsive protein SAUR72	Plant hormone signal transduction (ko04075)	Cellular Component: cytoplasm (GO:0005737);; Biological Process: multicellular organism development (GO:0007275);; Biological Process: auxin-activated signaling pathway (GO:0009734);; Biological Process: regulation of growth (GO:0040008);;
BraA08g015020.3C.gene	PREDICTED: auxin-responsive protein SAUR36-like [Brassica rapa]		0.534619	0	0.12157	0.662377	0.145721	0	0.0957213	0.309142	2.79074	4.65356	0.0764427	0	0.0193053	0.0136397	0	1.96392	-7.91319	-6.66859	K14488|9.63092e-113|brp:103834255|K14488 SAUR family protein | (RefSeq) auxin-responsive protein SAUR36-like	Plant hormone signal transduction (ko04075)	Cellular Component: mitochondrion (GO:0005739);; Biological Process: response to auxin (GO:0009733);;
BraA01g003550.3C.gene	PREDICTED: auxin-responsive protein SAUR72 [Brassica rapa]		1.81673	3.01163	1.34777	0.733181	1.40556	0.782685	1.23976	-1.3091	-0.757822	2.50107	0.853192	0.768031	0.939671	1.3477	0.870992	0.644657	-1.41232	0.543623	K14488|3.96912e-101|brp:103834796|K14488 SAUR family protein | (RefSeq) auxin-responsive protein SAUR72	Plant hormone signal transduction (ko04075)	Molecular Function: calmodulin binding (GO:0005516);; Cellular Component: nucleus (GO:0005634);; Biological Process: response to auxin (GO:0009733);;
BraA06g012490.3C.gene	auxin-responsive protein SAUR41 [Brassica napus]		15.2063	7.17774	17.8425	10.1111	25.1414	18.4413	60.636	-0.58873	-2.58423	6.10112	5.22044	2.17453	1.63678	1.37671	2.48683	1.02392	-1.89822	0.676755	K14488|2.06365e-84|bna:106351360|K14488 SAUR family protein | (RefSeq) auxin-responsive protein SAUR41	Plant hormone signal transduction (ko04075)	Cellular Component: cytoplasm (GO:0005737);; Biological Process: auxin-activated signaling pathway (GO:0009734);; Biological Process: positive gravitropism (GO:0009958);; Cellular Component: integral component of membrane (GO:0016021);; Biological Process: cell growth (GO:0016049);; Biological Process: regulation of growth (GO:0040008);; Biological Process: auxin transport (GO:0060918);; Biologic…
BraA05g001150.3C.gene	PREDICTED: auxin-responsive protein SAUR32 [Brassica rapa]		6.69558	3.307	2.41292	3.45113	2.31948	2.85738	4.71403	-0.956142	-0.449894	8.28663	5.3634	4.292	2.5056	3.3562	1.2429	2.90763	-1.72563	-0.214688	K14488|2.12783e-86|brp:103866442|K14488 SAUR family protein | (RefSeq) auxin-responsive protein SAUR32	Plant hormone signal transduction (ko04075)	Biological Process: multicellular organism development (GO:0007275);; Biological Process: auxin-activated signaling pathway (GO:0009734);; Biological Process: regulation of growth (GO:0040008);;
GA related
BraA09g052310.3C.gene	gibberellin receptor GID1B [Brassica napus]	GID1	1.37094	4.71107	9.94042	14.7673	30.4348	17.8522	17.388	3.42916	-0.235688	1.6301	19.3645	24.7406	14.8862	16.7799	45.2054	18.4766	3.19094	-0.311719	K14493|0|bna:106375236|K14493 gibberellin receptor GID1 [EC:3.-.-.-] | (RefSeq) GID1B; gibberellin receptor GID1B	Plant hormone signal transduction (ko04075)	Molecular Function: protein binding (GO:0005515);; Cellular Component: nucleus (GO:0005634);; Cellular Component: cytoplasm (GO:0005737);; Biological Process: catabolic process (GO:0009056);; Biological Process: positive regulation of gibberellic acid mediated signaling pathway (GO:0009939);; Biological Process: raffinose family oligosaccharide biosynthetic process (GO:0010325);; Molecular Functi…
BraA05g040050.3C.gene	PREDICTED: gibberellin receptor GID1A [Brassica rapa]		15.3113	15.7829	12.2752	14.5716	39.0844	16.9508	15.3144	-0.071436	-0.0717318	1.80672	0.753518	6.42398	6.70916	1.36994	0.538599	0.725925	1.89276	3.20824	K14493|0|brp:103870853|K14493 gibberellin receptor GID1 [EC:3.-.-.-] | (RefSeq) gibberellin receptor GID1A	Plant hormone signal transduction (ko04075)	Molecular Function: protein binding (GO:0005515);; Cellular Component: nucleus (GO:0005634);; Cellular Component: cytoplasm (GO:0005737);; Biological Process: catabolic process (GO:0009056);; Biological Process: positive regulation of gibberellic acid mediated signaling pathway (GO:0009939);; Biological Process: raffinose family oligosaccharide biosynthetic process (GO:0010325);; Molecular Functi…
BraA09g005890.3C.gene	PREDICTED: EIN3-binding F-box protein 2-like [Brassica rapa]	GID2	29.9153	8.84407	18.0254	11.4033	12.4952	32.4595	101.464	-1.39144	-3.15345	16.6815	11.343	3.83712	4.66739	12.3492	16.938	2.6457	-1.83756	0.818967	K14515|0|brp:103837087|K14515 EIN3-binding F-box protein | (RefSeq) EIN3-binding F-box protein 2-like	Plant hormone signal transduction (ko04075)	Molecular Function: protein binding (GO:0005515);; Cellular Component: nucleus (GO:0005634);; Biological Process: ubiquitin-dependent protein catabolic process (GO:0006511);; Biological Process: negative regulation of ethylene-activated signaling pathway (GO:0010105);; Biological Process: protein ubiquitination (GO:0016567);; Cellular Component: SCF ubiquitin ligase complex (GO:0019005);;
BraA06g032660.3C.gene	EIN3-binding F-box protein 2-like [Brassica napus]		18.9963	15.4577	33.4599	16.5491	23.3513	54.1346	52.7193	-0.198967	-1.67158	16.144	46.9513	11.61	25.1413	40.2017	66.8286	17.1153	0.639061	0.554771	K14515|0|bna:106348528|K14515 EIN3-binding F-box protein | (RefSeq) EIN3-binding F-box protein 2-like	Plant hormone signal transduction (ko04075)	Molecular Function: protein binding (GO:0005515);; Cellular Component: nucleus (GO:0005634);; Biological Process: ubiquitin-dependent protein catabolic process (GO:0006511);; Biological Process: negative regulation of ethylene-activated signaling pathway (GO:0010105);; Biological Process: protein ubiquitination (GO:0016567);; Cellular Component: SCF ubiquitin ligase complex (GO:0019005);;
BraA02g017030.3C.gene	PREDICTED: DELLA protein RGL1 [Brassica rapa]	DELLA	11.187	4.76956	2.48056	4.64151	2.04253	2.82998	15.8845	-1.26916	-1.77495	7.72393	6.5647	5.11139	5.01606	5.61782	4.49044	6.2663	-0.62278	-0.32106	K14494|0|brp:103852324|K14494 DELLA protein | (RefSeq) DELLA protein RGL1	Plant hormone signal transduction (ko04075)	Molecular Function: transcription factor activity, transcription factor binding (GO:0000989);; Molecular Function: transcription factor activity, sequence-specific DNA binding (GO:0003700);; Cellular Component: nucleus (GO:0005634);; Biological Process: regulation of transcription, DNA-templated (GO:0006355);; Biological Process: response to ethylene (GO:0009723);; Biological Process: response to…
BraA06g040430.3C.gene	PREDICTED: DELLA protein RGA1 [Brassica rapa]		26.4588	65.6303	54.9431	80.9305	61.9832	65.1558	55.3231	1.61294	0.548801	42.641	49.7275	54.3363	50.0834	55.8505	41.8376	62.0058	0.232091	-0.308072	K14494|0|brp:103827572|K14494 DELLA protein | (RefSeq) BrRGA1, RGA1; DELLA protein RGA1	Plant hormone signal transduction (ko04075)	Molecular Function: transcription factor activity, transcription factor binding (GO:0000989);; Molecular Function: transcription factor activity, sequence-specific DNA binding (GO:0003700);; Molecular Function: protein binding (GO:0005515);; Cellular Component: nucleus (GO:0005634);; Biological Process: regulation of transcription, DNA-templated (GO:0006355);; Biological Process: response to ethy…
BraA10g022510.3C.gene	PREDICTED: DELLA protein RGL3 [Brassica rapa]		5.24996	2.12416	2.3408	2.35936	1.59955	2.13799	3.71091	-1.15391	-0.653381	3.15887	1.44375	1.07296	0.860189	1.42573	1.19286	2.6092	-1.87668	-1.60088	K14494|0|brp:103833178|K14494 DELLA protein | (RefSeq) DELLA protein RGL3	Plant hormone signal transduction (ko04075)	Molecular Function: transcription factor activity, transcription factor binding (GO:0000989);; Molecular Function: transcription factor activity, sequence-specific DNA binding (GO:0003700);; Cellular Component: nucleus (GO:0005634);; Biological Process: regulation of transcription, DNA-templated (GO:0006355);; Biological Process: response to ethylene (GO:0009723);; Biological Process: response to…
ET related
BraA07g032080.3C.gene	PREDICTED: ethylene receptor 1 [Brassica rapa]	ETR	7.30256	15.2151	17.9129	21.9023	23.2771	23.7301	22.6917	1.58461	-0.0510794	5.88288	19.4274	19.9869	22.6214	25.5837	27.5588	19.269	1.9431	0.231406	K14509|0|brp:103831098|K14509 ethylene receptor [EC:2.7.13.-] | (RefSeq) ETR1; ethylene receptor 1	Plant hormone signal transduction (ko04075)	Molecular Function: phosphorelay sensor kinase activity (GO:0000155);; Molecular Function: phosphorelay response regulator activity (GO:0000156);; Biological Process: vasculature development (GO:0001944);; Biological Process: response to molecule of bacterial origin (GO:0002237);; Molecular Function: ATP binding (GO:0005524);; Cellular Component: endoplasmic reticulum membrane (GO:0005789);; Biol…
BraA08g034940.3C.gene	PREDICTED: ethylene response sensor 2-like [Brassica rapa]		1.77785	0.568204	2.12897	0.790157	0.628808	1.81468	1.66296	-1.16992	-1.07354	1.37311	1.65431	0.745777	0.545233	1.05806	3.47739	0.971231	-1.3325	-0.83294	K14509|0|brp:103836581|K14509 ethylene receptor [EC:2.7.13.-] | (RefSeq) ethylene response sensor 2-like	Plant hormone signal transduction (ko04075)	Molecular Function: phosphorelay sensor kinase activity (GO:0000155);; Molecular Function: protein serine/threonine kinase activity (GO:0004674);; Molecular Function: protein binding (GO:0005515);; Molecular Function: ATP binding (GO:0005524);; Cellular Component: extracellular region (GO:0005576);; Cellular Component: endoplasmic reticulum membrane (GO:0005789);; Biological Process: negative reg…
BraA01g030980.3C.gene	PREDICTED: ethylene receptor 2 [Brassica rapa]		0.0319	0.236823	2.05204	0.074721	0.634817	3.43326	1.81167	1.22796	-4.59966	0.109833	1.0014	0.00947933	1.42502	2.3348	19.651	0.457889	3.69759	1.63791	K14509|0|brp:103833878|K14509 ethylene receptor [EC:2.7.13.-] | (RefSeq) ethylene receptor 2	Plant hormone signal transduction (ko04075)	Molecular Function: phosphorelay sensor kinase activity (GO:0000155);; Molecular Function: protein serine/threonine kinase activity (GO:0004674);; Molecular Function: protein binding (GO:0005515);; Molecular Function: ATP binding (GO:0005524);; Cellular Component: endoplasmic reticulum membrane (GO:0005789);; Biological Process: negative regulation of ethylene-activated signaling pathway (GO:0010…
BraA05g000390.3C.gene	ethylene response sensor 1 [Brassica napus]		19.933	14.3818	36.6626	9.07305	11.5873	28.3596	61.9084	-1.1355	-2.77048	8.66522	20.594	10.9525	15.4309	16.2435	24.0891	5.57416	0.832512	1.46899	K14509|0|bna:106450438|K14509 ethylene receptor [EC:2.7.13.-] | (RefSeq) ethylene response sensor 1	Plant hormone signal transduction (ko04075)	Molecular Function: phosphorelay sensor kinase activity (GO:0000155);; Molecular Function: protein serine/threonine kinase activity (GO:0004674);; Molecular Function: protein binding (GO:0005515);; Molecular Function: ATP binding (GO:0005524);; Cellular Component: endoplasmic reticulum membrane (GO:0005789);; Biological Process: negative regulation of ethylene-activated signaling pathway (GO:0010…
BraA10g032490.3C.gene	PREDICTED: serine/threonine-protein kinase CTR1 [Brassica rapa]	CTR1	8.89912	7.87999	51.5082	5.68541	11.1098	39.8561	17.7289	-0.646397	-1.64077	11.0434	14.5781	5.6194	11.4922	19.3741	83.4211	8.11145	0.0574736	0.502627	K14510|0|brp:103847363|K14510 serine/threonine-protein kinase CTR1 [EC:2.7.11.1] | (RefSeq) CTR1; serine/threonine-protein kinase CTR1	Plant hormone signal transduction (ko04075)	Biological Process: response to hypoxia (GO:0001666);; Molecular Function: protein serine/threonine kinase activity (GO:0004674);; Molecular Function: protein serine/threonine/tyrosine kinase activity (GO:0004712);; Molecular Function: signal transducer activity (GO:0004871);; Molecular Function: protein binding (GO:0005515);; Molecular Function: ATP binding (GO:0005524);; Cellular Component: nuc…
BraA03g023020.3C.gene	mitogen-activated protein kinase 6-like isoform X2 [Brassica napus]	MPK6	21.7475	47.8253	50.0524	40.1068	54.1739	46.9027	48.9636	0.882995	-0.287862	17.2832	53.9255	54.8651	57.6165	54.1877	65.2769	41.5647	1.73711	0.471124	K14512|0|brp:103858096|K14512 mitogen-activated protein kinase 6 [EC:2.7.11.24] | (RefSeq) mitogen-activated protein kinase 6-like	Plant hormone signal transduction (ko04075)	Biological Process: MAPK cascade (GO:0000165);; Molecular Function: MAP kinase activity (GO:0004707);; Molecular Function: protein binding (GO:0005515);; Molecular Function: ATP binding (GO:0005524);; Cellular Component: nucleus (GO:0005634);; Cellular Component: trans-Golgi network (GO:0005802);; Biological Process: response to cold (GO:0009409);; Cellular Component: phragmoplast (GO:0009524);; …
BraA04g002220.3C.gene	PREDICTED: mitogen-activated protein kinase 10-like isoform X1 [Brassica rapa]		0	0	0.0131027	0.060746	0	0	0.00728067	/	3.06065	2.4425	0.329321	0.0659063	0.574858	1.19949	0.040603	2.65287	-2.08708	-2.20627	K14512|0|brp:103862930|K14512 mitogen-activated protein kinase 6 [EC:2.7.11.24] | (RefSeq) mitogen-activated protein kinase 10-like	Plant hormone signal transduction (ko04075)	Biological Process: MAPK cascade (GO:0000165);; Molecular Function: MAP kinase activity (GO:0004707);; Molecular Function: ATP binding (GO:0005524);; Cellular Component: intracellular (GO:0005622);;
BraA05g013460.3C.gene	PREDICTED: ethylene-responsive transcription factor 15-like [Brassica rapa]	ERF1/2	19.7459	30.7341	43.3087	16.1056	43.6827	54.4521	76.6806	-0.29399	-2.2513	16.6458	17.687	13.939	21.4325	24.5318	20.9038	28.9219	0.364644	-0.432364	K14516|1.95176e-111|brp:103867903|K14516 ethylene-responsive transcription factor 1 | (RefSeq) ethylene-responsive transcription factor 15-like	Plant hormone signal transduction (ko04075)	Molecular Function: DNA binding (GO:0003677);; Molecular Function: transcription factor activity, sequence-specific DNA binding (GO:0003700);; Cellular Component: nucleus (GO:0005634);; Biological Process: regulation of transcription, DNA-templated (GO:0006355);; Biological Process: defense response (GO:0006952);; Cellular Component: chloroplast (GO:0009507);; Biological Process: ethylene-activat…
BraA04g022530.3C.gene	PREDICTED: ethylene-responsive transcription factor 15-like [Brassica rapa]		7.11994	1.61837	2.55496	0.631294	4.55949	2.87146	8.97107	-3.49548	-3.8289	4.62657	1.33148	0.66882	0.315801	0.684549	0.79719	2.20622	-3.87286	-2.80449	K14516|5.95718e-134|brp:103865115|K14516 ethylene-responsive transcription factor 1 | (RefSeq) ethylene-responsive transcription factor 15-like	Plant hormone signal transduction (ko04075)	Molecular Function: DNA binding (GO:0003677);; Molecular Function: transcription factor activity, sequence-specific DNA binding (GO:0003700);; Cellular Component: nucleus (GO:0005634);; Biological Process: regulation of transcription, DNA-templated (GO:0006355);; Biological Process: defense response (GO:0006952);; Cellular Component: chloroplast (GO:0009507);; Biological Process: ethylene-activat…
BraA09g064090.3C.gene	PREDICTED: ethylene-responsive transcription factor ERF094-like [Brassica rapa]		10.0705	0.835248	8.38758	0.197346	20.4802	14.7594	119.23	-5.67326	-9.23881	12.4959	1.97347	0.197055	0.736222	4.07631	10.4371	1.34671	-4.08517	-0.871228	K14516|1.84186e-139|brp:103843566|K14516 ethylene-responsive transcription factor 1 | (RefSeq) ethylene-responsive transcription factor ERF094-like	Plant hormone signal transduction (ko04075)	Molecular Function: DNA binding (GO:0003677);; Molecular Function: transcription factor activity, sequence-specific DNA binding (GO:0003700);; Cellular Component: nucleus (GO:0005634);; Biological Process: regulation of transcription, DNA-templated (GO:0006355);; Biological Process: response to jasmonic acid (GO:0009753);; Biological Process: jasmonic acid and ethylene-dependent systemic resistan…
BraA09g022610.3C.gene	PREDICTED: ethylene-responsive transcription factor 2-like [Brassica rapa]		6.51426	1.75634	3.21067	2.78718	2.46099	3.61703	12.7458	-1.2248	-2.19315	0.543044	4.03745	2.93545	1.8065	2.55661	1.42231	2.33414	1.73405	-0.369698	K14517|7.53369e-144|brp:103839538|K14517 ethylene-responsive transcription factor 2 | (RefSeq) ethylene-responsive transcription factor 2-like	Plant hormone signal transduction (ko04075)	Molecular Function: DNA binding (GO:0003677);; Molecular Function: transcription factor activity, sequence-specific DNA binding (GO:0003700);; Cellular Component: nucleus (GO:0005634);; Biological Process: regulation of transcription, DNA-templated (GO:0006355);;
BraA06g041230.3C.gene	PREDICTED: ethylene-responsive transcription factor 2 [Brassica rapa]		6.38694	3.24325	1.90267	2.67246	1.68919	2.32468	27.2192	-1.25696	-3.34838	5.03697	15.0817	15.075	11.4044	13.8303	17.7873	15.6167	1.17896	-0.453502	K14517|3.9654e-106|brp:103827660|K14517 ethylene-responsive transcription factor 2 | (RefSeq) ethylene-responsive transcription factor 2	Plant hormone signal transduction (ko04075)	Molecular Function: DNA binding (GO:0003677);; Molecular Function: transcription factor activity, sequence-specific DNA binding (GO:0003700);; Cellular Component: nucleus (GO:0005634);; Biological Process: regulation of transcription, DNA-templated (GO:0006355);;
BraA02g033740.3C.gene	PREDICTED: ethylene-responsive transcription factor 2-like [Brassica rapa]		27.4966	13.5657	14.7936	9.19076	11.3379	15.979	81.7045	-1.581	-3.15216	15.3104	1.72124	4.53243	7.47963	8.38068	17.3333	6.91443	-1.03347	0.113355	K14517|1.58998e-146|brp:103853794|K14517 ethylene-responsive transcription factor 2 | (RefSeq) ethylene-responsive transcription factor 2-like	Plant hormone signal transduction (ko04075)	Molecular Function: DNA binding (GO:0003677);; Molecular Function: transcription factor activity, sequence-specific DNA binding (GO:0003700);; Cellular Component: nucleus (GO:0005634);; Biological Process: regulation of transcription, DNA-templated (GO:0006355);;
ABA related
BraA03g014680.3C.gene	PREDICTED: abscisic acid receptor PYL8 [Brassica rapa]	PYL	48.6837	2.9724	3.7655	2.31611	6.69811	12.7382	101.582	-4.39367	-5.4548	68.6761	2.26896	3.76547	2.68456	6.30598	7.23847	0.821492	-4.67705	1.70837	K14496|1.95652e-134|brp:103857100|K14496 abscisic acid receptor PYR/PYL family | (RefSeq) abscisic acid receptor PYL8	Plant hormone signal transduction (ko04075)	Molecular Function: protein phosphatase inhibitor activity (GO:0004864);; Molecular Function: receptor activity (GO:0004872);; Molecular Function: protein binding (GO:0005515);; Cellular Component: nucleus (GO:0005634);; Cellular Component: mitochondrion (GO:0005739);; Cellular Component: plasma membrane (GO:0005886);; Biological Process: positive regulation of abscisic acid-activated signaling p…
BraA04g028450.3C.gene	PREDICTED: abscisic acid receptor PYL6-like [Brassica rapa]		11.3171	0.196147	28.2207	3.69625	0.256834	44.4894	28.0464	-1.61437	-2.92368	4.7394	6.0254	4.67841	33.4011	17.5426	8.72274	5.24371	2.81712	2.67124	K14496|1.24625e-136|brp:103865789|K14496 abscisic acid receptor PYR/PYL family | (RefSeq) abscisic acid receptor PYL6-like	Plant hormone signal transduction (ko04075)	Molecular Function: protein phosphatase inhibitor activity (GO:0004864);; Molecular Function: protein binding (GO:0005515);; Cellular Component: nucleus (GO:0005634);; Cellular Component: plasma membrane (GO:0005886);;
BraA05g005770.3C.gene	PREDICTED: abscisic acid receptor PYL6 [Brassica rapa]		0.0272837	4.85654	13.3975	0.4424	17.5574	41.3986	6.7505	4.01924	-3.93157	0.523348	1.98503	2.80108	10.9606	10.5823	11.1084	0.931906	4.38841	3.55599	K14496|1.96512e-126|brp:103866956|K14496 abscisic acid receptor PYR/PYL family | (RefSeq) abscisic acid receptor PYL6	Plant hormone signal transduction (ko04075)	Molecular Function: protein phosphatase inhibitor activity (GO:0004864);; Molecular Function: protein binding (GO:0005515);; Cellular Component: nucleus (GO:0005634);; Cellular Component: plasma membrane (GO:0005886);;
BraA09g022320.3C.gene	PREDICTED: abscisic acid receptor PYR1-like [Brassica rapa]		23.1332	51.0697	45.8106	56.9004	75.6589	55.2932	57.001	1.29847	-0.0025474	28.6975	65.6173	55.0148	55.8776	62.8094	58.2713	116.019	0.961346	-1.05402	K14496|6.47105e-149|brp:103839578|K14496 abscisic acid receptor PYR/PYL family | (RefSeq) abscisic acid receptor PYR1-like	Plant hormone signal transduction (ko04075)	Molecular Function: protein phosphatase inhibitor activity (GO:0004864);; Molecular Function: receptor activity (GO:0004872);; Cellular Component: nucleus (GO:0005634);; Cellular Component: cytoplasm (GO:0005737);; Cellular Component: plasma membrane (GO:0005886);; Biological Process: abscisic acid-activated signaling pathway (GO:0009738);; Molecular Function: abscisic acid binding (GO:0010427);;…
BraA01g009450.3C.gene	PREDICTED: abscisic acid receptor PYR1-like [Brassica rapa]		0.449823	2.41789	2.34018	1.41481	2.52895	2.08431	4.54268	1.65318	-1.68294	0.724671	1.06741	1.45676	1.06653	1.6573	1.25492	2.63504	0.557532	-1.30489	K14496|9.88306e-141|brp:103855821|K14496 abscisic acid receptor PYR/PYL family | (RefSeq) abscisic acid receptor PYR1-like	Plant hormone signal transduction (ko04075)	Molecular Function: protein phosphatase inhibitor activity (GO:0004864);; Molecular Function: receptor activity (GO:0004872);; Cellular Component: nucleus (GO:0005634);; Cellular Component: cytoplasm (GO:0005737);; Cellular Component: plasma membrane (GO:0005886);; Biological Process: abscisic acid-activated signaling pathway (GO:0009738);; Molecular Function: abscisic acid binding (GO:0010427);;…
BraA03g002100.3C.gene	PREDICTED: abscisic acid receptor PYL5-like [Brassica rapa]		4.39368	3.93889	6.62327	0.785696	4.86841	8.90454	18.3294	-2.48339	-4.54404	2.40394	0.734054	0.153787	2.84649	1.43045	1.44627	0.263753	0.243783	3.43193	K14496|1.78961e-118|brp:103855626|K14496 abscisic acid receptor PYR/PYL family | (RefSeq) abscisic acid receptor PYL5-like	Plant hormone signal transduction (ko04075)	Molecular Function: protein phosphatase inhibitor activity (GO:0004864);; Molecular Function: receptor activity (GO:0004872);; Molecular Function: protein binding (GO:0005515);; Cellular Component: nucleus (GO:0005634);; Cellular Component: cytoplasm (GO:0005737);; Cellular Component: plasma membrane (GO:0005886);; Biological Process: abscisic acid-activated signaling pathway (GO:0009738);; Molec…
BraA03g020010.3C.gene	PREDICTED: abscisic acid receptor PYL4 [Brassica rapa]		22.726	9.70075	13.0688	2.29471	11.3643	13.2497	73.2058	-3.30796	-4.99557	6.54899	3.35608	3.5339	5.37452	4.0252	3.2973	7.14029	-0.285137	-0.409847	K14496|1.07906e-141|brp:103857772|K14496 abscisic acid receptor PYR/PYL family | (RefSeq) abscisic acid receptor PYL4	Plant hormone signal transduction (ko04075)	Molecular Function: protein phosphatase inhibitor activity (GO:0004864);; Molecular Function: receptor activity (GO:0004872);; Molecular Function: protein binding (GO:0005515);; Cellular Component: nucleus (GO:0005634);; Cellular Component: cytoplasm (GO:0005737);; Cellular Component: plasma membrane (GO:0005886);; Biological Process: abscisic acid-activated signaling pathway (GO:0009738);; Molec…
BraA04g027160.3C.gene	PREDICTED: abscisic acid receptor PYL4-like [Brassica rapa]		75.1945	59.8837	71.2282	13.1639	66.4094	94.0749	169.413	-2.51404	-3.68588	33.4686	30.1817	31.9033	46.7665	41.2475	45.1173	60.8969	0.482668	-0.380896	K14496|9.95969e-136|brp:103865662|K14496 abscisic acid receptor PYR/PYL family | (RefSeq) abscisic acid receptor PYL4-like	Plant hormone signal transduction (ko04075)	Molecular Function: protein phosphatase inhibitor activity (GO:0004864);; Molecular Function: receptor activity (GO:0004872);; Molecular Function: protein binding (GO:0005515);; Cellular Component: nucleus (GO:0005634);; Cellular Component: cytoplasm (GO:0005737);; Cellular Component: plasma membrane (GO:0005886);; Biological Process: abscisic acid-activated signaling pathway (GO:0009738);; Molec…
BraA03g021430.3C.gene	PREDICTED: abscisic acid receptor PYL6-like [Brassica rapa]		3.87327	7.17155	14.7433	2.33388	29.2091	47.8016	16.237	-0.730822	-2.79848	3.62421	1.32727	1.87689	3.78816	3.43467	10.0341	1.56482	0.0638306	1.2755	K14496|1.95822e-148|brp:103857927|K14496 abscisic acid receptor PYR/PYL family | (RefSeq) abscisic acid receptor PYL6-like	Plant hormone signal transduction (ko04075)	Molecular Function: protein phosphatase inhibitor activity (GO:0004864);; Molecular Function: protein binding (GO:0005515);; Cellular Component: nucleus (GO:0005634);; Cellular Component: plasma membrane (GO:0005886);;
BraA06g041650.3C.gene	PREDICTED: abscisic acid receptor PYR1 [Brassica rapa]		7.27737	13.89	13.0451	9.54785	20.5255	16.2716	33.9273	0.391759	-1.8292	17.2059	22.0853	20.5234	25.627	23.7694	20.3538	37.6488	0.574767	-0.554937	K14496|4.51792e-143|brp:103827706|K14496 abscisic acid receptor PYR/PYL family | (RefSeq) abscisic acid receptor PYR1	Plant hormone signal transduction (ko04075)	Molecular Function: protein phosphatase inhibitor activity (GO:0004864);; Molecular Function: receptor activity (GO:0004872);; Cellular Component: nucleus (GO:0005634);; Cellular Component: cytoplasm (GO:0005737);; Cellular Component: plasma membrane (GO:0005886);; Biological Process: abscisic acid-activated signaling pathway (GO:0009738);; Molecular Function: abscisic acid binding (GO:0010427);;…
BraA07g024750.3C.gene	PREDICTED: abscisic acid receptor PYL9-like [Brassica rapa]		2.48864	1.57402	5.21772	3.12115	13.4887	10.5126	35.2751	0.326719	-3.4985	1.32143	4.19725	1.08533	0.577596	4.73095	17.8725	4.9584	-1.19397	-3.10174	K14496|2.59359e-126|brp:103830315|K14496 abscisic acid receptor PYR/PYL family | (RefSeq) abscisic acid receptor PYL9-like	Plant hormone signal transduction (ko04075)	--
BraA08g012630.3C.gene	abscisic acid receptor PYR1-like [Brassica napus]		18.675	33.478	48.0608	8.62184	53.8895	62.0906	53.9528	-1.11504	-2.64563	1.15012	1.14791	0.722372	1.11583	0.92726	2.87855	2.31434	-0.0436625	-1.05248	K14496|2.42092e-140|bna:106360843|K14496 abscisic acid receptor PYR/PYL family | (RefSeq) abscisic acid receptor PYR1-like	Plant hormone signal transduction (ko04075)	--
BraA10g000590.3C.gene	PREDICTED: abscisic acid receptor PYL9 [Brassica rapa]		9.06095	14.1253	21.4898	23.9675	48.6316	18.2144	11.6607	1.40334	1.03942	15.6475	64.0667	49.9128	40.2062	54.8853	76.3342	30.0474	1.36149	0.420178	K14496|7.66763e-136|brp:103844644|K14496 abscisic acid receptor PYR/PYL family | (RefSeq) abscisic acid receptor PYL9	Plant hormone signal transduction (ko04075)	Molecular Function: protein phosphatase inhibitor activity (GO:0004864);; Molecular Function: receptor activity (GO:0004872);; Molecular Function: protein binding (GO:0005515);; Cellular Component: nucleus (GO:0005634);; Cellular Component: cytoplasm (GO:0005737);; Cellular Component: plasma membrane (GO:0005886);; Biological Process: abscisic acid-activated signaling pathway (GO:0009738);; Molec…
BraA10g028350.3C.gene	PREDICTED: abscisic acid receptor PYL5 [Brassica rapa]		0.959498	6.08258	8.49846	0.706428	5.57115	20.3789	22.6995	-0.441738	-5.00597	0.646276	2.4325	1.12072	8.85655	5.82531	8.3315	1.87106	3.77652	2.24289	K14496|1.78674e-118|brp:103846896|K14496 abscisic acid receptor PYR/PYL family | (RefSeq) abscisic acid receptor PYL5	Plant hormone signal transduction (ko04075)	Molecular Function: protein phosphatase inhibitor activity (GO:0004864);; Molecular Function: receptor activity (GO:0004872);; Molecular Function: protein binding (GO:0005515);; Cellular Component: nucleus (GO:0005634);; Cellular Component: cytoplasm (GO:0005737);; Cellular Component: plasma membrane (GO:0005886);; Biological Process: abscisic acid-activated signaling pathway (GO:0009738);; Molec…
BraA03g029760.3C.gene	PREDICTED: abscisic acid receptor PYL7-like [Brassica rapa]		69.9911	42.0386	78.6236	65.5201	73.2611	133.161	262.189	-0.0952342	-2.0006	50.9622	6.96863	10.8515	16.3302	25.9072	43.1879	13.3484	-1.64189	0.290874	K14496|6.30246e-143|brp:103858828|K14496 abscisic acid receptor PYR/PYL family | (RefSeq) abscisic acid receptor PYL7-like	Plant hormone signal transduction (ko04075)	Molecular Function: protein phosphatase inhibitor activity (GO:0004864);; Molecular Function: receptor activity (GO:0004872);; Molecular Function: protein binding (GO:0005515);; Cellular Component: nucleus (GO:0005634);; Cellular Component: cytoplasm (GO:0005737);; Cellular Component: plasma membrane (GO:0005886);; Biological Process: abscisic acid-activated signaling pathway (GO:0009738);; Molec…
BraA10g011520.3C.gene	PREDICTED: abscisic acid receptor PYL8-like [Brassica rapa]		25.9887	15.8014	15.5524	17.6504	15.1951	17.4495	38.3702	-0.558184	-1.12028	27.0366	8.39123	10.6649	7.75721	8.8495	6.20019	5.96931	-1.8013	0.377974	K14496|4.00205e-133|brp:103844797|K14496 abscisic acid receptor PYR/PYL family | (RefSeq) abscisic acid receptor PYL8-like	Plant hormone signal transduction (ko04075)	Molecular Function: protein phosphatase inhibitor activity (GO:0004864);; Molecular Function: receptor activity (GO:0004872);; Molecular Function: protein binding (GO:0005515);; Cellular Component: nucleus (GO:0005634);; Cellular Component: mitochondrion (GO:0005739);; Cellular Component: plasma membrane (GO:0005886);; Biological Process: positive regulation of abscisic acid-activated signaling p…
BraA03g047820.3C.gene	PREDICTED: abscisic acid receptor PYR1 [Brassica rapa]		26.614	39.1036	46.7714	31.5319	46.9348	51.4478	53.4603	0.244626	-0.761659	33.3622	22.482	14.8479	26.5825	47.7012	46.8247	13.61	-0.327738	0.965809	K14496|7.35594e-141|brp:103860950|K14496 abscisic acid receptor PYR/PYL family | (RefSeq) abscisic acid receptor PYR1	Plant hormone signal transduction (ko04075)	Molecular Function: protein phosphatase inhibitor activity (GO:0004864);; Molecular Function: receptor activity (GO:0004872);; Cellular Component: nucleus (GO:0005634);; Cellular Component: cytoplasm (GO:0005737);; Cellular Component: plasma membrane (GO:0005886);; Biological Process: abscisic acid-activated signaling pathway (GO:0009738);; Molecular Function: abscisic acid binding (GO:0010427);;…
BraA05g018520.3C.gene	PREDICTED: protein phosphatase 2C 3-like [Brassica oleracea var. oleracea]	PP2C	4.26625	0.0195153	0.08277	0.131218	0.400015	0.462226	2.04096	-5.02293	-3.95921	5.17301	0.335113	0.464968	0.24624	0.394948	0.668785	1.12573	-4.39287	-2.19272	K14497|7.49222e-53|bna:106419899|K14497 protein phosphatase 2C [EC:3.1.3.16] | (RefSeq) protein phosphatase 2C 3-like	Plant hormone signal transduction (ko04075)	Molecular Function: protein serine/threonine phosphatase activity (GO:0004722);; Molecular Function: potassium channel activity (GO:0005267);; Cellular Component: plasma membrane (GO:0005886);; Biological Process: protein dephosphorylation (GO:0006470);; Biological Process: negative regulation of abscisic acid-activated signaling pathway (GO:0009788);; Biological Process: positive regulation of g…
BraA10g006100.3C.gene	PREDICTED: protein phosphatase 2C 3 [Brassica rapa]		0.337818	2.20285	3.42329	6.53598	1.51776	0.64145	1.35432	4.27409	2.27083	0.69443	15.7308	6.73766	3.5286	4.49523	4.96408	13.3608	2.34519	-1.92085	K14497|0|brp:103843946|K14497 protein phosphatase 2C [EC:3.1.3.16] | (RefSeq) protein phosphatase 2C 3	Plant hormone signal transduction (ko04075)	Molecular Function: protein serine/threonine phosphatase activity (GO:0004722);; Molecular Function: potassium channel activity (GO:0005267);; Cellular Component: plasma membrane (GO:0005886);; Biological Process: protein dephosphorylation (GO:0006470);; Biological Process: negative regulation of abscisic acid-activated signaling pathway (GO:0009788);; Biological Process: positive regulation of g…
BraA10g014950.3C.gene	PREDICTED: protein phosphatase 2C 77 [Brassica rapa]		7.54464	22.892	24.5288	33.5942	23.0628	22.7259	16.69	2.15469	1.00923	12.5689	26.1552	32.4654	34.7352	47.6622	50.2153	39.2868	1.46654	-0.177645	K14497|0|brp:103845142|K14497 protein phosphatase 2C [EC:3.1.3.16] | (RefSeq) protein phosphatase 2C 77	Plant hormone signal transduction (ko04075)	Molecular Function: protein serine/threonine phosphatase activity (GO:0004722);; Molecular Function: protein binding (GO:0005515);; Biological Process: negative regulation of protein kinase activity (GO:0006469);; Biological Process: protein dephosphorylation (GO:0006470);; Biological Process: response to osmotic stress (GO:0006970);; Cellular Component: protein serine/threonine phosphatase compl…
BraA10g016990.3C.gene	PREDICTED: probable protein phosphatase 2C 78 [Brassica rapa]		0.687404	6.00846	4.20418	20.9442	2.5676	1.67992	0.552586	4.92925	5.24421	0.991073	15.5893	11.6492	7.7045	5.0388	3.40671	57.9038	2.95864	-2.90989	K14497|0|brp:103845336|K14497 protein phosphatase 2C [EC:3.1.3.16] | (RefSeq) probable protein phosphatase 2C 78	Plant hormone signal transduction (ko04075)	Molecular Function: protein serine/threonine phosphatase activity (GO:0004722);; Cellular Component: nucleus (GO:0005634);; Cellular Component: Golgi apparatus (GO:0005794);; Cellular Component: cytosol (GO:0005829);; Cellular Component: plasma membrane (GO:0005886);; Biological Process: protein dephosphorylation (GO:0006470);; Biological Process: response to water deprivation (GO:0009414);; Biol…
BraA08g019900.3C.gene	PREDICTED: protein phosphatase 2C 56-like [Brassica rapa]		16.5497	23.5792	38.0025	34.4282	58.0847	43.0866	30.4426	1.05679	0.177503	14.462	24.8047	19.6323	19.4795	33.5373	50.0618	18.5914	0.42969	0.0673279	K14497|0|bna:106361342|K14497 protein phosphatase 2C [EC:3.1.3.16] | (RefSeq) protein phosphatase 2C 56-like	Plant hormone signal transduction (ko04075)	Molecular Function: protein serine/threonine phosphatase activity (GO:0004722);; Biological Process: protein dephosphorylation (GO:0006470);; Molecular Function: metal ion binding (GO:0046872);;
BraA09g063330.3C.gene	PREDICTED: protein phosphatase 2C 3-like [Brassica rapa]		0.20259	1.47399	1.75212	5.09653	2.79009	1.13396	1.87563	4.65288	1.44214	0.114869	6.7549	4.43699	1.74681	3.62792	4.87305	5.047	3.92666	-1.53071	K14497|0|brp:103843457|K14497 protein phosphatase 2C [EC:3.1.3.16] | (RefSeq) protein phosphatase 2C 3-like	Plant hormone signal transduction (ko04075)	Molecular Function: protein serine/threonine phosphatase activity (GO:0004722);; Molecular Function: potassium channel activity (GO:0005267);; Cellular Component: plasma membrane (GO:0005886);; Biological Process: protein dephosphorylation (GO:0006470);; Biological Process: negative regulation of abscisic acid-activated signaling pathway (GO:0009788);; Biological Process: positive regulation of g…
BraA03g052950.3C.gene	PREDICTED: protein phosphatase 2C 56-like [Brassica rapa]		50.7177	68.4141	73.2415	137.435	114.116	97.2766	60.6357	1.43818	1.18051	86.5603	113.461	82.549	75.1587	111.252	112.956	161.589	-0.203766	-1.10432	K14497|0|brp:103861611|K14497 protein phosphatase 2C [EC:3.1.3.16] | (RefSeq) protein phosphatase 2C 56-like	Plant hormone signal transduction (ko04075)	Molecular Function: protein serine/threonine phosphatase activity (GO:0004722);; Biological Process: protein dephosphorylation (GO:0006470);; Molecular Function: metal ion binding (GO:0046872);;
BraA05g035520.3C.gene	PREDICTED: protein phosphatase 2C 37 [Brassica rapa]		38.5082	39.505	22.0698	88.2879	21.5267	21.0735	40.4346	1.19705	1.12662	68.5997	70.9823	36.6485	38.983	61.6948	35.1157	83.1843	-0.815359	-1.09347	K14497|0|brp:103870352|K14497 protein phosphatase 2C [EC:3.1.3.16] | (RefSeq) protein phosphatase 2C 37	Plant hormone signal transduction (ko04075)	Molecular Function: protein serine/threonine phosphatase activity (GO:0004722);; Molecular Function: protein binding (GO:0005515);; Cellular Component: nucleus (GO:0005634);; Cellular Component: cytosol (GO:0005829);; Biological Process: protein dephosphorylation (GO:0006470);; Biological Process: response to cold (GO:0009409);; Biological Process: response to water deprivation (GO:0009414);; Bio…
BraA07g037090.3C.gene	protein phosphatase 2C 16-like [Brassica napus]		21.5942	45.7313	36.0609	93.405	61.012	43.5276	50.7644	2.11285	0.879683	35.9588	106.734	84.8483	85.0215	108.217	84.8568	248.349	1.24148	-1.54647	K14497|0|brp:103831782|K14497 protein phosphatase 2C [EC:3.1.3.16] | (RefSeq) protein phosphatase 2C 16	Plant hormone signal transduction (ko04075)	Molecular Function: protein serine/threonine phosphatase activity (GO:0004722);; Molecular Function: protein binding (GO:0005515);; Cellular Component: nucleus (GO:0005634);; Cellular Component: cytoplasm (GO:0005737);; Biological Process: protein dephosphorylation (GO:0006470);; Biological Process: abscisic acid-activated signaling pathway (GO:0009738);; Molecular Function: metal ion binding (GO…
BraA01g039670.3C.gene	PREDICTED: protein phosphatase 2C 37-like [Brassica rapa]		49.1519	96.2938	37.6472	69.193	51.5992	40.4324	82.1322	0.493379	-0.247321	130.674	68.1258	60.861	117.833	167.055	107.207	110.66	-0.149231	0.0906094	K14497|0|brp:103845976|K14497 protein phosphatase 2C [EC:3.1.3.16] | (RefSeq) protein phosphatase 2C 37-like	Plant hormone signal transduction (ko04075)	Molecular Function: protein serine/threonine phosphatase activity (GO:0004722);; Molecular Function: protein binding (GO:0005515);; Cellular Component: nucleus (GO:0005634);; Cellular Component: cytosol (GO:0005829);; Biological Process: protein dephosphorylation (GO:0006470);; Biological Process: response to cold (GO:0009409);; Biological Process: response to water deprivation (GO:0009414);; Bio…
BraA01g016800.3C.gene	PREDICTED: protein phosphatase 2C 56-like [Brassica rapa]		58.98	41.5643	53.8028	77.7052	61.4038	51.4071	65.2429	0.397784	0.252189	68.1019	123.506	36.7796	57.7179	75.2441	80.2629	103.075	-0.238676	-0.836606	K14497|0|brp:103863846|K14497 protein phosphatase 2C [EC:3.1.3.16] | (RefSeq) protein phosphatase 2C 56-like	Plant hormone signal transduction (ko04075)	Molecular Function: protein serine/threonine phosphatase activity (GO:0004722);; Molecular Function: calcium ion binding (GO:0005509);; Cellular Component: nucleus (GO:0005634);; Cellular Component: cytoplasm (GO:0005737);; Cellular Component: plasma membrane (GO:0005886);; Biological Process: protein dephosphorylation (GO:0006470);; Cellular Component: protein serine/threonine phosphatase comple…
Brassica_rapa_newGene_6129	PREDICTED: uncharacterized protein LOC108835800 isoform X4 [Raphanus sativus]		6.83685	3.68713	3.59621	3.83904	3.99097	3.75891	7.11393	-0.832586	-0.889901	7.89838	3.7465	4.61771	3.94995	6.5663	5.73037	6.98247	-0.999722	-0.821902	K14497|2.03665e-06|bna:106440872|K14497 protein phosphatase 2C [EC:3.1.3.16] | (RefSeq) protein phosphatase 2C 56-like	Plant hormone signal transduction (ko04075)	--
BraA01g000880.3C.gene	PREDICTED: serine/threonine-protein kinase SRK2F [Brassica rapa]	SnRK2	0.041265	13.4585	12.1734	26.8334	11.9407	11.8335	2.11785	9.3449	3.66336	0.194179	23.5209	18.9525	16.4033	12.3277	10.6771	23.2888	6.40045	-0.505648	K14498|0|brp:103854644|K14498 serine/threonine-protein kinase SRK2 [EC:2.7.11.1] | (RefSeq) SnRK2.7; serine/threonine-protein kinase SRK2F	Plant hormone signal transduction (ko04075)	Molecular Function: protein serine/threonine kinase activity (GO:0004674);; Molecular Function: ATP binding (GO:0005524);; Cellular Component: nucleus (GO:0005634);; Cellular Component: cytosol (GO:0005829);; Biological Process: protein phosphorylation (GO:0006468);; Biological Process: response to salt stress (GO:0009651);; Biological Process: intracellular signal transduction (GO:0035556);;
BraA01g028580.3C.gene	PREDICTED: serine/threonine-protein kinase SRK2A [Brassica rapa]		24.2231	7.93387	8.81397	8.84744	4.98197	12.946	26.8546	-1.45305	-1.60184	24.2444	4.72904	5.82065	2.2634	8.33736	4.59343	7.71772	-3.42109	-1.76968	K14498|0|brp:103830167|K14498 serine/threonine-protein kinase SRK2 [EC:2.7.11.1] | (RefSeq) SnRK2.10; serine/threonine-protein kinase SRK2A	Plant hormone signal transduction (ko04075)	Molecular Function: protein serine/threonine kinase activity (GO:0004674);; Molecular Function: ATP binding (GO:0005524);; Cellular Component: nucleus (GO:0005634);; Cellular Component: cytosol (GO:0005829);; Cellular Component: plasma membrane (GO:0005886);; Biological Process: protein phosphorylation (GO:0006468);; Biological Process: response to salt stress (GO:0009651);; Biological Process: i…
BraA03g003750.3C.gene	PREDICTED: serine/threonine-protein kinase SRK2G isoform X1 [Brassica rapa]		10.0839	38.6576	42.3489	53.2861	49.3563	46.185	27.5767	2.40171	0.950309	22.6196	65.6104	50.2739	60.7518	71.5019	77.8152	103.014	1.42535	-0.761844	K14498|0|brp:103855807|K14498 serine/threonine-protein kinase SRK2 [EC:2.7.11.1] | (RefSeq) SnRK2.1a; serine/threonine-protein kinase SRK2G	Plant hormone signal transduction (ko04075)	Molecular Function: protein serine/threonine kinase activity (GO:0004674);; Molecular Function: protein binding (GO:0005515);; Molecular Function: ATP binding (GO:0005524);; Cellular Component: nucleus (GO:0005634);; Cellular Component: cytoplasm (GO:0005737);; Biological Process: protein phosphorylation (GO:0006468);; Biological Process: response to salt stress (GO:0009651);; Biological Process:…
BraA03g045150.3C.gene	PREDICTED: serine/threonine-protein kinase SRK2D [Brassica rapa]		84.9381	19.3364	20.6198	20.7788	20.8838	18.7336	35.6092	-2.0313	-0.77714	79.2758	26.4156	30.2984	20.7155	22.6795	24.4548	9.38114	-1.93617	1.14287	K14498|0|brp:103860656|K14498 serine/threonine-protein kinase SRK2 [EC:2.7.11.1] | (RefSeq) SnRK2.2; serine/threonine-protein kinase SRK2D	Plant hormone signal transduction (ko04075)	Molecular Function: protein serine/threonine kinase activity (GO:0004674);; Molecular Function: protein binding (GO:0005515);; Molecular Function: ATP binding (GO:0005524);; Cellular Component: nucleus (GO:0005634);; Cellular Component: cytosol (GO:0005829);; Cellular Component: plasma membrane (GO:0005886);; Biological Process: protein phosphorylation (GO:0006468);; Biological Process: response …
BraA03g058470.3C.gene	PREDICTED: serine/threonine-protein kinase SRK2E-like [Brassica oleracea var. oleracea]		6.56106	16.8672	14.2628	16.6386	17.8672	16.6938	11.3821	1.34253	0.547763	5.31617	15.3612	16.9074	17.1769	17.5641	18.6962	20.118	1.69201	-0.228016	K14498|0|bna:106441144|K14498 serine/threonine-protein kinase SRK2 [EC:2.7.11.1] | (RefSeq) serine/threonine-protein kinase SRK2E-like	Plant hormone signal transduction (ko04075)	Molecular Function: protein binding (GO:0005515);; Molecular Function: ATP binding (GO:0005524);; Cellular Component: nucleus (GO:0005634);; Cellular Component: cytosol (GO:0005829);; Biological Process: sucrose metabolic process (GO:0005985);; Biological Process: unsaturated fatty acid biosynthetic process (GO:0006636);; Biological Process: response to water deprivation (GO:0009414);; Biological…
BraA06g027110.3C.gene	PREDICTED: serine/threonine-protein kinase SRK2H [Brassica rapa]		0.0382617	2.95406	2.60806	3.2821	6.7563	1.66312	0.0404157	6.42258	6.34356	0.478938	1.55839	1.28161	3.27341	2.36948	1.22205	1.23049	2.77288	1.41156	K14498|0|brp:103873775|K14498 serine/threonine-protein kinase SRK2 [EC:2.7.11.1] | (RefSeq) SnRK2.5; serine/threonine-protein kinase SRK2H	Plant hormone signal transduction (ko04075)	Molecular Function: mRNA binding (GO:0003729);; Molecular Function: protein serine/threonine kinase activity (GO:0004674);; Molecular Function: protein binding (GO:0005515);; Molecular Function: ATP binding (GO:0005524);; Cellular Component: nucleus (GO:0005634);; Cellular Component: cytoplasm (GO:0005737);; Biological Process: protein phosphorylation (GO:0006468);; Biological Process: response t…
BraA07g017040.3C.gene	PREDICTED: serine/threonine-protein kinase SRK2I [Brassica rapa]		28.117	7.21208	8.34185	8.26937	7.15345	12.3826	27.4974	-1.76559	-1.73344	24.7046	6.44499	4.26271	3.39258	5.76852	6.21299	4.37212	-2.86432	-0.365948	K14498|0|brp:103829556|K14498 serine/threonine-protein kinase SRK2 [EC:2.7.11.1] | (RefSeq) SnRK2.3; serine/threonine-protein kinase SRK2I	Plant hormone signal transduction (ko04075)	Molecular Function: protein serine/threonine kinase activity (GO:0004674);; Molecular Function: protein binding (GO:0005515);; Molecular Function: ATP binding (GO:0005524);; Cellular Component: nucleus (GO:0005634);; Cellular Component: cytosol (GO:0005829);; Biological Process: protein phosphorylation (GO:0006468);; Biological Process: response to water deprivation (GO:0009414);; Biological Proc…
BraA01g004270.3C.gene	PREDICTED: serine/threonine-protein kinase SRK2E [Brassica rapa]		2.01304	4.01767	2.33892	5.86107	3.74078	2.76902	1.3013	1.54178	2.17121	1.45493	3.30698	4.3928	4.75558	6.84564	5.56523	1.89167	1.70867	1.32996	K14498|0|brp:103843292|K14498 serine/threonine-protein kinase SRK2 [EC:2.7.11.1] | (RefSeq) SnRK2.6a; serine/threonine-protein kinase SRK2E	Plant hormone signal transduction (ko04075)	Molecular Function: protein binding (GO:0005515);; Molecular Function: ATP binding (GO:0005524);; Cellular Component: nucleus (GO:0005634);; Cellular Component: cytosol (GO:0005829);; Biological Process: sucrose metabolic process (GO:0005985);; Biological Process: unsaturated fatty acid biosynthetic process (GO:0006636);; Biological Process: response to water deprivation (GO:0009414);; Biological…
BraA04g016970.3C.gene	serine/threonine-protein kinase SRK2J [Brassica napus]		8.04475	2.72625	3.49132	5.47372	10.9503	11.6552	3.31683	-0.555527	0.722717	2.10092	0.429324	0.643539	0.619775	1.05721	2.90694	1.97544	-1.76121	-1.67236	K14498|7.30926e-98|bna:106446459|K14498 serine/threonine-protein kinase SRK2 [EC:2.7.11.1] | (RefSeq) serine/threonine-protein kinase SRK2J	Plant hormone signal transduction (ko04075)	Molecular Function: protein serine/threonine kinase activity (GO:0004674);; Molecular Function: ATP binding (GO:0005524);; Cellular Component: nucleus (GO:0005634);; Cellular Component: cytosol (GO:0005829);; Biological Process: protein phosphorylation (GO:0006468);; Biological Process: response to osmotic stress (GO:0006970);; Biological Process: intracellular signal transduction (GO:0035556);;
Brassica_rapa_newGene_4473	serine/threonine-protein kinase SRK2A-like [Brassica napus]		28.2672	33.0435	30.5346	32.4638	31.0255	36.8295	36.2174	0.199703	-0.15785	77.9391	41.1477	39.9061	47.4347	68.5247	47.5561	49.6799	-0.716404	-0.0667199	K14498|0|bna:106362434|K14498 serine/threonine-protein kinase SRK2 [EC:2.7.11.1] | (RefSeq) serine/threonine-protein kinase SRK2A-like	Plant hormone signal transduction (ko04075)	Molecular Function: protein serine/threonine kinase activity (GO:0004674);; Molecular Function: protein binding (GO:0005515);; Molecular Function: ATP binding (GO:0005524);; Cellular Component: nucleus (GO:0005634);; Cellular Component: cytosol (GO:0005829);; Biological Process: protein phosphorylation (GO:0006468);; Biological Process: response to salt stress (GO:0009651);; Biological Process: r…
Brassica_rapa_newGene_4399	hypothetical protein B456_011G1186003, partial [Gossypium raimondii]		6.08149	2.15562	1.19835	2.4407	1.90535	0	3.06672	-1.31713	-0.329401	0.024808	0	0.007503	0	0.0148907	0.00682533	0.014132	#NUM!	#NUM!	K14498|2.37765e-08|osa:4329630|K14498 serine/threonine-protein kinase SRK2 [EC:2.7.11.1] | (RefSeq) OJ1004_H01.2, RK1, SAPK6; serine/threonine-protein kinase SAPK6	Plant hormone signal transduction (ko04075)	Molecular Function: protein serine/threonine kinase activity (GO:0004674);; Molecular Function: ATP binding (GO:0005524);; Cellular Component: nucleus (GO:0005634);; Cellular Component: cytoplasm (GO:0005737);; Biological Process: protein phosphorylation (GO:0006468);; Biological Process: abscisic acid-activated signaling pathway (GO:0009738);; Biological Process: intracellular signal transductio…
BraA03g038820.3C.gene	PREDICTED: ABSCISIC ACID-INSENSITIVE 5-like protein 7 [Brassica rapa]	ABF	5.08191	0.34137	1.02745	1.44393	1.1312	0.969502	2.7186	-1.81536	-0.912856	4.18057	0.408015	0.405593	0.198615	0.246931	0.498589	1.54548	-4.39565	-2.96	K14432|0|brp:103859804|K14432 ABA responsive element binding factor | (RefSeq) ABSCISIC ACID-INSENSITIVE 5-like protein 7	Plant hormone signal transduction (ko04075)	--
BraA10g002530.3C.gene	PREDICTED: G-box-binding factor 4 [Brassica rapa]		9.80874	27.5574	28.3026	23.3175	35.8708	37.5314	35.7643	1.24927	-0.617109	11.6377	9.72726	8.34213	8.8186	14.667	14.4423	11.6785	-0.400189	-0.405234	K14432|1.26391e-160|brp:103844297|K14432 ABA responsive element binding factor | (RefSeq) G-box-binding factor 4	Plant hormone signal transduction (ko04075)	Molecular Function: transcription factor activity, sequence-specific DNA binding (GO:0003700);; Molecular Function: protein binding (GO:0005515);; Cellular Component: nucleus (GO:0005634);; Biological Process: regulation of transcription, DNA-templated (GO:0006355);; Cellular Component: chloroplast (GO:0009507);; Molecular Function: sequence-specific DNA binding (GO:0043565);;
BraA06g043340.3C.gene	PREDICTED: G-box-binding factor 4 [Brassica rapa]		18.6663	32.2613	40.5151	43.9306	37.7669	43.4106	47.5543	1.23479	-0.114352	18.2704	28.8487	30.0592	32.2833	44.1533	43.6942	28.2629	0.82128	0.191877	K14432|3.34184e-152|brp:103827928|K14432 ABA responsive element binding factor | (RefSeq) G-box-binding factor 4	Plant hormone signal transduction (ko04075)	Molecular Function: transcription factor activity, sequence-specific DNA binding (GO:0003700);; Cellular Component: nucleus (GO:0005634);; Biological Process: regulation of transcription, DNA-templated (GO:0006355);; Molecular Function: sequence-specific DNA binding (GO:0043565);;
BraA01g004230.3C.gene	PREDICTED: ABSCISIC ACID-INSENSITIVE 5-like protein 6 [Brassica rapa]		37.1889	30.4307	24.2778	100.326	32.1563	26.1722	11.9345	1.43175	3.07148	68.3088	89.5443	100.874	43.1868	48.8734	38.4828	103.513	-0.661481	-1.26115	K14432|0|brp:103842661|K14432 ABA responsive element binding factor | (RefSeq) ABSCISIC ACID-INSENSITIVE 5-like protein 6	Plant hormone signal transduction (ko04075)	Molecular Function: transcription regulatory region sequence-specific DNA binding (GO:0000976);; Molecular Function: transcription factor activity, sequence-specific DNA binding (GO:0003700);; Molecular Function: protein binding (GO:0005515);; Cellular Component: nucleus (GO:0005634);; Biological Process: response to water deprivation (GO:0009414);; Biological Process: response to salt stress (GO…
BraA05g009140.3C.gene	protein ABSCISIC ACID-INSENSITIVE 5 isoform X1 [Brassica napus]		2.24838	3.91274	4.71005	8.36357	5.5588	4.33417	5.46266	1.89524	0.614516	1.29967	1.5564	2.33327	2.80712	3.86996	5.43154	4.72284	1.11095	-0.750563	K14432|0|brp:103867300|K14432 ABA responsive element binding factor | (RefSeq) protein ABSCISIC ACID-INSENSITIVE 5	Plant hormone signal transduction (ko04075)	Molecular Function: transcription factor activity, sequence-specific DNA binding (GO:0003700);; Molecular Function: protein binding (GO:0005515);; Cellular Component: nucleus (GO:0005634);; Biological Process: response to water deprivation (GO:0009414);; Biological Process: response to salt stress (GO:0009651);; Biological Process: abscisic acid-activated signaling pathway (GO:0009738);; Biologic…
BraA05g027980.3C.gene	PREDICTED: ABSCISIC ACID-INSENSITIVE 5-like protein 7 isoform X2 [Brassica rapa]		10.8437	20.4201	22.6303	32.5435	29.8294	30.2379	16.3904	1.58552	0.989518	8.57238	22.8453	19.8677	21.0072	27.0166	29.8298	38.5069	1.29311	-0.874237	K14432|0|brp:103869470|K14432 ABA responsive element binding factor | (RefSeq) ABSCISIC ACID-INSENSITIVE 5-like protein 7	Plant hormone signal transduction (ko04075)	Molecular Function: transcription regulatory region sequence-specific DNA binding (GO:0000976);; Molecular Function: transcription factor activity, sequence-specific DNA binding (GO:0003700);; Molecular Function: protein binding (GO:0005515);; Cellular Component: nucleus (GO:0005634);; Biological Process: response to water deprivation (GO:0009414);; Biological Process: response to salt stress (GO…
BraA10g006990.3C.gene	PREDICTED: ABSCISIC ACID-INSENSITIVE 5-like protein 5 isoform X2 [Brassica rapa]		11.401	12.6757	13.4537	24.7702	18.2768	12.9563	9.51318	1.11944	1.38061	11.6477	15.1704	10.0714	7.94451	14.2913	11.8798	29.8105	-0.552009	-1.90779	K14432|0|brp:103848367|K14432 ABA responsive element binding factor | (RefSeq) ABSCISIC ACID-INSENSITIVE 5-like protein 5	Plant hormone signal transduction (ko04075)	Molecular Function: transcription factor activity, sequence-specific DNA binding (GO:0003700);; Biological Process: regulation of transcription, DNA-templated (GO:0006355);; Molecular Function: sequence-specific DNA binding (GO:0043565);;
BraA04g029060.3C.gene	PREDICTED: ABSCISIC ACID-INSENSITIVE 5-like protein 3 [Brassica rapa]		11.0365	6.01207	6.06988	6.13124	9.73798	7.98558	12.4996	-0.848034	-1.02764	11.56	5.40727	5.19494	6.39722	13.0153	12.3886	7.10234	-0.853627	-0.150849	K14432|0|brp:103865861|K14432 ABA responsive element binding factor | (RefSeq) ABSCISIC ACID-INSENSITIVE 5-like protein 3	Plant hormone signal transduction (ko04075)	Molecular Function: transcription factor activity, sequence-specific DNA binding (GO:0003700);; Cellular Component: nucleus (GO:0005634);; Biological Process: regulation of transcription, DNA-templated (GO:0006355);; Biological Process: abscisic acid-activated signaling pathway (GO:0009738);; Molecular Function: sequence-specific DNA binding (GO:0043565);;
BraA06g003820.3C.gene	PREDICTED: ABSCISIC ACID-INSENSITIVE 5-like protein 4 [Brassica rapa]		8.49788	7.42757	7.38225	6.61181	7.98701	7.41051	5.36762	-0.362058	0.300762	18.4437	5.58293	6.43741	4.92746	5.77141	5.00041	2.33741	-1.90421	1.07594	K14432|0|brp:103871400|K14432 ABA responsive element binding factor | (RefSeq) ABSCISIC ACID-INSENSITIVE 5-like protein 4	Plant hormone signal transduction (ko04075)	Molecular Function: transcription factor activity, sequence-specific DNA binding (GO:0003700);; Molecular Function: protein binding (GO:0005515);; Cellular Component: nucleus (GO:0005634);; Biological Process: abscisic acid-activated signaling pathway (GO:0009738);; Molecular Function: sequence-specific DNA binding (GO:0043565);; Molecular Function: transcription regulatory region DNA binding (GO…
JA related
BraA09g002530.3C.gene	PREDICTED: jasmonic acid-amido synthetase JAR1 [Brassica rapa]	JAR1	8.9786	44.2415	28.5666	14.7456	34.7105	25.7508	8.83383	0.715723	0.739175	8.23577	11.026	20.9421	46.7404	35.1072	27.6613	19.8855	2.50469	1.23295	K14487|0|brp:103846673|K14487 auxin responsive GH3 gene family | (RefSeq) jasmonic acid-amido synthetase JAR1	Plant hormone signal transduction (ko04075)	Biological Process: response to light stimulus (GO:0009416);; Cellular Component: chloroplast (GO:0009507);; Biological Process: response to auxin (GO:0009733);;
BraA04g032040.3C.gene	PREDICTED: jasmonic acid-amido synthetase JAR1-like [Brassica rapa]		10.8191	6.87153	9.42623	15.1162	12.9113	12.6639	8.5307	0.48252	0.82536	7.91369	14.3616	15.0193	8.33809	14.852	19.9501	12.8692	0.0753653	-0.626134	K14506|0|brp:103866275|K14506 jasmonic acid-amino synthetase | (RefSeq) jasmonic acid-amido synthetase JAR1-like	Plant hormone signal transduction (ko04075)	Biological Process: response to wounding (GO:0009611);; Biological Process: jasmonic acid metabolic process (GO:0009694);; Biological Process: induced systemic resistance, jasmonic acid mediated signaling pathway (GO:0009864);; Molecular Function: jasmonate-amino synthetase activity (GO:0080123);;
BraA04g028050.3C.gene	PREDICTED: coronatine-insensitive protein 1-like isoform X3 [Brassica rapa]	COI1	2.59983	7.04255	8.45529	13.1227	10.2421	11.2495	7.14047	2.33558	0.877974	2.75937	10.9233	9.58609	8.48681	11.5667	12.8659	14.098	1.62088	-0.732195	K13463|0|brp:103865754|K13463 coronatine-insensitive protein 1 | (RefSeq) coronatine-insensitive protein 1-like	Plant hormone signal transduction (ko04075)	--
BraA05g006140.3C.gene	PREDICTED: coronatine-insensitive protein 1-like [Brassica rapa]		14.96	26.9462	30.2387	30.8993	33.215	37.0433	35.3889	1.04646	-0.195723	16.2252	24.488	25.5857	31.0304	40.6713	36.7012	26.4963	0.935445	0.227892	K13463|0|brp:103866997|K13463 coronatine-insensitive protein 1 | (RefSeq) coronatine-insensitive protein 1-like	Plant hormone signal transduction (ko04075)	Molecular Function: ubiquitin-protein transferase activity (GO:0004842);; Molecular Function: protein binding (GO:0005515);; Cellular Component: nucleus (GO:0005634);; Biological Process: response to insect (GO:0009625);; Biological Process: shade avoidance (GO:0009641);; Biological Process: jasmonic acid and ethylene-dependent systemic resistance (GO:0009861);; Biological Process: jasmonic acid …
BraA02g020000.3C.gene	PREDICTED: protein TIFY 7-like [Brassica rapa]	JAZ	40.7944	1.8678	0.842655	1.39993	1.03693	0.365013	3.10764	-4.86495	-1.15047	40.4952	1.87721	2.9297	1.28619	0.600412	0.767989	1.95859	-4.97658	-0.606715	K13464|0|brp:103852676|K13464 jasmonate ZIM domain-containing protein | (RefSeq) protein TIFY 7-like	Plant hormone signal transduction (ko04075)	Molecular Function: transcription corepressor activity (GO:0003714);; Molecular Function: protein binding (GO:0005515);; Cellular Component: nucleus (GO:0005634);; Biological Process: regulation of transcription, DNA-templated (GO:0006355);; Biological Process: response to wounding (GO:0009611);; Biological Process: regulation of defense response (GO:0031347);; Biological Process: negative regula…
BraA02g021020.3C.gene	PREDICTED: protein TIFY 11B-like [Brassica rapa]		28.2284	7.77789	13.0692	20.4082	13.924	20.9879	25.3323	-0.467994	-0.311825	25.9253	16.7215	14.5578	22.7505	20.2759	34.7027	22.038	-0.188465	0.0459005	K13464|0|brp:103852783|K13464 jasmonate ZIM domain-containing protein | (RefSeq) protein TIFY 11B-like	Plant hormone signal transduction (ko04075)	Molecular Function: transcription corepressor activity (GO:0003714);; Molecular Function: protein binding (GO:0005515);; Cellular Component: nucleus (GO:0005634);; Biological Process: regulation of transcription, DNA-templated (GO:0006355);; Biological Process: response to wounding (GO:0009611);; Biological Process: regulation of defense response (GO:0031347);; Biological Process: negative regula…
BraA05g029670.3C.gene	PREDICTED: protein TIFY 6B [Brassica rapa]		5.66317	26.1234	30.9227	14.6331	18.2385	36.5898	19.8092	1.36955	-0.436936	2.01086	3.93459	3.9453	5.5536	6.13744	6.74922	4.86051	1.46561	0.192314	K13464|0|brp:103869637|K13464 jasmonate ZIM domain-containing protein | (RefSeq) protein TIFY 6B	Plant hormone signal transduction (ko04075)	Molecular Function: transcription corepressor activity (GO:0003714);; Cellular Component: nucleus (GO:0005634);; Biological Process: regulation of transcription, DNA-templated (GO:0006355);; Biological Process: response to wounding (GO:0009611);; Biological Process: regulation of defense response (GO:0031347);; Molecular Function: identical protein binding (GO:0042802);; Biological Process: negat…
BraA07g029850.3C.gene	protein TIFY 7 isoform X1 [Brassica napus]		4.99082	2.14282	1.45426	1.45492	2.32245	1.85408	1.23569	-1.77834	0.235622	3.76101	3.25465	2.77837	4.33719	3.4579	3.48611	2.84076	0.20564	0.610484	K13464|1.95633e-127|brp:103830876|K13464 jasmonate ZIM domain-containing protein | (RefSeq) protein TIFY 7-like	Plant hormone signal transduction (ko04075)	Molecular Function: transcription corepressor activity (GO:0003714);; Molecular Function: protein binding (GO:0005515);; Cellular Component: nucleus (GO:0005634);; Biological Process: response to wounding (GO:0009611);; Biological Process: regulation of defense response (GO:0031347);; Biological Process: negative regulation of nucleic acid-templated transcription (GO:1903507);; Biological Process…
BraA07g036860.3C.gene	PREDICTED: protein TIFY 11B [Brassica rapa]		50.2538	15.2294	7.6283	9.37856	32.305	12.2349	14.1651	-2.42179	-0.594898	36.9295	5.42713	29.6505	44.2904	37.4806	19.548	14.6266	0.262222	1.59841	K13464|0|brp:103831753|K13464 jasmonate ZIM domain-containing protein | (RefSeq) protein TIFY 11B	Plant hormone signal transduction (ko04075)	Molecular Function: transcription corepressor activity (GO:0003714);; Molecular Function: protein binding (GO:0005515);; Cellular Component: nucleus (GO:0005634);; Biological Process: regulation of transcription, DNA-templated (GO:0006355);; Biological Process: response to wounding (GO:0009611);; Biological Process: regulation of defense response (GO:0031347);; Biological Process: negative regula…
BraA10g025540.3C.gene	PREDICTED: protein TIFY 9 isoform X1 [Brassica rapa]		4.72932	0.932063	1.06689	1.05166	2.63285	1.5731	2.38871	-2.16897	-1.18356	0.19604	0.300675	0.48353	0.469694	0.666072	0.97662	0.665473	1.26057	-0.50266	K13464|1.05364e-129|brp:103846592|K13464 jasmonate ZIM domain-containing protein | (RefSeq) protein TIFY 9	Plant hormone signal transduction (ko04075)	--
BraA07g028010.3C.gene	PREDICTED: protein TIFY 10B-like isoform X1 [Brassica rapa]		12.3363	2.72409	1.15912	1.78319	2.38521	2.2877	20.8516	-2.79037	-3.54762	16.0085	3.50304	2.39412	2.82885	3.02656	3.16939	14.4478	-2.50055	-2.35256	K13464|5.83805e-163|brp:103830675|K13464 jasmonate ZIM domain-containing protein | (RefSeq) protein TIFY 10B-like	Plant hormone signal transduction (ko04075)	Molecular Function: transcription corepressor activity (GO:0003714);; Molecular Function: protein binding (GO:0005515);; Cellular Component: nucleus (GO:0005634);; Biological Process: transcription, DNA-templated (GO:0006351);; Biological Process: response to wounding (GO:0009611);; Biological Process: regulation of defense response (GO:0031347);; Biological Process: negative regulation of nuclei…
BraA07g035430.3C.gene	PREDICTED: protein TIFY 7 [Brassica rapa]		45.8514	35.9773	19.0609	30.9629	27.7193	25.8166	49.3512	-0.566424	-0.672543	47.9887	9.78032	17.5125	18.4537	24.3418	27.6699	27.7963	-1.37879	-0.590987	K13464|0|brp:103831604|K13464 jasmonate ZIM domain-containing protein | (RefSeq) protein TIFY 7	Plant hormone signal transduction (ko04075)	Molecular Function: transcription corepressor activity (GO:0003714);; Molecular Function: protein binding (GO:0005515);; Cellular Component: nucleus (GO:0005634);; Biological Process: transcription, DNA-templated (GO:0006351);; Biological Process: response to wounding (GO:0009611);; Biological Process: regulation of defense response (GO:0031347);; Biological Process: negative regulation of nuclei…
BraA08g028330.3C.gene	PREDICTED: protein TIFY 10A-like [Brassica rapa]		5.70518	3.76636	1.89167	2.82035	2.95531	1.80328	4.7518	-1.0164	-0.752601	0.903154	1.92397	1.77384	3.07057	1.7821	1.69661	1.622	1.76546	0.920732	K13464|0|brp:103835861|K13464 jasmonate ZIM domain-containing protein | (RefSeq) protein TIFY 10A-like	Plant hormone signal transduction (ko04075)	Biological Process: metabolic process (GO:0008152);; Molecular Function: hydrolase activity (GO:0016787);;
BraA09g057760.3C.gene	PREDICTED: protein TIFY 11A-like [Brassica rapa]		22.0069	9.22253	5.76854	11.8765	4.40798	4.89615	5.05505	-0.88984	1.23232	4.70707	6.71123	7.32472	11.6871	8.92749	7.82662	8.5318	1.31202	0.453995	K13464|3.50557e-156|brp:103842752|K13464 jasmonate ZIM domain-containing protein | (RefSeq) protein TIFY 11A-like	Plant hormone signal transduction (ko04075)	Molecular Function: protein binding (GO:0005515);; Biological Process: defense response (GO:0006952);; Biological Process: response to jasmonic acid (GO:0009753);; Biological Process: regulation of response to stimulus (GO:0048583);; Biological Process: regulation of nucleic acid-templated transcription (GO:1903506);;
BraA02g004740.3C.gene	PREDICTED: protein TIFY 9-like isoform X1 [Brassica rapa]		0.252742	1.0192	0.685955	1.24069	2.18179	1.19296	0.945833	2.2954	0.391482	0.221674	0.587769	1.11596	1.66429	2.38887	6.59009	1.61274	2.9084	0.0453917	K13464|4.16497e-129|brp:103850854|K13464 jasmonate ZIM domain-containing protein | (RefSeq) protein TIFY 9-like	Plant hormone signal transduction (ko04075)	--
BraA02g022540.3C.gene	PREDICTED: protein TIFY 10B-like [Brassica rapa]		18.7464	11.8482	10.9748	14.0916	13.5648	12.8909	31.2578	-0.411778	-1.14938	11.368	34.2425	31.5292	31.622	32.164	39.5601	42.2272	1.47595	-0.417246	K13464|4.80492e-171|brp:103852925|K13464 jasmonate ZIM domain-containing protein | (RefSeq) protein TIFY 10B-like	Plant hormone signal transduction (ko04075)	--
BraA01g034810.3C.gene	PREDICTED: protein TIFY 6B-like isoform X2 [Brassica rapa]		6.39557	9.94025	7.92183	8.1452	7.76036	4.99785	9.85365	0.348878	-0.274707	4.72401	17.3926	34.2748	17.1187	10.2202	14.0212	15.698	1.85749	0.12499	K13464|0|brp:103838951|K13464 jasmonate ZIM domain-containing protein | (RefSeq) protein TIFY 6B-like	Plant hormone signal transduction (ko04075)	Molecular Function: transcription corepressor activity (GO:0003714);; Cellular Component: nucleus (GO:0005634);; Biological Process: regulation of transcription, DNA-templated (GO:0006355);; Biological Process: response to wounding (GO:0009611);; Biological Process: regulation of defense response (GO:0031347);; Molecular Function: identical protein binding (GO:0042802);; Biological Process: negat…
BraA06g041620.3C.gene	PREDICTED: transcription factor bHLH28-like [Brassica rapa]	MYC2	2.16017	6.31631	2.49053	4.03273	7.29811	0.933504	0.0215057	0.900611	7.5509	4.99002	3.44688	5.5059	1.7953	1.63439	0.685473	10.6652	-1.47482	-2.57061	K13422|0|brp:103827867|K13422 transcription factor MYC2 | (RefSeq) transcription factor bHLH28-like	Plant hormone signal transduction (ko04075)	Molecular Function: DNA binding (GO:0003677);; Molecular Function: transcription factor activity, sequence-specific DNA binding (GO:0003700);; Molecular Function: calcium ion binding (GO:0005509);; Cellular Component: nucleus (GO:0005634);; Biological Process: regulation of transcription, DNA-templated (GO:0006355);; Biological Process: hyperosmotic salinity response (GO:0042538);; Molecular Func…
BraA06g041690.3C.gene	PREDICTED: transcription factor MYC3 [Brassica rapa]		20.8024	20.0729	27.3426	34.928	53.7352	38.1372	36.3795	0.747634	-0.0587417	28.4469	63.4242	57.366	53.5518	59.6818	79.1929	134.107	0.912665	-1.32437	K13422|0|brp:103827709|K13422 transcription factor MYC2 | (RefSeq) transcription factor MYC3	Plant hormone signal transduction (ko04075)	Molecular Function: DNA binding (GO:0003677);; Molecular Function: transcription factor activity, sequence-specific DNA binding (GO:0003700);; Cellular Component: nucleus (GO:0005634);; Biological Process: defense response (GO:0006952);; Biological Process: anthocyanin-containing compound biosynthetic process (GO:0009718);; Biological Process: response to jasmonic acid (GO:0009753);; Molecular Fu…
BraA09g022350.3C.gene	PREDICTED: transcription factor bHLH28-like [Brassica rapa]		2.8653	4.49999	1.01119	2.73284	3.88289	0.524851	0.648292	-0.0682886	2.07568	1.58649	0.967535	2.59406	2.85659	2.51357	0.507543	4.28224	0.848455	-0.584074	K13422|0|brp:103839575|K13422 transcription factor MYC2 | (RefSeq) transcription factor bHLH28-like	Plant hormone signal transduction (ko04075)	Molecular Function: protein dimerization activity (GO:0046983);;
CK related
BraA06g040070.3C.gene	histidine kinase 4 isoform X4 [Brassica napus]	AHK4	6.01963	1.06408	1.38079	0.55669	1.19235	0.244394	2.40683	-3.43473	-2.11219	1.34161	0.131129	0.113539	0.283307	0.408603	1.15517	0.527584	-2.24353	-0.897036	K14489|0|bna:106431570|K14489 arabidopsis histidine kinase 2/3/4 (cytokinin receptor) [EC:2.7.13.3] | (RefSeq) histidine kinase 4-like	Plant hormone signal transduction (ko04075)	Molecular Function: phosphorelay sensor kinase activity (GO:0000155);; Biological Process: phosphorelay signal transduction system (GO:0000160);; Molecular Function: phosphoprotein phosphatase activity (GO:0004721);; Cellular Component: endoplasmic reticulum (GO:0005783);; Biological Process: protein dephosphorylation (GO:0006470);; Biological Process: osmosensory signaling pathway (GO:0007231);;…
BraA03g037500.3C.gene	PREDICTED: histidine-containing phosphotransfer protein 4-like [Brassica rapa]	AHP	0.921385	21.166	18.6824	28.5309	42.0256	24.8693	13.4025	4.95258	1.09003	3.4368	34.17	12.0015	14.9105	26.1688	29.305	28.9502	2.11719	-0.957244	K14490|8.33902e-73|brp:103859666|K14490 histidine-containing phosphotransfer peotein | (RefSeq) histidine-containing phosphotransfer protein 4-like	Plant hormone signal transduction (ko04075)	Biological Process: phosphorelay signal transduction system (GO:0000160);; Cellular Component: nucleus (GO:0005634);; Cellular Component: cytosol (GO:0005829);; Molecular Function: histidine phosphotransfer kinase activity (GO:0009927);; Biological Process: phosphorylation (GO:0016310);; Molecular Function: protein histidine kinase binding (GO:0043424);; Biological Process: regulation of cytokini…
BraA09g003800.3C.gene	PREDICTED: histidine-containing phosphotransfer protein 2-like [Brassica rapa]		2.90582	21.5755	23.1239	21.8089	24.2107	21.5871	9.78997	2.9079	1.15554	2.13123	31.837	41.8655	41.8963	45.5121	30.4665	16.7174	4.29706	1.32547	K14490|3.28294e-110|brp:103837209|K14490 histidine-containing phosphotransfer peotein | (RefSeq) histidine-containing phosphotransfer protein 2-like	Plant hormone signal transduction (ko04075)	Biological Process: phosphorelay signal transduction system (GO:0000160);; Cellular Component: nucleus (GO:0005634);; Cellular Component: cytosol (GO:0005829);; Molecular Function: histidine phosphotransfer kinase activity (GO:0009927);; Biological Process: phosphorylation (GO:0016310);; Molecular Function: protein histidine kinase binding (GO:0043424);; Biological Process: chiasma assembly (GO:0…
BraA05g030830.3C.gene	BnaA05g36880D [Brassica napus]		1.82507	3.20885	2.53698	3.37604	5.93792	2.09112	2.31271	0.887379	0.545749	0.152908	7.46739	1.68362	1.6267	0.958049	1.43885	1.89309	3.41121	-0.218796	K14490|8.8319e-76|brp:103869828|K14490 histidine-containing phosphotransfer peotein | (RefSeq) histidine-containing phosphotransfer protein 4	Plant hormone signal transduction (ko04075)	Biological Process: phosphorelay signal transduction system (GO:0000160);; Cellular Component: nucleus (GO:0005634);; Cellular Component: cytosol (GO:0005829);; Molecular Function: histidine phosphotransfer kinase activity (GO:0009927);; Biological Process: phosphorylation (GO:0016310);; Molecular Function: protein histidine kinase binding (GO:0043424);; Biological Process: regulation of cytokini…
BraA01g020760.3C.gene	PREDICTED: two-component response regulator ARR2-like [Brassica rapa]	B-ARR	5.60574	14.9273	17.11	16.714	18.9837	20.0569	15.1245	1.57608	0.14417	4.99539	11.0328	11.0292	14.9297	17.0178	19.0361	19.084	1.57952	-0.354178	K14491|0|brp:103870141|K14491 two-component response regulator ARR-B family | (RefSeq) two-component response regulator ARR2-like	Plant hormone signal transduction (ko04075)	Biological Process: phosphorelay signal transduction system (GO:0000160);; Molecular Function: DNA binding (GO:0003677);; Molecular Function: transcription factor activity, sequence-specific DNA binding (GO:0003700);; Cellular Component: nucleus (GO:0005634);; Biological Process: regulation of transcription, DNA-templated (GO:0006355);;
BraA02g035050.3C.gene	PREDICTED: two-component response regulator ARR14 isoform X1 [Brassica rapa]		70.7654	35.3003	32.5004	41.259	39.9708	42.1987	104.106	-0.778336	-1.33528	134.19	43.5574	43.5084	51.5261	70.2574	44.9039	64.3451	-1.3809	-0.320527	K14491|0|brp:103854042|K14491 two-component response regulator ARR-B family | (RefSeq) two-component response regulator ARR14	Plant hormone signal transduction (ko04075)	Biological Process: phosphorelay signal transduction system (GO:0000160);; Molecular Function: DNA binding (GO:0003677);; Molecular Function: transcription factor activity, sequence-specific DNA binding (GO:0003700);; Cellular Component: nucleus (GO:0005634);; Biological Process: regulation of transcription, DNA-templated (GO:0006355);;
BraA03g046670.3C.gene	PREDICTED: two-component response regulator ARR2 isoform X2 [Brassica rapa]		0.928029	5.2153	10.355	2.33119	10.572	11.5248	1.10176	1.32883	1.08126	1.00543	6.03995	3.66971	6.47185	6.93518	11.5779	1.07694	2.68637	2.58724	K14491|0|brp:103860825|K14491 two-component response regulator ARR-B family | (RefSeq) two-component response regulator ARR2	Plant hormone signal transduction (ko04075)	Biological Process: phosphorelay signal transduction system (GO:0000160);; Molecular Function: DNA binding (GO:0003677);; Molecular Function: transcription factor activity, sequence-specific DNA binding (GO:0003700);; Cellular Component: nucleus (GO:0005634);; Biological Process: regulation of transcription, DNA-templated (GO:0006355);;
BraA05g030420.3C.gene	PREDICTED: two-component response regulator ARR1 isoform X1 [Brassica rapa]		8.50579	21.5041	24.6763	19.6666	20.0278	34.2956	26.2789	1.20923	-0.418163	7.01799	15.522	13.6363	21.5986	26.7555	29.3206	14.6541	1.62181	0.559628	K14491|0|brp:103869728|K14491 two-component response regulator ARR-B family | (RefSeq) two-component response regulator ARR1	Plant hormone signal transduction (ko04075)	Molecular Function: phosphorelay response regulator activity (GO:0000156);; Biological Process: phosphorelay signal transduction system (GO:0000160);; Molecular Function: DNA binding (GO:0003677);; Molecular Function: transcription factor activity, sequence-specific DNA binding (GO:0003700);; Molecular Function: protein binding (GO:0005515);; Cellular Component: nucleus (GO:0005634);; Biological …
BraA07g032950.3C.gene	PREDICTED: two-component response regulator ARR11 [Brassica rapa]		0.219132	1.1969	1.59255	1.22505	1.35045	1.36726	0.782283	2.48297	0.647083	0.317403	1.4454	1.1303	2.82566	2.7506	2.88643	1.29924	3.1542	1.12092	K14491|0|brp:103831193|K14491 two-component response regulator ARR-B family | (RefSeq) two-component response regulator ARR11	Plant hormone signal transduction (ko04075)	Molecular Function: phosphorelay response regulator activity (GO:0000156);; Biological Process: phosphorelay signal transduction system (GO:0000160);; Molecular Function: DNA binding (GO:0003677);; Molecular Function: transcription factor activity, sequence-specific DNA binding (GO:0003700);; Molecular Function: protein binding (GO:0005515);; Cellular Component: nucleus (GO:0005634);; Biological …
BraA02g011810.3C.gene	PREDICTED: two-component response regulator ARR18 [Brassica rapa]		0.25296	0.281139	0.276766	0.151409	0.756225	1.00604	1.27386	-0.740461	-3.07269	0.0984137	0.154213	0.234088	0.731476	0.467252	0.395082	0.131213	2.89388	2.4789	K14491|0|brp:103851662|K14491 two-component response regulator ARR-B family | (RefSeq) two-component response regulator ARR18	Plant hormone signal transduction (ko04075)	Biological Process: phosphorelay signal transduction system (GO:0000160);; Molecular Function: DNA binding (GO:0003677);; Molecular Function: transcription factor activity, sequence-specific DNA binding (GO:0003700);; Cellular Component: nucleus (GO:0005634);; Biological Process: regulation of transcription, DNA-templated (GO:0006355);;
BraA07g031180.3C.gene	PREDICTED: two-component response regulator ARR11-like isoform X2 [Brassica rapa]		1.06989	2.54	2.77563	2.72552	2.18381	2.69315	2.58558	1.34907	0.0760434	0.636488	2.49043	2.13453	3.77147	4.03013	3.57406	3.34604	2.56692	0.172673	K14491|0|brp:103831018|K14491 two-component response regulator ARR-B family | (RefSeq) two-component response regulator ARR11-like	Plant hormone signal transduction (ko04075)	Molecular Function: phosphorelay response regulator activity (GO:0000156);; Biological Process: phosphorelay signal transduction system (GO:0000160);; Molecular Function: DNA binding (GO:0003677);; Molecular Function: transcription factor activity, sequence-specific DNA binding (GO:0003700);; Molecular Function: protein binding (GO:0005515);; Cellular Component: nucleus (GO:0005634);; Biological …
BraA05g002180.3C.gene	PREDICTED: two-component response regulator ARR8-like [Brassica rapa]	A-ARR	1.02287	4.20189	2.91586	1.64192	2.57816	2.44622	7.04656	0.682759	-2.10153	2.4265	4.27211	3.27186	2.27905	1.90407	1.17999	2.97865	-0.0904455	-0.386227	K14492|1.04384e-133|brp:103866550|K14492 two-component response regulator ARR-A family | (RefSeq) two-component response regulator ARR8-like	Plant hormone signal transduction (ko04075)	Molecular Function: phosphorelay response regulator activity (GO:0000156);; Biological Process: phosphorelay signal transduction system (GO:0000160);; Molecular Function: protein binding (GO:0005515);; Cellular Component: nucleus (GO:0005634);; Biological Process: regulation of transcription, DNA-templated (GO:0006355);; Biological Process: circadian rhythm (GO:0007623);; Biological Process: cyto…
BraA06g007290.3C.gene	PREDICTED: two-component response regulator ARR4-like [Brassica rapa]		169.03	24.1079	32.9822	28.5848	32.3517	24.018	142.119	-2.56396	-2.31378	58.7814	15.9759	4.03561	9.58363	13.3879	8.08439	20.839	-2.61672	-1.12064	K14492|9.3394e-129|brp:103871817|K14492 two-component response regulator ARR-A family | (RefSeq) two-component response regulator ARR4-like	Plant hormone signal transduction (ko04075)	Molecular Function: phosphorelay response regulator activity (GO:0000156);; Biological Process: phosphorelay signal transduction system (GO:0000160);; Molecular Function: protein serine/threonine kinase activity (GO:0004674);; Molecular Function: protein binding (GO:0005515);; Cellular Component: nucleus (GO:0005634);; Cellular Component: cytoplasm (GO:0005737);; Biological Process: regulation of…
BraA06g018810.3C.gene	two-component response regulator ARR5 [Brassica napus]		7.40406	0.391751	0.244959	0.381205	0.0508007	0.0772457	1.96982	-4.27968	-2.36942	9.24972	0.708215	0.218497	0.0648187	0.575035	0.477192	1.15489	-7.15686	-4.15521	K14492|7.52726e-129|bna:106408933|K14492 two-component response regulator ARR-A family | (RefSeq) two-component response regulator ARR5	Plant hormone signal transduction (ko04075)	Molecular Function: phosphorelay response regulator activity (GO:0000156);; Biological Process: phosphorelay signal transduction system (GO:0000160);; Molecular Function: protein binding (GO:0005515);; Cellular Component: nucleus (GO:0005634);; Cellular Component: cytoplasm (GO:0005737);; Biological Process: regulation of transcription, DNA-templated (GO:0006355);; Biological Process: circadian r…
BraA08g028390.3C.gene	PREDICTED: two-component response regulator ARR7 [Brassica rapa]		26.8003	2.85819	1.60248	2.69884	6.31222	1.40816	16.3231	-3.31184	-2.5965	14.2813	3.06187	3.47582	3.05432	5.31058	3.41447	15.2089	-2.2252	-2.31599	K14492|1.95908e-137|brp:103835869|K14492 two-component response regulator ARR-A family | (RefSeq) two-component response regulator ARR7	Plant hormone signal transduction (ko04075)	Molecular Function: phosphorelay response regulator activity (GO:0000156);; Biological Process: phosphorelay signal transduction system (GO:0000160);; Molecular Function: protein binding (GO:0005515);; Cellular Component: nucleus (GO:0005634);; Biological Process: regulation of transcription, DNA-templated (GO:0006355);; Biological Process: cytokinin-activated signaling pathway (GO:0009736);; Bio…
BraA08g032060.3C.gene	PREDICTED: two-component response regulator ARR4-like [Brassica rapa]		55.9856	10.1469	9.37346	8.18264	6.84224	3.71287	22.9157	-2.77442	-1.4857	64.6194	57.6464	45.911	55.0406	50.3021	35.9642	85.803	-0.231469	-0.640531	K14492|1.23393e-127|brp:103868095|K14492 two-component response regulator ARR-A family | (RefSeq) two-component response regulator ARR4-like	Plant hormone signal transduction (ko04075)	Molecular Function: phosphorelay response regulator activity (GO:0000156);; Biological Process: phosphorelay signal transduction system (GO:0000160);; Molecular Function: protein serine/threonine kinase activity (GO:0004674);; Molecular Function: protein binding (GO:0005515);; Cellular Component: nucleus (GO:0005634);; Cellular Component: cytoplasm (GO:0005737);; Biological Process: regulation of…
BraA06g014700.3C.gene	PREDICTED: two-component response regulator ARR7-like [Brassica rapa]		20.9992	3.37415	2.54511	2.63996	5.49598	1.18379	22.1617	-2.99175	-3.06948	12.0256	9.00742	10.1758	13.6288	16.5035	10.1743	26.1541	0.180551	-0.940375	K14492|1.57433e-143|brp:103872707|K14492 two-component response regulator ARR-A family | (RefSeq) two-component response regulator ARR7-like	Plant hormone signal transduction (ko04075)	Molecular Function: phosphorelay response regulator activity (GO:0000156);; Biological Process: phosphorelay signal transduction system (GO:0000160);; Molecular Function: protein binding (GO:0005515);; Cellular Component: nucleus (GO:0005634);; Biological Process: regulation of transcription, DNA-templated (GO:0006355);; Biological Process: cytokinin-activated signaling pathway (GO:0009736);; Bio…
BraA01g024740.3C.gene	PREDICTED: two-component response regulator ARR5 [Brassica oleracea var. oleracea]		14.7166	1.69867	2.97902	4.03828	2.99867	1.98003	29.6016	-1.86563	-2.87386	14.989	2.48709	1.47071	1.82628	2.40267	4.10814	4.80369	-3.03693	-1.39524	K14492|7.52726e-129|bna:106362751|K14492 two-component response regulator ARR-A family | (RefSeq) two-component response regulator ARR5	Plant hormone signal transduction (ko04075)	Molecular Function: phosphorelay response regulator activity (GO:0000156);; Biological Process: phosphorelay signal transduction system (GO:0000160);; Molecular Function: protein binding (GO:0005515);; Cellular Component: nucleus (GO:0005634);; Cellular Component: cytoplasm (GO:0005737);; Biological Process: regulation of transcription, DNA-templated (GO:0006355);; Biological Process: circadian r…
BraA03g021580.3C.gene	PREDICTED: two-component response regulator ARR16 isoform X2 [Brassica rapa]		2.83611	2.68228	4.36546	2.177	7.22097	3.06189	4.43434	-0.381572	-1.02638	1.76031	15.1518	5.66616	7.44492	4.9024	6.6765	2.82592	2.08042	1.39754	K14492|4.58301e-89|brp:103857946|K14492 two-component response regulator ARR-A family | (RefSeq) two-component response regulator ARR16	Plant hormone signal transduction (ko04075)	Molecular Function: phosphorelay response regulator activity (GO:0000156);; Biological Process: phosphorelay signal transduction system (GO:0000160);; Molecular Function: protein binding (GO:0005515);; Cellular Component: nucleus (GO:0005634);; Cellular Component: cytoplasm (GO:0005737);; Biological Process: regulation of transcription, DNA-templated (GO:0006355);; Biological Process: cytokinin-a…
BraA03g021910.3C.gene	PREDICTED: two-component response regulator ARR8 [Brassica rapa]		0.522523	0.145913	0.0393097	0.263117	0.117611	0.018994	0.130075	-0.98979	1.01636	2.99931	0.530873	0.126882	0.487706	0.471709	0.398	0.273102	-2.62054	0.836572	K14492|6.8674e-137|brp:103857977|K14492 two-component response regulator ARR-A family | (RefSeq) two-component response regulator ARR8	Plant hormone signal transduction (ko04075)	Molecular Function: phosphorelay response regulator activity (GO:0000156);; Biological Process: phosphorelay signal transduction system (GO:0000160);; Molecular Function: protein binding (GO:0005515);; Cellular Component: nucleus (GO:0005634);; Biological Process: regulation of transcription, DNA-templated (GO:0006355);; Biological Process: circadian rhythm (GO:0007623);; Biological Process: cyto…
BraA06g024300.3C.gene	two-component response regulator ARR5-like [Brassica napus]		1.58055	0.298201	0.399078	0.346993	0.250761	0.251641	1.11568	-2.18745	-1.68494	3.0734	0.387584	0.079016	0.335273	0.470835	0.141159	1.10832	-3.19643	-1.72497	K14492|1.05715e-70|bna:106399484|K14492 two-component response regulator ARR-A family | (RefSeq) two-component response regulator ARR5-like	Plant hormone signal transduction (ko04075)	Molecular Function: phosphorelay response regulator activity (GO:0000156);; Biological Process: phosphorelay signal transduction system (GO:0000160);; Molecular Function: protein binding (GO:0005515);; Cellular Component: nucleus (GO:0005634);; Cellular Component: cytoplasm (GO:0005737);; Biological Process: regulation of transcription, DNA-templated (GO:0006355);; Biological Process: circadian r…
BraA07g028060.3C.gene	PREDICTED: two-component response regulator ARR15 isoform X1 [Brassica rapa]		6.99523	1.40971	0.628105	2.89372	0.892058	0.368077	18.769	-1.27344	-2.69735	26.0353	1.38552	0.551626	0.252589	0.684937	0.39471	8.01325	-6.68753	-4.98752	K14492|1.27273e-122|brp:103830681|K14492 two-component response regulator ARR-A family | (RefSeq) BrRR15; two-component response regulator ARR15	Plant hormone signal transduction (ko04075)	Molecular Function: phosphorelay response regulator activity (GO:0000156);; Biological Process: phosphorelay signal transduction system (GO:0000160);; Molecular Function: protein binding (GO:0005515);; Cellular Component: nucleus (GO:0005634);; Cellular Component: cytoplasm (GO:0005737);; Biological Process: regulation of transcription, DNA-templated (GO:0006355);; Biological Process: cytokinin-a…
BraA09g061870.3C.gene	PREDICTED: two-component response regulator ARR4-like [Brassica rapa]		7.39447	3.02482	2.79778	3.60714	4.77016	1.23165	6.57607	-1.03559	-0.86637	12.556	5.83598	3.96441	3.4738	2.97076	2.26694	19.5535	-1.85379	-2.49284	K14492|1.09892e-135|brp:103847729|K14492 two-component response regulator ARR-A family | (RefSeq) two-component response regulator ARR4-like	Plant hormone signal transduction (ko04075)	Molecular Function: phosphorelay response regulator activity (GO:0000156);; Biological Process: phosphorelay signal transduction system (GO:0000160);; Molecular Function: protein serine/threonine kinase activity (GO:0004674);; Molecular Function: protein binding (GO:0005515);; Cellular Component: nucleus (GO:0005634);; Cellular Component: cytoplasm (GO:0005737);; Biological Process: regulation of…
BraA04g029170.3C.gene	PREDICTED: two-component response regulator ARR8 [Brassica rapa]		0.0200117	0.016942	0.0134667	0.0151343	0.021062	0.0330547	0.0549407	-0.403016	-1.86005	2.79305	0.826768	0.338097	0.187312	0.474039	0.111815	0.900475	-3.89833	-2.26524	K14492|2.13739e-155|bna:106431103|K14492 two-component response regulator ARR-A family | (RefSeq) two-component response regulator ARR8-like	Plant hormone signal transduction (ko04075)	Biological Process: phosphorelay signal transduction system (GO:0000160);; Cellular Component: intracellular (GO:0005622);;
SA related
BraA06g028670.3C.gene	PREDICTED: transcription factor TGA1 isoform X1 [Brassica rapa]	TGA	13.4779	6.22375	9.37509	9.71659	11.7638	12.6216	21.0033	-0.472078	-1.11209	5.21097	7.91252	4.51942	1.21105	2.72462	6.12003	12.1304	-2.10529	-3.32429	K14431|0|brp:103873950|K14431 transcription factor TGA | (RefSeq) TGA2; transcription factor TGA1	Plant hormone signal transduction (ko04075)	Molecular Function: transcription factor activity, sequence-specific DNA binding (GO:0003700);; Molecular Function: calmodulin binding (GO:0005516);; Cellular Component: nucleus (GO:0005634);; Biological Process: regulation of transcription, DNA-templated (GO:0006355);; Biological Process: defense response to bacterium (GO:0042742);; Molecular Function: sequence-specific DNA binding (GO:0043565);…
BraA07g026840.3C.gene	PREDICTED: transcription factor TGA7-like isoform X2 [Brassica rapa]		3.1316	13.8806	17.3846	18.6314	21.4615	17.9167	12.1264	2.57277	0.619588	3.37055	17.6723	19.8316	18.979	22.0942	39.8873	11.8325	2.49335	0.681652	K14431|0|brp:103830545|K14431 transcription factor TGA | (RefSeq) transcription factor TGA7-like	Plant hormone signal transduction (ko04075)	Molecular Function: transcription factor activity, sequence-specific DNA binding (GO:0003700);; Molecular Function: calmodulin binding (GO:0005516);; Cellular Component: nucleus (GO:0005634);; Biological Process: regulation of transcription, DNA-templated (GO:0006355);; Biological Process: defense response to bacterium (GO:0042742);; Molecular Function: sequence-specific DNA binding (GO:0043565);;
BraA07g041080.3C.gene	PREDICTED: transcription factor TGA7 [Brassica rapa]		4.21128	19.5667	24.0058	22.9879	34.604	25.7788	22.4813	2.44854	0.0321482	10.9245	35.6267	35.7488	38.749	55.4141	84.1617	24.3294	1.8266	0.671459	K14431|0|brp:103832219|K14431 transcription factor TGA | (RefSeq) transcription factor TGA7	Plant hormone signal transduction (ko04075)	Molecular Function: transcription factor activity, sequence-specific DNA binding (GO:0003700);; Molecular Function: calmodulin binding (GO:0005516);; Cellular Component: nucleus (GO:0005634);; Biological Process: regulation of transcription, DNA-templated (GO:0006355);; Biological Process: defense response to bacterium (GO:0042742);; Molecular Function: sequence-specific DNA binding (GO:0043565);;
BraA08g026970.3C.gene	PREDICTED: transcription factor TGA3 isoform X2 [Brassica rapa]		2.21939	8.10357	10.3611	13.5874	16.4571	12.1046	11.5566	2.61403	0.233547	1.63196	9.62202	14.5083	10.5739	17.6615	27.7544	11.4526	2.69583	-0.115175	K14431|0|brp:103835711|K14431 transcription factor TGA | (RefSeq) transcription factor TGA3	Plant hormone signal transduction (ko04075)	Molecular Function: transcription factor activity, sequence-specific DNA binding (GO:0003700);; Molecular Function: calmodulin binding (GO:0005516);; Cellular Component: nucleus (GO:0005634);; Biological Process: regulation of transcription, DNA-templated (GO:0006355);; Biological Process: plant-type hypersensitive response (GO:0009626);; Biological Process: systemic acquired resistance, salicyli…
BraA09g008570.3C.gene	PREDICTED: transcription factor TGA1-like isoform X1 [Brassica oleracea var. oleracea]		1.394	3.16952	2.73479	2.08847	5.25431	3.45526	3.19972	0.583219	-0.615497	1.91963	3.50613	1.4633	1.27957	1.52999	3.36411	1.69026	-0.585162	-0.401581	K14431|0|bna:106441258|K14431 transcription factor TGA | (RefSeq) transcription factor TGA1-like	Plant hormone signal transduction (ko04075)	Molecular Function: transcription factor activity, sequence-specific DNA binding (GO:0003700);; Molecular Function: calmodulin binding (GO:0005516);; Cellular Component: nucleus (GO:0005634);; Biological Process: regulation of transcription, DNA-templated (GO:0006355);; Biological Process: defense response to bacterium (GO:0042742);; Molecular Function: sequence-specific DNA binding (GO:0043565);…
BraA02g045070.3C.gene	PREDICTED: transcription factor TGA1-like [Brassica rapa]		0.520205	0.047764	0.137994	0.0699003	0.089579	0.141234	0.579765	-2.89571	-3.0521	1.22569	0.293914	0.0691617	0.087273	0.148615	1.33122	0.0976183	-3.81192	-0.161617	K14431|0|brp:103855287|K14431 transcription factor TGA | (RefSeq) transcription factor TGA1-like	Plant hormone signal transduction (ko04075)	Molecular Function: transcription factor activity, sequence-specific DNA binding (GO:0003700);; Molecular Function: calmodulin binding (GO:0005516);; Cellular Component: nucleus (GO:0005634);; Biological Process: regulation of transcription, DNA-templated (GO:0006355);; Biological Process: defense response to bacterium (GO:0042742);; Molecular Function: sequence-specific DNA binding (GO:0043565);…
BraA03g035190.3C.gene	PREDICTED: transcription factor TGA6-like [Brassica rapa]		5.00426	6.43313	7.29634	7.77629	8.36145	8.13696	8.10621	0.635926	-0.0599458	4.10087	9.19717	9.24832	8.34676	10.2863	12.2107	8.50426	1.02529	-0.0269697	K14431|0|brp:103859437|K14431 transcription factor TGA | (RefSeq) transcription factor TGA6-like	Plant hormone signal transduction (ko04075)	Molecular Function: transcription factor activity, sequence-specific DNA binding (GO:0003700);; Biological Process: regulation of transcription, DNA-templated (GO:0006355);; Molecular Function: sequence-specific DNA binding (GO:0043565);;
BraA06g005530.3C.gene	PREDICTED: transcription factor TGA2.2 isoform X1 [Brassica rapa]		0.646898	0.514191	0.560177	0.579667	1.20161	0.399748	0.830296	-0.158314	-0.5184	0.284783	1.12555	0.628749	0.72374	1.1265	1.88768	0.434673	1.34561	0.735542	K14431|0|brp:103871579|K14431 transcription factor TGA | (RefSeq) transcription factor TGA2.2	Plant hormone signal transduction (ko04075)	Molecular Function: transcription factor activity, sequence-specific DNA binding (GO:0003700);; Cellular Component: nucleus (GO:0005634);; Biological Process: regulation of transcription, DNA-templated (GO:0006355);; Molecular Function: sequence-specific DNA binding (GO:0043565);;
BraA03g042600.3C.gene	PREDICTED: pathogenesis-related protein 1-like [Brassica rapa]	PR-1	189.13	349.211	338.089	415.474	375.691	482.821	156	1.13538	1.41322	13.488	21.2215	134.033	88.8973	170.402	123.823	217.177	2.72046	-1.28866	K13449|4.51634e-105|brp:103860401|K13449 pathogenesis-related protein 1 | (RefSeq) PR-1, PR1; pathogenesis-related protein 1-like	Plant hormone signal transduction (ko04075);; Plant-pathogen interaction (ko04626)	Cellular Component: cell wall (GO:0005618);; Biological Process: response to water deprivation (GO:0009414);; Biological Process: response to wounding (GO:0009611);; Biological Process: response to bacterium (GO:0009617);; Biological Process: systemic acquired resistance (GO:0009627);; Biological Process: response to ethylene (GO:0009723);; Biological Process: response to salicylic acid (GO:00097…
