# Supplementary material for: Comparative Transcriptome Analysis of Gene Expression and Regulatory Characteristics Associated with Different Vernalization Periods in Brassica rapa
Source: Genes (Basel). 2020 Apr 5;11(4):392. doi: 10.3390/genes11040392 (PMC7231026; doi:10.3390/genes11040392)
Supplement: Supplementary file 1 [file genes-11-00392-s001.zip › genes-740327-supplementary/Supplementary Materials/Table S9.xlsx]

## Sheet: Sheet1
Table S9 . Starch and sucrose related DEGs in two B. rapa accessions during the vernalization process (J for 'JWW'; X for 'XBJ').
Genes id	Description	Gene name	J1_FPKM	J2_FPKM	J3_FPKM	J4_FPKM	J5_FPKM	J6_FPKM	JCK_FPKM	log2(J4FPKM/J1FPKM)	log2(J4FPKM/JCKFPKM)	X1_FPKM	X2_FPKM	X3_FPKM	X4_FPKM	X5_FPKM	X6_FPKM	XCK_FPKM	log2(X4FPKM/X1FPKM)	log2(X4FPKM/XCKFPKM)	KEGG_annotation	KEGG_pathway_annotation	GO_annotation
BraA03g011780.3C.gene	PREDICTED: beta-glucosidase 3-like isoform X5 [Brassica rapa]	BGLU	42.06	20.5578	30.6138	21.5393	20.5538	25.7192	56.0741	-0.96548	-1.38037	51.0735	9.35856	4.07224	4.25797	8.61808	15.389	14.98	-3.58434	-1.81479	K01188|7.14007e-114|brp:103856677|K01188 beta-glucosidase [EC:3.2.1.21] | (RefSeq) beta-glucosidase 3-like	Cyanoamino acid metabolism (ko00460);; Starch and sucrose metabolism (ko00500);; Phenylpropanoid biosynthesis (ko00940)	Molecular Function: hydrolase activity, hydrolyzing O-glycosyl compounds (GO:0004553);; Biological Process: carbohydrate metabolic process (GO:0005975);;
BraA04g002040.3C.gene	PREDICTED: beta-glucosidase 27-like [Raphanus sativus]		0.0873213	1.00824	0.498188	0.393699	2.04356	1.26779	2.0922	2.17269	-2.40985	0	0.0816643	0.0967577	0	0.377681	0.080323	1.48474	/	/	K01188|9.90446e-162|brp:103862908|K01188 beta-glucosidase [EC:3.2.1.21] | (RefSeq) beta-glucosidase 27-like	Cyanoamino acid metabolism (ko00460);; Starch and sucrose metabolism (ko00500);; Phenylpropanoid biosynthesis (ko00940)	Cellular Component: nucleus (GO:0005634);; Biological Process: carbohydrate metabolic process (GO:0005975);; Molecular Function: beta-glucosidase activity (GO:0008422);; Biological Process: response to salt stress (GO:0009651);; Biological Process: response to hormone (GO:0009725);; Biological Process: glucosinolate catabolic process (GO:0019762);;
BraA04g023640.3C.gene	PREDICTED: beta-glucosidase 33 [Raphanus sativus]		4.44349	21.5212	16.0284	19.0259	7.83744	12.2074	48.9382	2.0982	-1.363	13.8967	14.7773	14.8642	24.5402	19.6362	13.7947	23.5492	0.820405	0.0594699	K01188|0|brp:103865232|K01188 beta-glucosidase [EC:3.2.1.21] | (RefSeq) beta-glucosidase 33	Cyanoamino acid metabolism (ko00460);; Starch and sucrose metabolism (ko00500);; Phenylpropanoid biosynthesis (ko00940)	Molecular Function: hydrolase activity, hydrolyzing O-glycosyl compounds (GO:0004553);; Biological Process: carbohydrate metabolic process (GO:0005975);; Biological Process: response to stimulus (GO:0050896);;
BraA04g031090.3C.gene	beta-glucosidase 27-like [Brassica napus]		0.25332	1.26933	0.555441	1.06125	2.78404	1.07885	0.761396	2.06673	0.479046	0.042287	0.456157	2.75693	1.25876	2.68514	3.14874	4.32568	4.89564	-1.78092	K01188|0|bna:106429220|K01188 beta-glucosidase [EC:3.2.1.21] | (RefSeq) beta-glucosidase 27-like	Cyanoamino acid metabolism (ko00460);; Starch and sucrose metabolism (ko00500);; Phenylpropanoid biosynthesis (ko00940)	--
BraA05g004340.3C.gene	PREDICTED: beta-glucosidase 15-like [Brassica rapa]		7.987	2.14853	1.36303	2.07871	1.59672	1.29197	0.540426	-1.94196	1.94352	6.6078	1.08247	1.18047	0.918352	0.341086	0.520465	0.228984	-2.84705	2.0038	K01188|0|brp:103866799|K01188 beta-glucosidase [EC:3.2.1.21] | (RefSeq) beta-glucosidase 15-like	Cyanoamino acid metabolism (ko00460);; Starch and sucrose metabolism (ko00500);; Phenylpropanoid biosynthesis (ko00940)	Molecular Function: hydrolase activity, hydrolyzing O-glycosyl compounds (GO:0004553);; Biological Process: carbohydrate metabolic process (GO:0005975);;
BraA05g012860.3C.gene	BnaC04g11830D [Brassica napus]		2.37954	17.0184	11.3244	15.3438	5.96234	8.12314	13.6074	2.6889	0.173257	12.8571	10.026	14.8839	19.539	14.5723	10.7655	19.6504	0.603795	-0.00819852	K01188|0|brp:103867598|K01188 beta-glucosidase [EC:3.2.1.21] | (RefSeq) beta-glucosidase 33-like	Cyanoamino acid metabolism (ko00460);; Starch and sucrose metabolism (ko00500);; Phenylpropanoid biosynthesis (ko00940)	Biological Process: carbohydrate metabolic process (GO:0005975);; Molecular Function: beta-glucosidase activity (GO:0008422);; Cellular Component: chloroplast (GO:0009507);; Biological Process: response to salt stress (GO:0009651);; Biological Process: response to hormone (GO:0009725);; Biological Process: glucosinolate catabolic process (GO:0019762);; Molecular Function: scopolin beta-glucosidas…
BraA05g015060.3C.gene	beta-glucosidase 42 isoform X2 [Brassica napus]		1.03283	0.231761	0.278023	0.1497	0.108743	0.114184	0.076659	-2.78647	0.965544	0.178733	0.155571	0.13705	0.136635	0.21019	0.037849	0.0775847	-0.387473	0.816487	K01188|0|brp:103868313|K01188 beta-glucosidase [EC:3.2.1.21] | (RefSeq) beta-glucosidase 42-like	Cyanoamino acid metabolism (ko00460);; Starch and sucrose metabolism (ko00500);; Phenylpropanoid biosynthesis (ko00940)	Cellular Component: cytosol (GO:0005829);; Molecular Function: beta-glucosidase activity (GO:0008422);; Cellular Component: chloroplast (GO:0009507);; Biological Process: cellulose catabolic process (GO:0030245);; Biological Process: cellular response to iron ion (GO:0071281);; Biological Process: cellular response to ethylene stimulus (GO:0071369);; Biological Process: cellular response to nitri…
BraA07g011940.3C.gene	BnaA07g08740D [Brassica napus]		7.51979	2.41438	2.07966	1.87365	2.98749	1.87312	3.68495	-2.00484	-0.975794	10.0501	2.01757	1.19348	1.54148	1.71252	2.20695	4.5373	-2.70482	-1.55752	K01188|4.17179e-67|bna:106358040|K01188 beta-glucosidase [EC:3.2.1.21] | (RefSeq) beta-glucosidase 9-like	Cyanoamino acid metabolism (ko00460);; Starch and sucrose metabolism (ko00500);; Phenylpropanoid biosynthesis (ko00940)	Molecular Function: hydrolase activity, hydrolyzing O-glycosyl compounds (GO:0004553);; Biological Process: carbohydrate metabolic process (GO:0005975);;
BraA07g024150.3C.gene	PREDICTED: beta-glucosidase 16-like isoform X1 [Brassica rapa]		1.30544	0.0156847	0.0523453	0.0340417	0.0119147	0.0802407	0.390667	-5.26109	-3.52056	0.644583	0.044482	0	0	0.0258403	0.0199223	0	/	/	K01188|0|brp:103830245|K01188 beta-glucosidase [EC:3.2.1.21] | (RefSeq) beta-glucosidase 16-like	Cyanoamino acid metabolism (ko00460);; Starch and sucrose metabolism (ko00500);; Phenylpropanoid biosynthesis (ko00940)	Cellular Component: extracellular region (GO:0005576);; Biological Process: carbohydrate metabolic process (GO:0005975);; Molecular Function: beta-glucosidase activity (GO:0008422);; Cellular Component: integral component of membrane (GO:0016021);; Molecular Function: scopolin beta-glucosidase activity (GO:0102483);; Biological Process: glycosyl compound metabolic process (GO:1901657);;
BraA09g018020.3C.gene	PREDICTED: beta-glucosidase 15-like [Brassica rapa]		1.78878	0.143483	0.197762	0.116095	0.212623	0.0102423	0.574321	-3.9456	-2.30655	3.32076	0.642598	0.276105	0.213808	0.174801	0.141997	0.941859	-3.95713	-2.1392	K01188|0|brp:103838621|K01188 beta-glucosidase [EC:3.2.1.21] | (RefSeq) beta-glucosidase 15-like	Cyanoamino acid metabolism (ko00460);; Starch and sucrose metabolism (ko00500);; Phenylpropanoid biosynthesis (ko00940)	Cellular Component: extracellular region (GO:0005576);; Cellular Component: Golgi apparatus (GO:0005794);; Biological Process: carbohydrate metabolic process (GO:0005975);; Molecular Function: beta-glucosidase activity (GO:0008422);; Molecular Function: scopolin beta-glucosidase activity (GO:0102483);; Biological Process: glycosyl compound metabolic process (GO:1901657);;
BraA09g049960.3C.gene	PREDICTED: beta-glucosidase 16 isoform X2 [Brassica rapa]		8.68047	1.07359	0.817941	0.848834	0.875627	0.566885	5.15774	-3.35422	-2.60319	7.20634	0.653756	0.580768	0.904017	0.713427	1.21694	2.52774	-2.99484	-1.48342	K01188|0|brp:103841864|K01188 beta-glucosidase [EC:3.2.1.21] | (RefSeq) beta-glucosidase 16	Cyanoamino acid metabolism (ko00460);; Starch and sucrose metabolism (ko00500);; Phenylpropanoid biosynthesis (ko00940)	Cellular Component: extracellular region (GO:0005576);; Biological Process: carbohydrate metabolic process (GO:0005975);; Molecular Function: beta-glucosidase activity (GO:0008422);; Cellular Component: integral component of membrane (GO:0016021);; Molecular Function: scopolin beta-glucosidase activity (GO:0102483);; Biological Process: glycosyl compound metabolic process (GO:1901657);;
BraA09g052040.3C.gene	PREDICTED: beta-glucosidase 10-like isoform X1 [Brassica rapa]		7.51727	44.6571	49.9822	58.4529	73.7824	50.0868	21.8561	2.95899	1.41924	13.8405	40.9493	44.2659	55.8406	49.341	69.0763	28.7224	2.01242	0.959137	K01188|0|brp:103842078|K01188 beta-glucosidase [EC:3.2.1.21] | (RefSeq) beta-glucosidase 10-like	Cyanoamino acid metabolism (ko00460);; Starch and sucrose metabolism (ko00500);; Phenylpropanoid biosynthesis (ko00940)	Molecular Function: hydrolase activity, hydrolyzing O-glycosyl compounds (GO:0004553);; Biological Process: carbohydrate metabolic process (GO:0005975);;
BraA10g001490.3C.gene	PREDICTED: beta-glucosidase 11 [Brassica rapa]		0.0648237	1.69348	1.83434	3.23563	2.16783	0.819581	0.414445	5.64138	2.9648	0.0653813	4.51907	9.3742	12.0055	11.491	13.3306	6.80596	7.5206	0.818825	K01188|0|brp:103844557|K01188 beta-glucosidase [EC:3.2.1.21] | (RefSeq) beta-glucosidase 11	Cyanoamino acid metabolism (ko00460);; Starch and sucrose metabolism (ko00500);; Phenylpropanoid biosynthesis (ko00940)	Cellular Component: extracellular region (GO:0005576);; Molecular Function: beta-glucosidase activity (GO:0008422);; Biological Process: glycosyl compound metabolic process (GO:1901657);;
BraA09g052050.3C.gene	PREDICTED: beta-glucosidase 10-like [Brassica rapa]		22.6877	17.2411	4.97513	9.51151	3.24473	1.47741	2.75848	-1.25417	1.7858	15.2375	13.6104	41.966	38.1624	9.3627	6.14691	5.24416	1.32453	2.86337	K01188|0|brp:103842079|K01188 beta-glucosidase [EC:3.2.1.21] | (RefSeq) beta-glucosidase 10-like	Cyanoamino acid metabolism (ko00460);; Starch and sucrose metabolism (ko00500);; Phenylpropanoid biosynthesis (ko00940)	Molecular Function: hydrolase activity, hydrolyzing O-glycosyl compounds (GO:0004553);; Biological Process: carbohydrate metabolic process (GO:0005975);;
BraA01g043570.3C.gene	PREDICTED: probable inactive beta-glucosidase 25 [Brassica rapa]		15.6555	28.9583	25.6123	49.4924	46.0406	27.2527	19.1618	1.66054	1.36897	15.6149	55.1465	89.077	78.8653	72.8342	73.692	36.7744	2.33646	1.10069	K01188|0|brp:103828204|K01188 beta-glucosidase [EC:3.2.1.21] | (RefSeq) probable inactive beta-glucosidase 25	Cyanoamino acid metabolism (ko00460);; Starch and sucrose metabolism (ko00500);; Phenylpropanoid biosynthesis (ko00940)	Cellular Component: extracellular region (GO:0005576);; Cellular Component: endoplasmic reticulum (GO:0005783);; Biological Process: carbohydrate metabolic process (GO:0005975);; Molecular Function: beta-glucosidase activity (GO:0008422);; Biological Process: response to salt stress (GO:0009651);; Biological Process: response to hormone (GO:0009725);; Biological Process: glucosinolate catabolic p…
BraA03g011770.3C.gene	hypothetical protein CARUB_v10021436mg [Capsella rubella]		11.5457	17.0547	27.7994	24.5575	28.5556	32.2387	28.2561	1.08881	-0.202396	18.8539	18.8949	16.3055	21.216	30.5066	41.1699	38.2669	0.170283	-0.850948	K01188|1.66672e-107|crb:CARUB_v10021436mg|K01188 beta-glucosidase [EC:3.2.1.21] | (RefSeq) hypothetical protein	Cyanoamino acid metabolism (ko00460);; Starch and sucrose metabolism (ko00500);; Phenylpropanoid biosynthesis (ko00940)	Molecular Function: hydrolase activity, hydrolyzing O-glycosyl compounds (GO:0004553);; Biological Process: carbohydrate metabolic process (GO:0005975);;
BraA09g038410.3C.gene	PREDICTED: beta-glucosidase 40 [Brassica rapa]		7.74437	4.53017	2.38648	3.38657	2.30917	1.76512	7.02909	-1.19333	-1.05352	7.68525	3.1398	1.70454	2.49885	2.89809	2.24197	3.78151	-1.62083	-0.597697	K01188|0|brp:103840622|K01188 beta-glucosidase [EC:3.2.1.21] | (RefSeq) beta-glucosidase 40	Cyanoamino acid metabolism (ko00460);; Starch and sucrose metabolism (ko00500);; Phenylpropanoid biosynthesis (ko00940)	Biological Process: carbohydrate metabolic process (GO:0005975);; Molecular Function: beta-glucosidase activity (GO:0008422);; Cellular Component: chloroplast (GO:0009507);; Cellular Component: apoplast (GO:0048046);; Molecular Function: scopolin beta-glucosidase activity (GO:0102483);; Biological Process: glycosyl compound metabolic process (GO:1901657);;
BraA03g024570.3C.gene	PREDICTED: putative beta-glucosidase 2 isoform X2 [Brassica rapa]		27.4833	17.0875	16.532	32.1756	28.3444	17.1363	16.8415	0.227414	0.933946	21.1809	54.6015	75.6402	53.1559	42.6249	46.998	67.2576	1.32747	-0.339467	K01188|7.74485e-97|brp:103858255|K01188 beta-glucosidase [EC:3.2.1.21] | (RefSeq) beta-glucosidase 3-like	Cyanoamino acid metabolism (ko00460);; Starch and sucrose metabolism (ko00500);; Phenylpropanoid biosynthesis (ko00940)	Molecular Function: hydrolase activity, hydrolyzing O-glycosyl compounds (GO:0004553);; Biological Process: carbohydrate metabolic process (GO:0005975);;
BraA07g008030.3C.gene	putative beta-glucosidase 5 isoform X5 [Brassica napus]		2.03551	1.26258	1.08352	1.60223	0.474673	0.316568	1.09269	-0.345314	0.552192	1.79595	5.15368	6.13534	10.3606	4.98438	4.42171	17.5405	2.52829	-0.75958	K01188|0|brp:103828583|K01188 beta-glucosidase [EC:3.2.1.21] | (RefSeq) putative beta-glucosidase 5	Cyanoamino acid metabolism (ko00460);; Starch and sucrose metabolism (ko00500);; Phenylpropanoid biosynthesis (ko00940)	Molecular Function: hydrolase activity, hydrolyzing O-glycosyl compounds (GO:0004553);; Biological Process: carbohydrate metabolic process (GO:0005975);;
BraA07g008050.3C.gene	PREDICTED: beta-glucosidase 9-like [Brassica rapa]		0.0209923	0.0883853	0.074302	0.069563	0	0	0.0100687	1.72846	2.78845	0.0234757	0.671273	0.628182	0.832325	0.160292	0.0285017	0.973961	5.14791	-0.226718	K01188|0|bna:106380979|K01188 beta-glucosidase [EC:3.2.1.21] | (RefSeq) putative beta-glucosidase 6	Cyanoamino acid metabolism (ko00460);; Starch and sucrose metabolism (ko00500);; Phenylpropanoid biosynthesis (ko00940)	Molecular Function: hydrolase activity, hydrolyzing O-glycosyl compounds (GO:0004553);; Biological Process: carbohydrate metabolic process (GO:0005975);;
BraA04g002030.3C.gene	hypothetical protein AALP_AA5G255600 [Arabis alpina]		0.275366	0.963052	1.39755	5.49336	1.47887	1.06734	0.033302	4.31827	7.36594	0.00925167	0	0.213675	0.502784	6.35355	23.4952	0.0315013	5.76408	3.99645	K01188|0|brp:103862905|K01188 beta-glucosidase [EC:3.2.1.21] | (RefSeq) beta-glucosidase 30	Cyanoamino acid metabolism (ko00460);; Starch and sucrose metabolism (ko00500);; Phenylpropanoid biosynthesis (ko00940)	Cellular Component: extracellular region (GO:0005576);; Biological Process: carbohydrate metabolic process (GO:0005975);; Biological Process: aging (GO:0007568);; Molecular Function: beta-glucosidase activity (GO:0008422);; Biological Process: response to salt stress (GO:0009651);; Biological Process: response to hormone (GO:0009725);; Biological Process: glucosinolate catabolic process (GO:00197…
BraA04g031140.3C.gene	PREDICTED: beta-glucosidase 15 [Brassica rapa]		6.69301	9.70823	4.32913	5.60977	8.10817	2.86306	7.6746	-0.254712	-0.45215	6.48229	5.48773	12.8707	7.26209	3.0976	2.16564	16.2425	0.163881	-1.16131	K01188|3.30802e-121|brp:103866139|K01188 beta-glucosidase [EC:3.2.1.21] | (RefSeq) beta-glucosidase 15	Cyanoamino acid metabolism (ko00460);; Starch and sucrose metabolism (ko00500);; Phenylpropanoid biosynthesis (ko00940)	Cellular Component: Golgi apparatus (GO:0005794);; Cellular Component: cytosol (GO:0005829);; Biological Process: carbohydrate metabolic process (GO:0005975);; Molecular Function: beta-glucosidase activity (GO:0008422);; Cellular Component: plant-type cell wall (GO:0009505);; Cellular Component: plasmodesma (GO:0009506);; Cellular Component: apoplast (GO:0048046);; Molecular Function: scopolin be…
BraA09g049950.3C.gene	PREDICTED: beta-glucosidase 27 [Brassica rapa]		0.171524	1.55042	0.510292	1.02223	6.45322	4.13652	3.1457	2.57523	-1.62167	0.070443	0.677936	2.56566	1.40142	2.74023	1.59541	8.82384	4.31429	-2.65451	K01188|0|brp:103841863|K01188 beta-glucosidase [EC:3.2.1.21] | (RefSeq) beta-glucosidase 27	Cyanoamino acid metabolism (ko00460);; Starch and sucrose metabolism (ko00500);; Phenylpropanoid biosynthesis (ko00940)	Cellular Component: nucleus (GO:0005634);; Biological Process: carbohydrate metabolic process (GO:0005975);; Molecular Function: beta-glucosidase activity (GO:0008422);; Biological Process: response to salt stress (GO:0009651);; Biological Process: response to hormone (GO:0009725);; Biological Process: glucosinolate catabolic process (GO:0019762);; Molecular Function: scopolin beta-glucosidase ac…
BraA05g012870.3C.gene	beta-glucosidase 33-like [Brassica napus]		0.739623	1.13303	0.590911	0.897967	1.05376	0.284783	0.226745	0.279872	1.98559	1.55424	2.17096	0.794564	0.93744	0.817974	0.322482	1.03533	-0.729408	-0.143293	K01188|7.49958e-119|bna:106451284|K01188 beta-glucosidase [EC:3.2.1.21] | (RefSeq) beta-glucosidase 33-like	Cyanoamino acid metabolism (ko00460);; Starch and sucrose metabolism (ko00500);; Phenylpropanoid biosynthesis (ko00940)	Biological Process: carbohydrate metabolic process (GO:0005975);; Molecular Function: beta-glucosidase activity (GO:0008422);; Cellular Component: chloroplast (GO:0009507);; Biological Process: response to salt stress (GO:0009651);; Biological Process: response to hormone (GO:0009725);; Biological Process: glucosinolate catabolic process (GO:0019762);; Molecular Function: scopolin beta-glucosidas…
Brassica_rapa_newGene_1171	PREDICTED: beta-glucosidase 3-like isoform X1 [Brassica rapa]		14.9796	16.6143	14.0706	18.8746	12.2072	6.83526	4.45043	0.333448	2.08443	15.688	30.4766	19.9587	18.6489	13.4544	8.46371	36.2947	0.249431	-0.960669	K01188|0|brp:103843278|K01188 beta-glucosidase [EC:3.2.1.21] | (RefSeq) beta-glucosidase 3-like	Cyanoamino acid metabolism (ko00460);; Starch and sucrose metabolism (ko00500);; Phenylpropanoid biosynthesis (ko00940)	Cellular Component: extracellular region (GO:0005576);; Biological Process: carbohydrate metabolic process (GO:0005975);; Molecular Function: beta-glucosidase activity (GO:0008422);; Biological Process: glycosyl compound metabolic process (GO:1901657);;
BraA06g019860.3C.gene	PREDICTED: uncharacterized protein LOC103873269 [Brassica rapa]		0.493159	2.55375	1.8243	2.44551	2.86951	2.3343	3.37248	2.31001	-0.463672	0.0943437	0.5745	2.1337	1.95402	1.49943	1.72426	2.03747	4.37238	-0.0603297	K05349|0|brp:103873269|K05349 beta-glucosidase [EC:3.2.1.21] | (RefSeq) beta-glucosidase BoGH3B	Cyanoamino acid metabolism (ko00460);; Starch and sucrose metabolism (ko00500);; Phenylpropanoid biosynthesis (ko00940)	Molecular Function: hydrolase activity, hydrolyzing O-glycosyl compounds (GO:0004553);; Cellular Component: extracellular region (GO:0005576);; Biological Process: carbohydrate metabolic process (GO:0005975);;
BraA10g019680.3C.gene	PREDICTED: uncharacterized protein LOC103845624 [Brassica rapa]		0.822464	4.36666	2.35094	2.33034	0.724819	0.817607	0.82339	1.50252	1.50089	2.23732	1.45819	2.46389	3.46146	2.3321	0.8091	1.45907	0.62961	1.24633	K05349|0|brp:103845624|K05349 beta-glucosidase [EC:3.2.1.21] | (RefSeq) beta-glucosidase BoGH3B-like	Cyanoamino acid metabolism (ko00460);; Starch and sucrose metabolism (ko00500);; Phenylpropanoid biosynthesis (ko00940)	Molecular Function: hydrolase activity, hydrolyzing O-glycosyl compounds (GO:0004553);; Cellular Component: extracellular region (GO:0005576);; Cellular Component: cytosol (GO:0005829);; Biological Process: carbohydrate metabolic process (GO:0005975);; Cellular Component: plant-type cell wall (GO:0009505);; Cellular Component: plasmodesma (GO:0009506);; Cellular Component: membrane (GO:0016020);;
BraA03g001780.3C.gene	PREDICTED: lysosomal beta glucosidase-like [Brassica rapa]		3.12642	1.74679	0.811441	0.957852	0.683533	0.667589	1.19788	-1.70664	-0.322614	4.98554	0.498374	0.858616	0.86893	0.623599	0.351302	0.815375	-2.52044	0.0917757	K05349|0|brp:103855592|K05349 beta-glucosidase [EC:3.2.1.21] | (RefSeq) lysosomal beta glucosidase-like	Cyanoamino acid metabolism (ko00460);; Starch and sucrose metabolism (ko00500);; Phenylpropanoid biosynthesis (ko00940)	Molecular Function: hydrolase activity, hydrolyzing O-glycosyl compounds (GO:0004553);; Cellular Component: extracellular region (GO:0005576);; Cellular Component: plasma membrane (GO:0005886);; Biological Process: carbohydrate metabolic process (GO:0005975);; Cellular Component: integral component of membrane (GO:0016021);; Cellular Component: anchored component of membrane (GO:0031225);;
BraA02g009240.3C.gene	BnaA02g05160D [Brassica napus]		43.2929	43.6652	28.014	23.4087	13.0234	19.5812	51.8802	-0.887084	-1.14814	56.6635	14.635	23.7171	18.1929	19.6445	9.31237	18.3279	-1.63904	-0.0106607	K05349|0|brp:103851390|K05349 beta-glucosidase [EC:3.2.1.21] | (RefSeq) beta-glucosidase BoGH3B-like	Cyanoamino acid metabolism (ko00460);; Starch and sucrose metabolism (ko00500);; Phenylpropanoid biosynthesis (ko00940)	Molecular Function: hydrolase activity, hydrolyzing O-glycosyl compounds (GO:0004553);; Cellular Component: extracellular region (GO:0005576);; Cellular Component: cytosol (GO:0005829);; Biological Process: carbohydrate metabolic process (GO:0005975);; Cellular Component: plant-type cell wall (GO:0009505);; Cellular Component: plasmodesma (GO:0009506);; Cellular Component: membrane (GO:0016020);;
BraA01g037360.3C.gene	PREDICTED: pectinesterase/pectinesterase inhibitor 3-like [Brassica rapa]	PE	66.7233	24.4916	21.0556	20.138	15.0988	27.13	11.9243	-1.72827	0.756014	19.1533	1.26161	1.01183	2.95841	2.5267	1.11978	1.17343	-2.6947	1.33409	K01051|0|brp:103842134|K01051 pectinesterase [EC:3.1.1.11] | (RefSeq) pectinesterase/pectinesterase inhibitor 3-like	Pentose and glucuronate interconversions (ko00040);; Starch and sucrose metabolism (ko00500)	Molecular Function: enzyme inhibitor activity (GO:0004857);; Cellular Component: extracellular region (GO:0005576);; Cellular Component: cell wall (GO:0005618);; Cellular Component: integral component of membrane (GO:0016021);; Molecular Function: pectinesterase activity (GO:0030599);; Biological Process: cell wall modification (GO:0042545);; Biological Process: negative regulation of catalytic a…
BraA01g040060.3C.gene	probable pectinesterase/pectinesterase inhibitor 25 isoform X3 [Brassica napus]		2.04493	14.554	11.4768	9.82936	6.81851	13.4156	13.6973	2.26505	-0.47872	3.51596	0.513767	0.521411	2.84865	2.01107	0.702321	3.49092	-0.30364	-0.293328	K01051|0|brp:103847348|K01051 pectinesterase [EC:3.1.1.11] | (RefSeq) probable pectinesterase/pectinesterase inhibitor 25	Pentose and glucuronate interconversions (ko00040);; Starch and sucrose metabolism (ko00500)	Molecular Function: enzyme inhibitor activity (GO:0004857);; Cellular Component: extracellular region (GO:0005576);; Cellular Component: plant-type cell wall (GO:0009505);; Molecular Function: pectinesterase activity (GO:0030599);; Biological Process: cell wall modification (GO:0042545);; Biological Process: negative regulation of catalytic activity (GO:0043086);; Molecular Function: aspartyl est…
BraA03g023660.3C.gene	PREDICTED: probable pectinesterase/pectinesterase inhibitor 17 [Brassica rapa]		0.109223	2.2841	3.74869	0.942965	9.1613	2.45043	1.15003	3.10993	-0.28639	0.000381667	1.65577	2.05085	1.16556	2.13897	13.5532	0.658952	11.5764	0.822785	K01051|0|brp:103858168|K01051 pectinesterase [EC:3.1.1.11] | (RefSeq) probable pectinesterase/pectinesterase inhibitor 17	Pentose and glucuronate interconversions (ko00040);; Starch and sucrose metabolism (ko00500)	Molecular Function: enzyme inhibitor activity (GO:0004857);; Cellular Component: cell wall (GO:0005618);; Cellular Component: integral component of membrane (GO:0016021);; Molecular Function: pectinesterase activity (GO:0030599);; Biological Process: cell wall modification (GO:0042545);; Biological Process: negative regulation of catalytic activity (GO:0043086);; Molecular Function: aspartyl este…
BraA03g036380.3C.gene	PREDICTED: pectinesterase/pectinesterase inhibitor 3-like [Brassica rapa]		167.249	39.9664	20.5197	31.9921	10.139	10.4386	15.0501	-2.38621	1.08794	113.725	38.1666	42.6361	24.3812	10.9214	4.35345	24.6223	-2.22171	-0.014195	K01051|0|brp:103859565|K01051 pectinesterase [EC:3.1.1.11] | (RefSeq) pectinesterase/pectinesterase inhibitor 3-like	Pentose and glucuronate interconversions (ko00040);; Starch and sucrose metabolism (ko00500)	Cellular Component: cell wall (GO:0005618);; Cellular Component: cytoplasm (GO:0005737);; Cellular Component: plasma membrane (GO:0005886);; Biological Process: response to fungus (GO:0009620);; Biological Process: response to nematode (GO:0009624);; Cellular Component: integral component of membrane (GO:0016021);; Molecular Function: pectinesterase activity (GO:0030599);; Biological Process: cel…
BraA05g039640.3C.gene	PREDICTED: putative pectinesterase/pectinesterase inhibitor 22 [Brassica rapa]		0.473872	3.49983	2.24867	2.05061	0.773914	1.15678	1.78912	2.11348	0.196801	1.62966	1.26315	0.965117	2.23664	1.88252	0.887687	1.94676	0.456761	0.200256	K01051|0|brp:103870804|K01051 pectinesterase [EC:3.1.1.11] | (RefSeq) putative pectinesterase/pectinesterase inhibitor 22	Pentose and glucuronate interconversions (ko00040);; Starch and sucrose metabolism (ko00500)	Molecular Function: enzyme inhibitor activity (GO:0004857);; Cellular Component: extracellular region (GO:0005576);; Cellular Component: plant-type cell wall (GO:0009505);; Molecular Function: pectinesterase activity (GO:0030599);; Biological Process: cell wall modification (GO:0042545);; Biological Process: negative regulation of catalytic activity (GO:0043086);; Molecular Function: aspartyl est…
BraA06g022220.3C.gene	PREDICTED: probable pectinesterase/pectinesterase inhibitor 32 isoform X1 [Brassica rapa]		2.80479	6.898	5.75293	10.1108	6.20466	5.32272	6.09265	1.84993	0.730754	4.32522	9.38206	10.6883	9.44888	7.55314	6.2096	8.7486	1.12737	0.111091	K01051|0|brp:103848028|K01051 pectinesterase [EC:3.1.1.11] | (RefSeq) probable pectinesterase/pectinesterase inhibitor 32	Pentose and glucuronate interconversions (ko00040);; Starch and sucrose metabolism (ko00500)	Molecular Function: enzyme inhibitor activity (GO:0004857);; Cellular Component: extracellular region (GO:0005576);; Cellular Component: plant-type cell wall (GO:0009505);; Molecular Function: pectinesterase activity (GO:0030599);; Biological Process: cell wall modification (GO:0042545);; Biological Process: negative regulation of catalytic activity (GO:0043086);; Molecular Function: aspartyl est…
BraA08g016700.3C.gene	PREDICTED: probable pectinesterase/pectinesterase inhibitor 44 [Brassica rapa]		16.0709	41.4862	27.2692	30.685	28.8937	32.2159	54.3763	0.933087	-0.825444	23.9447	28.0259	19.3505	21.7584	22.8134	9.95304	23.3674	-0.138132	-0.102922	K01051|0|brp:103834493|K01051 pectinesterase [EC:3.1.1.11] | (RefSeq) probable pectinesterase/pectinesterase inhibitor 44	Pentose and glucuronate interconversions (ko00040);; Starch and sucrose metabolism (ko00500)	Cellular Component: extracellular region (GO:0005576);; Cellular Component: plant-type cell wall (GO:0009505);; Cellular Component: integral component of membrane (GO:0016021);; Molecular Function: pectinesterase activity (GO:0030599);; Biological Process: cell wall modification (GO:0042545);; Biological Process: negative regulation of catalytic activity (GO:0043086);; Molecular Function: asparty…
BraA09g001840.3C.gene	PREDICTED: probable pectinesterase/pectinesterase inhibitor 41 [Brassica rapa]		1.14518	36.8126	18.0774	16.0626	14.8248	17.3116	1.45089	3.81007	3.46869	1.67412	56.2522	76.4109	173.459	25.4883	22.2243	15.1831	6.69505	3.51406	K01051|0|brp:103836758|K01051 pectinesterase [EC:3.1.1.11] | (RefSeq) probable pectinesterase/pectinesterase inhibitor 41	Pentose and glucuronate interconversions (ko00040);; Starch and sucrose metabolism (ko00500)	Cellular Component: extracellular region (GO:0005576);; Cellular Component: cell wall (GO:0005618);; Biological Process: response to cold (GO:0009409);; Biological Process: response to fungus (GO:0009620);; Biological Process: response to brassinosteroid (GO:0009741);; Molecular Function: pectinesterase activity (GO:0030599);; Biological Process: cell wall modification (GO:0042545);; Biological P…
BraA09g061290.3C.gene	PREDICTED: LOW QUALITY PROTEIN: pectinesterase/pectinesterase inhibitor 18 [Brassica rapa]		0.433151	4.66221	3.78013	4.251	2.62277	3.57362	2.46647	3.29486	0.785353	1.96068	2.06571	2.78543	3.08672	2.93697	2.33671	3.63519	0.654725	-0.235957	K01051|0|brp:103843236|K01051 pectinesterase [EC:3.1.1.11] | (RefSeq) pectinesterase/pectinesterase inhibitor 18	Pentose and glucuronate interconversions (ko00040);; Starch and sucrose metabolism (ko00500)	Cellular Component: extracellular region (GO:0005576);; Cellular Component: vacuolar membrane (GO:0005774);; Cellular Component: cytosol (GO:0005829);; Cellular Component: plant-type cell wall (GO:0009505);; Biological Process: response to bacterium (GO:0009617);; Cellular Component: integral component of membrane (GO:0016021);; Biological Process: negative regulation of translation (GO:0017148);…
BraA02g038580.3C.gene	PREDICTED: pectinesterase 31-like isoform X1 [Brassica rapa]		0.23348	1.92343	1.99715	1.56428	2.22181	1.73809	0.43186	2.74413	1.85687	0.960934	2.71719	2.14169	4.60939	2.6795	1.20365	5.02224	2.26207	-0.123757	K01051|0|brp:103854159|K01051 pectinesterase [EC:3.1.1.11] | (RefSeq) pectinesterase 31-like	Pentose and glucuronate interconversions (ko00040);; Starch and sucrose metabolism (ko00500)	Cellular Component: nucleus (GO:0005634);; Cellular Component: plant-type cell wall (GO:0009505);; Molecular Function: pectinesterase activity (GO:0030599);; Biological Process: cell wall modification (GO:0042545);; Molecular Function: aspartyl esterase activity (GO:0045330);; Biological Process: pectin catabolic process (GO:0045490);; Biological Process: defense response to Gram-negative bacteri…
BraA01g037350.3C.gene	pectinesterase/pectinesterase inhibitor 3-like [Brassica napus]		117.742	84.3425	104.446	52.9988	47.9708	97.7586	90.7283	-1.1516	-0.775593	82.7866	13.3105	14.1928	26.0339	24.3829	14.8041	9.9665	-1.669	1.38523	K01051|0|bna:106348821|K01051 pectinesterase [EC:3.1.1.11] | (RefSeq) pectinesterase/pectinesterase inhibitor 3-like	Pentose and glucuronate interconversions (ko00040);; Starch and sucrose metabolism (ko00500)	Molecular Function: enzyme inhibitor activity (GO:0004857);; Cellular Component: extracellular region (GO:0005576);; Cellular Component: cell wall (GO:0005618);; Cellular Component: integral component of membrane (GO:0016021);; Molecular Function: pectinesterase activity (GO:0030599);; Biological Process: cell wall modification (GO:0042545);; Biological Process: negative regulation of catalytic a…
BraA02g008390.3C.gene	BnaA02g04440D [Brassica napus]		2.30658	4.08777	3.06101	5.12597	3.66977	2.40743	1.86023	1.15207	1.46234	1.11536	2.46904	2.5711	1.97901	1.00513	0.572188	3.99228	0.827267	-1.01244	K01051|0|brp:103851295|K01051 pectinesterase [EC:3.1.1.11] | (RefSeq) probable pectinesterase 53	Pentose and glucuronate interconversions (ko00040);; Starch and sucrose metabolism (ko00500)	Cellular Component: extracellular region (GO:0005576);; Cellular Component: plant-type cell wall (GO:0009505);; Cellular Component: chloroplast (GO:0009507);; Molecular Function: pectinesterase activity (GO:0030599);; Biological Process: cell wall modification (GO:0042545);; Molecular Function: aspartyl esterase activity (GO:0045330);; Biological Process: pectin catabolic process (GO:0045490);;
BraA05g032750.3C.gene	pectinesterase/pectinesterase inhibitor 3 [Brassica napus]		142.334	91.1954	134.535	69.8339	35.2842	168.471	160.52	-1.02728	-1.20076	110.227	13.943	18.384	24.9089	41.9539	16.2775	27.0821	-2.14575	-0.120677	K01051|0|bna:106393609|K01051 pectinesterase [EC:3.1.1.11] | (RefSeq) pectinesterase/pectinesterase inhibitor 3	Pentose and glucuronate interconversions (ko00040);; Starch and sucrose metabolism (ko00500)	Cellular Component: cell wall (GO:0005618);; Cellular Component: cytoplasm (GO:0005737);; Cellular Component: plasma membrane (GO:0005886);; Biological Process: response to fungus (GO:0009620);; Biological Process: response to nematode (GO:0009624);; Cellular Component: integral component of membrane (GO:0016021);; Molecular Function: pectinesterase activity (GO:0030599);; Biological Process: cel…
BraA01g044420.3C.gene	PREDICTED: probable galacturonosyltransferase 9 [Brassica rapa]	GAUT	13.3134	33.4131	25.9861	27.0769	26.1649	30.0142	28.4188	1.02419	-0.0697801	13.7631	33.4186	38.1341	42.2877	33.2523	33.2584	28.6642	1.61943	0.560989	K13648|0|brp:103843002|K13648 alpha-1,4-galacturonosyltransferase [EC:2.4.1.43] | (RefSeq) probable galacturonosyltransferase 9	Starch and sucrose metabolism (ko00500);; Amino sugar and nucleotide sugar metabolism (ko00520)	Cellular Component: Golgi membrane (GO:0000139);; Cellular Component: endosome (GO:0005768);; Cellular Component: trans-Golgi network (GO:0005802);; Cellular Component: integral component of membrane (GO:0016021);; Biological Process: pectin biosynthetic process (GO:0045489);; Molecular Function: polygalacturonate 4-alpha-galacturonosyltransferase activity (GO:0047262);; Biological Process: cell …
BraA03g041470.3C.gene	PREDICTED: galacturonosyltransferase 8 [Brassica rapa]		13.395	72.9691	52.8266	44.9581	53.0506	50.0781	51.4961	1.74689	-0.195882	7.9265	9.41478	13.0867	32.1646	26.8511	9.4088	8.52381	2.02072	1.9159	K13648|0|brp:103860270|K13648 alpha-1,4-galacturonosyltransferase [EC:2.4.1.43] | (RefSeq) galacturonosyltransferase 8	Starch and sucrose metabolism (ko00500);; Amino sugar and nucleotide sugar metabolism (ko00520)	Cellular Component: Golgi membrane (GO:0000139);; Cellular Component: mitochondrion (GO:0005739);; Cellular Component: endosome (GO:0005768);; Cellular Component: trans-Golgi network (GO:0005802);; Biological Process: cell adhesion (GO:0007155);; Biological Process: homogalacturonan biosynthetic process (GO:0010289);; Cellular Component: integral component of membrane (GO:0016021);; Molecular Fun…
BraA06g040800.3C.gene	PREDICTED: probable galacturonosyltransferase 4 [Brassica rapa]		13.3365	53.3913	34.5843	24.2875	25.6091	26.1216	23.5838	0.864838	0.0424214	14.3462	23.3996	30.3838	59.981	35.9629	29.3057	22.2277	2.06383	1.43215	K13648|0|brp:103827612|K13648 alpha-1,4-galacturonosyltransferase [EC:2.4.1.43] | (RefSeq) probable galacturonosyltransferase 4	Starch and sucrose metabolism (ko00500);; Amino sugar and nucleotide sugar metabolism (ko00520)	Cellular Component: Golgi membrane (GO:0000139);; Biological Process: pectin biosynthetic process (GO:0045489);; Molecular Function: polygalacturonate 4-alpha-galacturonosyltransferase activity (GO:0047262);; Biological Process: cell wall organization (GO:0071555);;
BraA07g007950.3C.gene	PREDICTED: galacturonosyltransferase 8-like [Brassica rapa]		11.8338	24.7797	20.5296	20.424	20.4852	18.1803	25.6352	0.787358	-0.327856	14.5453	31.8838	39.154	42.0212	30.8943	24.7064	34.3653	1.53056	0.290163	K13648|0|brp:103828576|K13648 alpha-1,4-galacturonosyltransferase [EC:2.4.1.43] | (RefSeq) galacturonosyltransferase 8-like	Starch and sucrose metabolism (ko00500);; Amino sugar and nucleotide sugar metabolism (ko00520)	Cellular Component: Golgi membrane (GO:0000139);; Cellular Component: mitochondrion (GO:0005739);; Cellular Component: endosome (GO:0005768);; Cellular Component: trans-Golgi network (GO:0005802);; Biological Process: cell adhesion (GO:0007155);; Biological Process: homogalacturonan biosynthetic process (GO:0010289);; Cellular Component: integral component of membrane (GO:0016021);; Molecular Fun…
BraA10g005470.3C.gene	probable galacturonosyltransferase 6 isoform X1 [Brassica napus]		40.7839	18.8536	17.3057	21.5453	9.05721	12.9161	20.307	-0.920623	0.0853991	27.5375	17.2343	12.5423	14.1181	16.1045	12.0589	18.1452	-0.963854	-0.362043	K13648|0|brp:103844008|K13648 alpha-1,4-galacturonosyltransferase [EC:2.4.1.43] | (RefSeq) probable galacturonosyltransferase 6	Starch and sucrose metabolism (ko00500);; Amino sugar and nucleotide sugar metabolism (ko00520)	Cellular Component: Golgi membrane (GO:0000139);; Biological Process: pectin biosynthetic process (GO:0045489);; Molecular Function: polygalacturonate 4-alpha-galacturonosyltransferase activity (GO:0047262);; Biological Process: cell wall organization (GO:0071555);;
BraA03g020310.3C.gene	PREDICTED: probable galacturonosyltransferase 7 isoform X1 [Brassica rapa]		23.6434	15.9448	12.0689	9.67423	9.86511	9.82148	22.4649	-1.28922	-1.21545	18.442	10.8016	13.7827	14.4113	11.9787	8.56139	10.7662	-0.35579	0.420691	K13648|0|brp:103857802|K13648 alpha-1,4-galacturonosyltransferase [EC:2.4.1.43] | (RefSeq) probable galacturonosyltransferase 7	Starch and sucrose metabolism (ko00500);; Amino sugar and nucleotide sugar metabolism (ko00520)	Cellular Component: Golgi membrane (GO:0000139);; Cellular Component: integral component of membrane (GO:0016021);; Biological Process: pectin biosynthetic process (GO:0045489);; Molecular Function: polygalacturonate 4-alpha-galacturonosyltransferase activity (GO:0047262);; Biological Process: cell wall organization (GO:0071555);;
BraA09g063730.3C.gene	PREDICTED: probable galacturonosyltransferase 6 isoform X1 [Brassica rapa]		1.92355	3.68774	4.19837	4.25347	5.04531	4.91583	4.56989	1.14487	-0.10352	1.14102	2.57369	2.13984	2.78834	3.14324	3.76979	1.68534	1.28908	0.726368	K13648|0|brp:103843495|K13648 alpha-1,4-galacturonosyltransferase [EC:2.4.1.43] | (RefSeq) probable galacturonosyltransferase 6	Starch and sucrose metabolism (ko00500);; Amino sugar and nucleotide sugar metabolism (ko00520)	Cellular Component: Golgi membrane (GO:0000139);; Biological Process: pectin biosynthetic process (GO:0045489);; Molecular Function: polygalacturonate 4-alpha-galacturonosyltransferase activity (GO:0047262);; Biological Process: cell wall organization (GO:0071555);;
BraA04g027290.3C.gene	PREDICTED: probable galacturonosyltransferase 7 isoform X1 [Brassica rapa]		3.14965	3.77796	2.11354	1.59275	1.44563	1.32872	2.37236	-0.983669	-0.574802	6.82014	3.57239	4.40667	5.65206	4.80112	2.65157	2.95694	-0.271026	0.934671	K13648|0|brp:103865678|K13648 alpha-1,4-galacturonosyltransferase [EC:2.4.1.43] | (RefSeq) probable galacturonosyltransferase 7	Starch and sucrose metabolism (ko00500);; Amino sugar and nucleotide sugar metabolism (ko00520)	Cellular Component: Golgi membrane (GO:0000139);; Cellular Component: integral component of membrane (GO:0016021);; Biological Process: pectin biosynthetic process (GO:0045489);; Molecular Function: polygalacturonate 4-alpha-galacturonosyltransferase activity (GO:0047262);; Biological Process: cell wall organization (GO:0071555);;
BraA05g007020.3C.gene	PREDICTED: probable galacturonosyltransferase 7 isoform X1 [Brassica rapa]		8.01678	8.02596	5.30213	5.02035	5.4554	5.00482	6.75743	-0.675234	-0.428685	13.3059	7.8452	10.9618	14.7914	11.2522	8.52077	9.65175	0.152696	0.6159	K13648|0|brp:103867087|K13648 alpha-1,4-galacturonosyltransferase [EC:2.4.1.43] | (RefSeq) probable galacturonosyltransferase 7	Starch and sucrose metabolism (ko00500);; Amino sugar and nucleotide sugar metabolism (ko00520)	Cellular Component: Golgi membrane (GO:0000139);; Cellular Component: integral component of membrane (GO:0016021);; Biological Process: pectin biosynthetic process (GO:0045489);; Molecular Function: polygalacturonate 4-alpha-galacturonosyltransferase activity (GO:0047262);; Biological Process: cell wall organization (GO:0071555);;
BraA09g050680.3C.gene	PREDICTED: polygalacturonate 4-alpha-galacturonosyltransferase [Brassica rapa]		15.6156	30.1162	21.5176	23.5286	19.1861	16.9006	22.8515	0.591429	0.0421277	11.1536	31.632	32.2276	38.4293	22.6429	20.4396	22.3504	1.78469	0.781903	K13648|0|brp:103841935|K13648 alpha-1,4-galacturonosyltransferase [EC:2.4.1.43] | (RefSeq) polygalacturonate 4-alpha-galacturonosyltransferase	Starch and sucrose metabolism (ko00500);; Amino sugar and nucleotide sugar metabolism (ko00520)	Cellular Component: Golgi membrane (GO:0000139);; Cellular Component: integral component of membrane (GO:0016021);; Biological Process: pectin biosynthetic process (GO:0045489);; Molecular Function: polygalacturonate 4-alpha-galacturonosyltransferase activity (GO:0047262);; Biological Process: cell wall organization (GO:0071555);;
BraA06g014210.3C.gene	PREDICTED: probable galacturonosyltransferase 11 isoform X2 [Brassica rapa]		3.92994	5.46198	5.25274	5.73562	5.97157	5.19062	6.70075	0.545443	-0.224372	3.40704	6.38571	6.40579	8.88282	8.30295	11.4242	6.737	1.3825	0.398913	K13648|0|brp:103872654|K13648 alpha-1,4-galacturonosyltransferase [EC:2.4.1.43] | (RefSeq) probable galacturonosyltransferase 11	Starch and sucrose metabolism (ko00500);; Amino sugar and nucleotide sugar metabolism (ko00520)	Cellular Component: Golgi membrane (GO:0000139);; Biological Process: mucilage biosynthetic process (GO:0010192);; Cellular Component: integral component of membrane (GO:0016021);; Biological Process: pectin biosynthetic process (GO:0045489);; Molecular Function: polygalacturonate 4-alpha-galacturonosyltransferase activity (GO:0047262);; Biological Process: cell wall organization (GO:0071555);;
Brassica_rapa_newGene_5012	PREDICTED: galacturonosyltransferase 8 [Tarenaya hassleriana]		0	0	0	0	0	0	0.017555	/	/	0.0346643	0.375219	0.91618	0.862756	0.940233	1.28803	1.80817	4.63743	-1.0675	K13648|5.73159e-36|thj:104804630|K13648 alpha-1,4-galacturonosyltransferase [EC:2.4.1.43] | (RefSeq) galacturonosyltransferase 8	Starch and sucrose metabolism (ko00500);; Amino sugar and nucleotide sugar metabolism (ko00520)	Cellular Component: membrane-bounded organelle (GO:0043227);; Cellular Component: intracellular organelle (GO:0043229);; Cellular Component: cytoplasmic part (GO:0044444);;
BraA03g009830.3C.gene	sucrose synthase 1-like [Brassica napus]	SUS	1.00908	18.0826	15.2211	7.44786	16.4175	10.5728	2.58786	2.88378	1.52506	0.973089	2.06067	4.54442	9.01455	5.3878	1.15626	1.25711	3.21161	2.84215	K00695|0|bna:106434916|K00695 sucrose synthase [EC:2.4.1.13] | (RefSeq) sucrose synthase 1-like	Starch and sucrose metabolism (ko00500)	Biological Process: cytokinesis by cell plate formation (GO:0000911);; Biological Process: response to hypoxia (GO:0001666);; Molecular Function: DNA binding (GO:0003677);; Molecular Function: double-stranded RNA binding (GO:0003725);; Molecular Function: ribonuclease III activity (GO:0004525);; Molecular Function: protein binding (GO:0005515);; Molecular Function: ATP binding (GO:0005524);; Cell…
BraA05g015010.3C.gene	PREDICTED: sucrose synthase 5 [Brassica rapa]		0.548176	3.58036	2.09118	2.04959	0.627527	1.13867	0.982917	1.90263	1.0602	1.60825	2.78642	2.39033	3.80866	2.23722	0.698137	1.53071	1.24379	1.31509	K00695|0|brp:103868315|K00695 sucrose synthase [EC:2.4.1.13] | (RefSeq) sucrose synthase 5	Starch and sucrose metabolism (ko00500)	Cellular Component: extracellular region (GO:0005576);; Cellular Component: cell wall (GO:0005618);; Biological Process: sucrose biosynthetic process (GO:0005986);; Cellular Component: chloroplast (GO:0009507);; Molecular Function: sucrose synthase activity (GO:0016157);; Biological Process: callose deposition in phloem sieve plate (GO:0080165);;
BraA07g028740.3C.gene	PREDICTED: sucrose synthase 6-like [Brassica rapa]		0.613126	5.81454	3.15662	2.97966	1.11504	1.30851	0.879838	2.28089	1.75984	1.65224	7.19071	4.16581	6.41437	3.69894	0.961522	1.92392	1.95688	1.73726	K00695|0|brp:103830752|K00695 sucrose synthase [EC:2.4.1.13] | (RefSeq) sucrose synthase 6-like	Starch and sucrose metabolism (ko00500)	Cellular Component: extracellular region (GO:0005576);; Cellular Component: cell wall (GO:0005618);; Biological Process: sucrose biosynthetic process (GO:0005986);; Cellular Component: chloroplast (GO:0009507);; Molecular Function: sucrose synthase activity (GO:0016157);; Biological Process: callose deposition in phloem sieve plate (GO:0080165);;
BraA07g037520.3C.gene	PREDICTED: sucrose synthase 6 [Brassica rapa]		0.838743	7.71688	3.79595	3.80657	1.13838	1.92218	0.844197	2.18219	2.17284	2.61419	5.16716	2.79178	4.71746	2.58584	0.916277	1.63795	0.851643	1.52612	K00695|0|brp:103831821|K00695 sucrose synthase [EC:2.4.1.13] | (RefSeq) sucrose synthase 6	Starch and sucrose metabolism (ko00500)	Cellular Component: extracellular region (GO:0005576);; Cellular Component: cell wall (GO:0005618);; Biological Process: sucrose biosynthetic process (GO:0005986);; Cellular Component: chloroplast (GO:0009507);; Molecular Function: sucrose synthase activity (GO:0016157);; Biological Process: callose deposition in phloem sieve plate (GO:0080165);;
BraA10g019840.3C.gene	PREDICTED: LOW QUALITY PROTEIN: sucrose synthase 1 [Brassica rapa]		12.0016	76.4763	67.6829	66.9092	58.303	38.6613	12.822	2.47898	2.38358	27.1413	43.0316	84.0213	72.838	49.8201	60.2486	19.4438	1.4242	1.90538	K00695|0|brp:103845641|K00695 sucrose synthase [EC:2.4.1.13] | (RefSeq) sucrose synthase 1	Starch and sucrose metabolism (ko00500)	Biological Process: cytokinesis by cell plate formation (GO:0000911);; Biological Process: response to hypoxia (GO:0001666);; Molecular Function: DNA binding (GO:0003677);; Molecular Function: double-stranded RNA binding (GO:0003725);; Molecular Function: ribonuclease III activity (GO:0004525);; Molecular Function: protein binding (GO:0005515);; Molecular Function: ATP binding (GO:0005524);; Cell…
BraA09g001880.3C.gene	PREDICTED: sucrose synthase 3 [Brassica rapa]		0.973484	1.83429	2.52679	4.98751	3.12671	1.68546	2.61217	2.35709	0.933071	0.143503	0.791963	0.494693	0.18225	0.50197	2.56198	0.932274	0.344837	-2.35483	K00695|0|brp:103836763|K00695 sucrose synthase [EC:2.4.1.13] | (RefSeq) sucrose synthase 3	Starch and sucrose metabolism (ko00500)	Biological Process: starch metabolic process (GO:0005982);; Biological Process: sucrose biosynthetic process (GO:0005986);; Biological Process: response to water deprivation (GO:0009414);; Cellular Component: chloroplast (GO:0009507);; Biological Process: suspensor development (GO:0010098);; Biological Process: seed maturation (GO:0010431);; Biological Process: response to mannitol (GO:0010555);;…
Brassica_rapa_newGene_3912	PREDICTED: sucrose synthase 3 [Camelina sativa]		0	0	0	0	0	0	/	/	/	1.61122	0.26511	0.07768	0.0518863	0.0333873	0.037496	0.163619	-4.95665	-1.65691	K00695|2.71713e-20|crb:CARUB_v10000249mg|K00695 sucrose synthase [EC:2.4.1.13] | (RefSeq) hypothetical protein	Starch and sucrose metabolism (ko00500)	Biological Process: starch metabolic process (GO:0005982);; Biological Process: sucrose biosynthetic process (GO:0005986);; Biological Process: response to water deprivation (GO:0009414);; Cellular Component: chloroplast (GO:0009507);; Biological Process: suspensor development (GO:0010098);; Biological Process: seed maturation (GO:0010431);; Biological Process: response to mannitol (GO:0010555);;…
BraA03g047730.3C.gene	PREDICTED: alpha,alpha-trehalose-phosphate synthase [UDP-forming] 5 [Brassica rapa]	TPS	5.23142	21.5869	20.5113	26.2702	26.3138	13.8261	10.8713	2.32815	1.2729	6.72027	47.1114	42.4803	49.0095	53.4905	17.6405	45.3256	2.86647	0.112736	K16055|0|brp:103860941|K16055 trehalose 6-phosphate synthase/phosphatase [EC:2.4.1.15 3.1.3.12] | (RefSeq) alpha,alpha-trehalose-phosphate synthase [UDP-forming] 5	Starch and sucrose metabolism (ko00500)	Molecular Function: alpha,alpha-trehalose-phosphate synthase (UDP-forming) activity (GO:0003825);; Molecular Function: trehalose-phosphatase activity (GO:0004805);; Cellular Component: cytoplasm (GO:0005737);; Biological Process: trehalose biosynthetic process (GO:0005992);; Biological Process: trehalose metabolism in response to stress (GO:0070413);;
BraA07g030960.3C.gene	PREDICTED: alpha,alpha-trehalose-phosphate synthase [UDP-forming] 6 [Brassica rapa]		7.86444	20.5096	28.4053	17.5999	17.283	29.1019	23.3878	1.16215	-0.410191	7.33657	12.3126	13.5462	17.5648	24.4469	22.6706	9.61374	1.25951	0.869515	K16055|0|brp:103830990|K16055 trehalose 6-phosphate synthase/phosphatase [EC:2.4.1.15 3.1.3.12] | (RefSeq) alpha,alpha-trehalose-phosphate synthase [UDP-forming] 6	Starch and sucrose metabolism (ko00500)	Molecular Function: alpha,alpha-trehalose-phosphate synthase (UDP-forming) activity (GO:0003825);; Molecular Function: trehalose-phosphatase activity (GO:0004805);; Cellular Component: mitochondrion (GO:0005739);; Biological Process: trehalose biosynthetic process (GO:0005992);; Biological Process: dephosphorylation (GO:0016311);; Biological Process: trehalose metabolism in response to stress (GO…
BraA07g041670.3C.gene	PREDICTED: alpha,alpha-trehalose-phosphate synthase [UDP-forming] 1 [Brassica rapa]		11.4422	28.7791	22.6392	27.9144	22.6689	16.8986	13.7504	1.28665	1.02153	17.3065	21.5339	18.6425	28.0828	27.791	22.6237	19.605	0.698375	0.518467	K16055|0|brp:103832336|K16055 trehalose 6-phosphate synthase/phosphatase [EC:2.4.1.15 3.1.3.12] | (RefSeq) alpha,alpha-trehalose-phosphate synthase [UDP-forming] 1	Starch and sucrose metabolism (ko00500)	Molecular Function: alpha,alpha-trehalose-phosphate synthase (UDP-forming) activity (GO:0003825);; Molecular Function: trehalose-phosphatase activity (GO:0004805);; Cellular Component: extracellular region (GO:0005576);; Cellular Component: cell wall (GO:0005618);; Cellular Component: vacuole (GO:0005773);; Cellular Component: alpha,alpha-trehalose-phosphate synthase complex (UDP-forming) (GO:000…
BraA08g026340.3C.gene	PREDICTED: probable alpha,alpha-trehalose-phosphate synthase [UDP-forming] 9 [Brassica rapa]		9.03301	1.46094	4.79163	2.7509	4.44507	8.23207	5.73867	-1.7153	-1.06081	2.82746	0.538569	0.451723	0.672893	1.84315	2.99232	0.406803	-2.07106	0.726048	K16055|0|brp:103835645|K16055 trehalose 6-phosphate synthase/phosphatase [EC:2.4.1.15 3.1.3.12] | (RefSeq) probable alpha,alpha-trehalose-phosphate synthase [UDP-forming] 9	Starch and sucrose metabolism (ko00500)	Molecular Function: alpha,alpha-trehalose-phosphate synthase (UDP-forming) activity (GO:0003825);; Molecular Function: trehalose-phosphatase activity (GO:0004805);; Cellular Component: nucleus (GO:0005634);; Cellular Component: cytoplasm (GO:0005737);; Biological Process: trehalose biosynthetic process (GO:0005992);; Biological Process: trehalose metabolism in response to stress (GO:0070413);;
BraA01g028060.3C.gene	PREDICTED: probable alpha,alpha-trehalose-phosphate synthase [UDP-forming] 10 [Brassica rapa]		9.6143	15.092	20.97	15.9923	20.9501	22.2165	21.5672	0.734125	-0.431458	10.1268	14.1444	14.7022	16.2124	19.5067	23.6853	11.0858	0.678924	0.548381	K16055|0|brp:103829706|K16055 trehalose 6-phosphate synthase/phosphatase [EC:2.4.1.15 3.1.3.12] | (RefSeq) probable alpha,alpha-trehalose-phosphate synthase [UDP-forming] 10	Starch and sucrose metabolism (ko00500)	Molecular Function: magnesium ion binding (GO:0000287);; Molecular Function: alpha,alpha-trehalose-phosphate synthase (UDP-forming) activity (GO:0003825);; Molecular Function: trehalose-phosphatase activity (GO:0004805);; Cellular Component: nucleus (GO:0005634);; Biological Process: trehalose biosynthetic process (GO:0005992);; Cellular Component: chloroplast (GO:0009507);; Biological Process: r…
BraA10g005120.3C.gene	PREDICTED: LOW QUALITY PROTEIN: probable alpha,alpha-trehalose-phosphate synthase [UDP-forming] 7 [Brassica rapa]		0.774291	2.09339	5.55849	1.3619	2.87755	7.9355	5.88553	0.814673	-2.11155	0	0	0	0	0	0	0	/	/	K16055|3.68185e-147|brp:103844042|K16055 trehalose 6-phosphate synthase/phosphatase [EC:2.4.1.15 3.1.3.12] | (RefSeq) probable alpha,alpha-trehalose-phosphate synthase [UDP-forming] 7	Starch and sucrose metabolism (ko00500)	Molecular Function: alpha,alpha-trehalose-phosphate synthase (UDP-forming) activity (GO:0003825);; Molecular Function: trehalose-phosphatase activity (GO:0004805);; Cellular Component: nucleus (GO:0005634);; Cellular Component: cytosol (GO:0005829);; Biological Process: trehalose biosynthetic process (GO:0005992);; Biological Process: trehalose metabolism in response to stress (GO:0070413);;
BraA10g005140.3C.gene	PREDICTED: LOW QUALITY PROTEIN: probable alpha,alpha-trehalose-phosphate synthase [UDP-forming] 7 [Brassica rapa]		1.03912	2.21749	7.47313	1.50321	4.4028	9.77007	7.21379	0.532689	-2.26271	0	0	0	0	0	0	0	/	/	K16055|5.54124e-167|brp:103844042|K16055 trehalose 6-phosphate synthase/phosphatase [EC:2.4.1.15 3.1.3.12] | (RefSeq) probable alpha,alpha-trehalose-phosphate synthase [UDP-forming] 7	Starch and sucrose metabolism (ko00500)	Molecular Function: alpha,alpha-trehalose-phosphate synthase (UDP-forming) activity (GO:0003825);; Molecular Function: trehalose-phosphatase activity (GO:0004805);; Cellular Component: nucleus (GO:0005634);; Cellular Component: cytosol (GO:0005829);; Biological Process: trehalose biosynthetic process (GO:0005992);; Biological Process: trehalose metabolism in response to stress (GO:0070413);;
BraA02g019700.3C.gene	probable alpha,alpha-trehalose-phosphate synthase [UDP-forming] 8 [Brassica napus]		24.1679	29.6763	27.9179	8.55716	12.0612	59.1593	65.2318	-1.49789	-2.93037	19.9413	1.04166	1.43044	9.19506	20.9999	15.6321	2.206	-1.11683	2.05943	K16055|0|bna:106394738|K16055 trehalose 6-phosphate synthase/phosphatase [EC:2.4.1.15 3.1.3.12] | (RefSeq) probable alpha,alpha-trehalose-phosphate synthase [UDP-forming] 8	Starch and sucrose metabolism (ko00500)	Molecular Function: alpha,alpha-trehalose-phosphate synthase (UDP-forming) activity (GO:0003825);; Molecular Function: trehalose-phosphatase activity (GO:0004805);; Cellular Component: nucleus (GO:0005634);; Cellular Component: cytoplasm (GO:0005737);; Biological Process: trehalose biosynthetic process (GO:0005992);; Biological Process: trehalose metabolism in response to stress (GO:0070413);;
BraA09g011560.3C.gene	PREDICTED: probable alpha,alpha-trehalose-phosphate synthase [UDP-forming] 11 [Brassica rapa]		10.5949	7.41628	14.8167	4.91749	6.95082	21.9164	25.1678	-1.10738	-2.35559	8.02467	2.56466	3.87995	6.67251	9.9184	13.3186	6.31722	-0.266212	0.0789412	K16055|0|brp:103837918|K16055 trehalose 6-phosphate synthase/phosphatase [EC:2.4.1.15 3.1.3.12] | (RefSeq) probable alpha,alpha-trehalose-phosphate synthase [UDP-forming] 11	Starch and sucrose metabolism (ko00500)	Molecular Function: alpha,alpha-trehalose-phosphate synthase (UDP-forming) activity (GO:0003825);; Molecular Function: trehalose-phosphatase activity (GO:0004805);; Cellular Component: nucleus (GO:0005634);; Cellular Component: mitochondrion (GO:0005739);; Cellular Component: cytosol (GO:0005829);; Biological Process: trehalose biosynthetic process (GO:0005992);; Cellular Component: integral comp…
BraA10g005130.3C.gene	PREDICTED: LOW QUALITY PROTEIN: probable alpha,alpha-trehalose-phosphate synthase [UDP-forming] 7 [Brassica rapa]		0.405838	2.28498	6.48253	1.08152	3.45546	9.10002	6.85931	1.41409	-2.665	0	0	0	0	0	0	0	/	/	K16055|5.51566e-26|brp:103844042|K16055 trehalose 6-phosphate synthase/phosphatase [EC:2.4.1.15 3.1.3.12] | (RefSeq) probable alpha,alpha-trehalose-phosphate synthase [UDP-forming] 7	Starch and sucrose metabolism (ko00500)	Molecular Function: alpha,alpha-trehalose-phosphate synthase (UDP-forming) activity (GO:0003825);; Molecular Function: trehalose-phosphatase activity (GO:0004805);; Cellular Component: nucleus (GO:0005634);; Cellular Component: cytosol (GO:0005829);; Biological Process: trehalose biosynthetic process (GO:0005992);; Biological Process: trehalose metabolism in response to stress (GO:0070413);;
BraA10g005150.3C.gene	BnaC05g04390D [Brassica napus]		0.645219	0.855752	2.51215	0.601768	1.47812	2.66278	2.39058	-0.100582	-1.99008	0.00568333	0	0	0	0	0	0.002416	/	/	K16055|1.73994e-120|brp:103844042|K16055 trehalose 6-phosphate synthase/phosphatase [EC:2.4.1.15 3.1.3.12] | (RefSeq) probable alpha,alpha-trehalose-phosphate synthase [UDP-forming] 7	Starch and sucrose metabolism (ko00500)	Molecular Function: catalytic activity (GO:0003824);; Biological Process: trehalose biosynthetic process (GO:0005992);;
BraA01g030170.3C.gene	PREDICTED: UDP-glucuronate 4-epimerase 6 [Brassica rapa]	UDP-glucuronate 4-epimerase	67.0555	213.796	136.696	135.162	236.173	185.73	127.999	1.01126	0.0785579	72.9759	172.037	199.943	223.387	145.312	82.8563	155.991	1.61405	0.51808	K08679|0|brp:103832079|K08679 UDP-glucuronate 4-epimerase [EC:5.1.3.6] | (RefSeq) UDP-glucuronate 4-epimerase 6	Starch and sucrose metabolism (ko00500);; Amino sugar and nucleotide sugar metabolism (ko00520)	Molecular Function: protein binding (GO:0005515);; Cellular Component: endosome (GO:0005768);; Cellular Component: trans-Golgi network (GO:0005802);; Biological Process: nucleotide-sugar metabolic process (GO:0009225);; Cellular Component: integral component of membrane (GO:0016021);; Cellular Component: Golgi cisterna membrane (GO:0032580);; Biological Process: galacturonate biosynthetic process…
BraA03g040900.3C.gene	PREDICTED: UDP-glucuronate 4-epimerase 6-like [Brassica rapa]		53.3049	141.121	119.075	105.35	251.383	144.924	73.9649	0.982849	0.510277	42.8262	166.986	209.235	216.288	185.903	213.703	82.3633	2.33639	1.39288	K08679|0|brp:103860010|K08679 UDP-glucuronate 4-epimerase [EC:5.1.3.6] | (RefSeq) UDP-glucuronate 4-epimerase 6-like	Starch and sucrose metabolism (ko00500);; Amino sugar and nucleotide sugar metabolism (ko00520)	Molecular Function: protein binding (GO:0005515);; Cellular Component: endosome (GO:0005768);; Cellular Component: trans-Golgi network (GO:0005802);; Biological Process: nucleotide-sugar metabolic process (GO:0009225);; Cellular Component: integral component of membrane (GO:0016021);; Cellular Component: Golgi cisterna membrane (GO:0032580);; Biological Process: galacturonate biosynthetic process…
BraA09g026420.3C.gene	PREDICTED: UDP-glucuronate 4-epimerase 5 isoform X2 [Brassica rapa]		7.20302	16.5876	17.7891	15.5346	18.2506	18.4744	17.0502	1.10882	-0.134297	6.04052	15.8027	16.4713	11.9323	20.813	20.2511	10.3622	0.982126	0.203544	K08679|0|brp:103839899|K08679 UDP-glucuronate 4-epimerase [EC:5.1.3.6] | (RefSeq) UDP-glucuronate 4-epimerase 5	Starch and sucrose metabolism (ko00500);; Amino sugar and nucleotide sugar metabolism (ko00520)	Cellular Component: endosome (GO:0005768);; Cellular Component: trans-Golgi network (GO:0005802);; Biological Process: carbohydrate metabolic process (GO:0005975);; Biological Process: nucleotide-sugar metabolic process (GO:0009225);; Cellular Component: integral component of membrane (GO:0016021);; Cellular Component: Golgi cisterna membrane (GO:0032580);; Molecular Function: UDP-glucuronate 4-e…
BraA01g007310.3C.gene	PREDICTED: UDP-glucuronate 4-epimerase 1 [Brassica oleracea var. oleracea]		22.7628	35.7467	30.4181	92.8871	20.9256	43.0636	38.826	2.0288	1.25846	18.8884	29.8875	20.0528	30.2982	27.0511	19.6002	26.6458	0.681736	0.185328	K08679|0|bna:106375449|K08679 UDP-glucuronate 4-epimerase [EC:5.1.3.6] | (RefSeq) UDP-glucuronate 4-epimerase 1	Starch and sucrose metabolism (ko00500);; Amino sugar and nucleotide sugar metabolism (ko00520)	Cellular Component: endosome (GO:0005768);; Cellular Component: trans-Golgi network (GO:0005802);; Biological Process: nucleotide-sugar metabolic process (GO:0009225);; Cellular Component: integral component of membrane (GO:0016021);; Cellular Component: Golgi cisterna membrane (GO:0032580);; Biological Process: galacturonate biosynthetic process (GO:0033481);; Molecular Function: UDP-glucuronate…
BraA03g055790.3C.gene	BnaA03g50170D [Brassica napus]		46.0821	48.3328	29.4951	94.2059	20.7224	41.5442	63.9613	1.03161	0.558618	47.8708	38.1191	34.412	38.9607	33.5578	23.4436	33.07	-0.297126	0.236497	K08679|0|bna:106441054|K08679 UDP-glucuronate 4-epimerase [EC:5.1.3.6] | (RefSeq) UDP-glucuronate 4-epimerase 1-like	Starch and sucrose metabolism (ko00500);; Amino sugar and nucleotide sugar metabolism (ko00520)	Cellular Component: endosome (GO:0005768);; Cellular Component: trans-Golgi network (GO:0005802);; Biological Process: nucleotide-sugar metabolic process (GO:0009225);; Cellular Component: integral component of membrane (GO:0016021);; Cellular Component: Golgi cisterna membrane (GO:0032580);; Biological Process: galacturonate biosynthetic process (GO:0033481);; Molecular Function: UDP-glucuronate…
BraA07g009240.3C.gene	PREDICTED: UDP-glucuronate 4-epimerase 6 [Brassica rapa]		43.1352	34.9078	25.989	35.0397	27.4063	29.0212	41.2337	-0.299877	-0.234834	60.5312	47.0821	37.4232	61.0863	39.3777	18.0654	34.3629	0.0131677	0.829995	K08679|0|brp:103828701|K08679 UDP-glucuronate 4-epimerase [EC:5.1.3.6] | (RefSeq) UDP-glucuronate 4-epimerase 6	Starch and sucrose metabolism (ko00500);; Amino sugar and nucleotide sugar metabolism (ko00520)	Molecular Function: protein binding (GO:0005515);; Cellular Component: endosome (GO:0005768);; Cellular Component: trans-Golgi network (GO:0005802);; Biological Process: nucleotide-sugar metabolic process (GO:0009225);; Cellular Component: integral component of membrane (GO:0016021);; Cellular Component: Golgi cisterna membrane (GO:0032580);; Biological Process: galacturonate biosynthetic process…
BraA02g028000.3C.gene	PREDICTED: UDP-glucuronate 4-epimerase 5-like [Brassica rapa]		0.414785	0.749482	0.433496	0.693837	0.540602	0.291708	0.271268	0.742232	1.35488	2.69888	5.57388	4.57025	5.52903	6.27962	10.4293	3.77048	1.03467	0.552278	K08679|0|brp:103853482|K08679 UDP-glucuronate 4-epimerase [EC:5.1.3.6] | (RefSeq) UDP-glucuronate 4-epimerase 5-like	Starch and sucrose metabolism (ko00500);; Amino sugar and nucleotide sugar metabolism (ko00520)	Cellular Component: endosome (GO:0005768);; Cellular Component: trans-Golgi network (GO:0005802);; Biological Process: carbohydrate metabolic process (GO:0005975);; Biological Process: nucleotide-sugar metabolic process (GO:0009225);; Cellular Component: integral component of membrane (GO:0016021);; Cellular Component: Golgi cisterna membrane (GO:0032580);; Molecular Function: UDP-glucuronate 4-e…
BraA03g018880.3C.gene	PREDICTED: beta-fructofuranosidase, insoluble isoenzyme CWINV4-like [Brassica rapa]	FRUCT	1.98366	0	0	0.011195	0	0.0290813	1.70071	-7.46916	-7.24714	3.02989	0.0814187	0	0.023163	0	0	0.50891	-7.0313	-4.45752	K01193|0|brp:103857608|K01193 beta-fructofuranosidase [EC:3.2.1.26] | (RefSeq) beta-fructofuranosidase, insoluble isoenzyme CWINV4-like	Galactose metabolism (ko00052);; Starch and sucrose metabolism (ko00500)	Molecular Function: sucrose alpha-glucosidase activity (GO:0004575);; Cellular Component: cell wall (GO:0005618);; Biological Process: starch metabolic process (GO:0005982);; Biological Process: sucrose catabolic process (GO:0005987);; Cellular Component: apoplast (GO:0048046);; Biological Process: nectar secretion (GO:0071836);;
BraA03g018900.3C.gene	PREDICTED: beta-fructofuranosidase, insoluble isoenzyme CWINV4-like [Brassica rapa]		1.34895	0.0373653	0.04786	0.094646	0.0394737	0.0893233	1.08542	-3.83315	-3.51957	1.43133	0.120849	0.111668	0.0941057	0.155446	0.0333177	0.356778	-3.92693	-1.92267	K01193|0|brp:103857608|K01193 beta-fructofuranosidase [EC:3.2.1.26] | (RefSeq) beta-fructofuranosidase, insoluble isoenzyme CWINV4-like	Galactose metabolism (ko00052);; Starch and sucrose metabolism (ko00500)	Molecular Function: sucrose alpha-glucosidase activity (GO:0004575);; Cellular Component: cell wall (GO:0005618);; Biological Process: starch metabolic process (GO:0005982);; Biological Process: sucrose catabolic process (GO:0005987);; Cellular Component: apoplast (GO:0048046);; Biological Process: nectar secretion (GO:0071836);;
BraA06g009420.3C.gene	PREDICTED: acid beta-fructofuranosidase 4, vacuolar-like [Brassica rapa]		34.9068	16.6442	9.26037	10.4731	4.6887	6.12156	6.063	-1.73682	0.78858	27.0365	2.03903	1.25672	1.39114	1.51362	2.7031	2.69205	-4.28057	-0.952438	K01193|0|brp:103872021|K01193 beta-fructofuranosidase [EC:3.2.1.26] | (RefSeq) acid beta-fructofuranosidase 4, vacuolar-like	Galactose metabolism (ko00052);; Starch and sucrose metabolism (ko00500)	Cellular Component: plant-type vacuole (GO:0000325);; Molecular Function: sucrose alpha-glucosidase activity (GO:0004575);; Biological Process: sucrose metabolic process (GO:0005985);; Cellular Component: plant-type cell wall (GO:0009505);; Biological Process: response to bacterium (GO:0009617);; Biological Process: abscisic acid-activated signaling pathway (GO:0009738);; Cellular Component: inte…
BraA09g060900.3C.gene	PREDICTED: acid beta-fructofuranosidase 4, vacuolar [Brassica rapa]		44.8703	11.3947	7.46471	15.5638	3.44402	10.4068	52.172	-1.52757	-1.74508	10.3651	0.993691	1.55876	1.42657	1.51364	0.873938	23.5526	-2.86111	-4.04527	K01193|0|brp:103843145|K01193 beta-fructofuranosidase [EC:3.2.1.26] | (RefSeq) acid beta-fructofuranosidase 4, vacuolar	Galactose metabolism (ko00052);; Starch and sucrose metabolism (ko00500)	Cellular Component: plant-type vacuole (GO:0000325);; Molecular Function: sucrose alpha-glucosidase activity (GO:0004575);; Biological Process: sucrose metabolic process (GO:0005985);; Cellular Component: plant-type cell wall (GO:0009505);; Biological Process: response to bacterium (GO:0009617);; Biological Process: abscisic acid-activated signaling pathway (GO:0009738);; Cellular Component: inte…
BraA05g033220.3C.gene	PREDICTED: beta-fructofuranosidase, insoluble isoenzyme CWINV5 [Brassica rapa]		0.0934207	1.14461	1.28052	1.44096	0.38862	0.279493	0.393205	3.94715	1.87368	0.0523977	0.214646	1.57034	2.03492	0.779207	0.562498	0.409259	5.27933	2.31389	K01193|0|brp:103870095|K01193 beta-fructofuranosidase [EC:3.2.1.26] | (RefSeq) beta-fructofuranosidase, insoluble isoenzyme CWINV5	Galactose metabolism (ko00052);; Starch and sucrose metabolism (ko00500)	Molecular Function: hydrolase activity, hydrolyzing O-glycosyl compounds (GO:0004553);; Cellular Component: extracellular region (GO:0005576);; Biological Process: carbohydrate metabolic process (GO:0005975);;
BraA09g015710.3C.gene	PREDICTED: acid beta-fructofuranosidase 3, vacuolar [Brassica rapa]		5.32502	0.791472	2.05162	1.37111	3.17559	2.11733	6.0298	-1.95745	-2.13677	2.15305	1.85207	2.19448	0.199941	0.40578	2.28887	1.30706	-3.42874	-2.70868	K01193|0|brp:103838379|K01193 beta-fructofuranosidase [EC:3.2.1.26] | (RefSeq) acid beta-fructofuranosidase 3, vacuolar	Galactose metabolism (ko00052);; Starch and sucrose metabolism (ko00500)	Cellular Component: plant-type vacuole (GO:0000325);; Molecular Function: sucrose alpha-glucosidase activity (GO:0004575);; Biological Process: sucrose metabolic process (GO:0005985);; Biological Process: response to bacterium (GO:0009617);; Biological Process: abscisic acid-activated signaling pathway (GO:0009738);; Cellular Component: integral component of membrane (GO:0016021);; Biological Pro…
BraA05g033210.3C.gene	PREDICTED: beta-fructofuranosidase, insoluble isoenzyme CWINV1 [Brassica rapa]		0.952227	0.430054	1.00227	0.534883	0.931647	1.76001	4.88089	-0.832083	-3.18985	0.122127	0.141768	0.188723	0.211696	0.617838	1.65338	1.22794	0.793608	-2.53617	K01193|0|brp:103870093|K01193 beta-fructofuranosidase [EC:3.2.1.26] | (RefSeq) beta-fructofuranosidase, insoluble isoenzyme CWINV1	Galactose metabolism (ko00052);; Starch and sucrose metabolism (ko00500)	Molecular Function: sucrose alpha-glucosidase activity (GO:0004575);; Cellular Component: cell wall (GO:0005618);; Cellular Component: plasma membrane (GO:0005886);; Biological Process: carbohydrate metabolic process (GO:0005975);; Biological Process: response to wounding (GO:0009611);; Cellular Component: apoplast (GO:0048046);; Biological Process: response to karrikin (GO:0080167);;
BraA01g019450.3C.gene	PREDICTED: beta-amylase 3, chloroplastic-like [Brassica rapa]	BAM	72.8222	264.957	262.588	464.655	559.074	222.3	109.331	2.67371	2.08746	53.3788	267.897	355.698	493.864	173.502	123.268	148.342	3.20977	1.73518	K01177|0|brp:103868361|K01177 beta-amylase [EC:3.2.1.2] | (RefSeq) beta-amylase 3, chloroplastic-like	Starch and sucrose metabolism (ko00500)	Biological Process: maltose biosynthetic process (GO:0000024);; Biological Process: starch catabolic process (GO:0005983);; Biological Process: response to cold (GO:0009409);; Cellular Component: chloroplast stroma (GO:0009570);; Molecular Function: beta-amylase activity (GO:0016161);;
BraA02g013180.3C.gene	PREDICTED: inactive beta-amylase 4, chloroplastic [Brassica rapa]		6.33606	2.48859	2.38361	3.24632	2.05551	2.2019	4.00305	-0.964783	-0.302297	13.1477	3.93144	4.27483	2.38278	3.33549	3.66014	4.22357	-2.46409	-0.825814	K01177|0|brp:103851866|K01177 beta-amylase [EC:3.2.1.2] | (RefSeq) inactive beta-amylase 4, chloroplastic	Starch and sucrose metabolism (ko00500)	Biological Process: starch catabolic process (GO:0005983);; Cellular Component: chloroplast (GO:0009507);; Molecular Function: beta-amylase activity (GO:0016161);;
BraA03g041030.3C.gene	PREDICTED: beta-amylase 1, chloroplastic-like [Brassica rapa]		9.03003	3.8204	4.97446	5.65328	5.70869	5.42083	4.69001	-0.675642	0.269499	3.25383	1.41205	1.542	1.03255	1.32756	0.527096	3.38169	-1.65593	-1.71154	K01177|0|brp:103860025|K01177 beta-amylase [EC:3.2.1.2] | (RefSeq) beta-amylase 1, chloroplastic-like	Starch and sucrose metabolism (ko00500)	Molecular Function: protein serine/threonine kinase activity (GO:0004674);; Molecular Function: ATP binding (GO:0005524);; Cellular Component: nucleus (GO:0005634);; Cellular Component: cytosol (GO:0005829);; Cellular Component: plasma membrane (GO:0005886);; Biological Process: starch catabolic process (GO:0005983);; Biological Process: protein phosphorylation (GO:0006468);; Biological Process: …
BraA07g008810.3C.gene	PREDICTED: beta-amylase 1, chloroplastic [Brassica rapa]		24.5471	212.063	256.149	484.669	367.574	241.852	53.5691	4.30338	3.17753	33.9483	216.601	205.683	258.481	231.532	346.667	672.158	2.92865	-1.37874	K01177|0|brp:103828653|K01177 beta-amylase [EC:3.2.1.2] | (RefSeq) beta-amylase 1, chloroplastic	Starch and sucrose metabolism (ko00500)	Molecular Function: protein serine/threonine kinase activity (GO:0004674);; Molecular Function: ATP binding (GO:0005524);; Cellular Component: nucleus (GO:0005634);; Cellular Component: cytosol (GO:0005829);; Cellular Component: plasma membrane (GO:0005886);; Biological Process: starch catabolic process (GO:0005983);; Biological Process: protein phosphorylation (GO:0006468);; Biological Process: …
BraA09g000540.3C.gene	PREDICTED: beta-amylase 2, chloroplastic [Brassica rapa]		7.61643	93.3739	80.3973	100.342	80.9076	37.5399	6.58812	3.71966	3.92891	22.2411	199.058	255.151	193.426	96.9612	72.0535	53.6578	3.12048	1.84992	K01177|0|brp:103836914|K01177 beta-amylase [EC:3.2.1.2] | (RefSeq) beta-amylase 2, chloroplastic	Starch and sucrose metabolism (ko00500)	Biological Process: polysaccharide catabolic process (GO:0000272);; Molecular Function: protein serine/threonine kinase activity (GO:0004674);; Molecular Function: ATP binding (GO:0005524);; Cellular Component: plasma membrane (GO:0005886);; Biological Process: protein phosphorylation (GO:0006468);; Biological Process: transmembrane receptor protein tyrosine kinase signaling pathway (GO:0007169);…
BraA03g047370.3C.gene	beta-amylase 3, chloroplastic-like [Brassica napus]		196.907	460.868	417.521	511.154	1354.24	394.222	203.558	1.37625	1.32832	403.664	1058.92	1927.99	1196.3	620.068	1065.93	466.519	1.56735	1.35857	K01177|0|bna:106440256|K01177 beta-amylase [EC:3.2.1.2] | (RefSeq) beta-amylase 3, chloroplastic-like	Starch and sucrose metabolism (ko00500)	Biological Process: maltose biosynthetic process (GO:0000024);; Biological Process: starch catabolic process (GO:0005983);; Biological Process: response to cold (GO:0009409);; Cellular Component: chloroplast stroma (GO:0009570);; Molecular Function: beta-amylase activity (GO:0016161);;
BraA01g001180.3C.gene	probable hexokinase-like 2 protein [Brassica napus]	HK	2.90393	9.39245	8.65668	8.4695	8.03153	9.96254	9.07394	1.54427	-0.0994517	15.5963	19.3883	16.9719	21.7433	32.623	20.8272	33.5517	0.479367	-0.625816	K00844|0|brp:103857280|K00844 hexokinase [EC:2.7.1.1] | (RefSeq) probable hexokinase-like 2 protein	Glycolysis / Gluconeogenesis (ko00010);; Fructose and mannose metabolism (ko00051);; Galactose metabolism (ko00052);; Starch and sucrose metabolism (ko00500);; Amino sugar and nucleotide sugar metabolism (ko00520);; Carbon metabolism (ko01200)	Biological Process: cellular glucose homeostasis (GO:0001678);; Molecular Function: glucokinase activity (GO:0004340);; Molecular Function: ATP binding (GO:0005524);; Molecular Function: glucose binding (GO:0005536);; Cellular Component: mitochondrion (GO:0005739);; Cellular Component: cytosol (GO:0005829);; Biological Process: glycolytic process (GO:0006096);; Biological Process: cellular respon…
BraA05g027230.3C.gene	PREDICTED: hexokinase-4 [Brassica rapa]		8.77143	3.29783	2.95311	2.38504	3.19053	2.84605	4.58886	-1.8788	-0.944123	7.02006	2.7279	3.23542	2.62585	2.6762	1.76489	3.8028	-1.4187	-0.53428	K00844|0|brp:103869365|K00844 hexokinase [EC:2.7.1.1] | (RefSeq) hexokinase-4	Glycolysis / Gluconeogenesis (ko00010);; Fructose and mannose metabolism (ko00051);; Galactose metabolism (ko00052);; Starch and sucrose metabolism (ko00500);; Amino sugar and nucleotide sugar metabolism (ko00520);; Carbon metabolism (ko01200)	Biological Process: cellular glucose homeostasis (GO:0001678);; Molecular Function: glucokinase activity (GO:0004340);; Molecular Function: ATP binding (GO:0005524);; Molecular Function: glucose binding (GO:0005536);; Cellular Component: cytosol (GO:0005829);; Biological Process: glycolytic process (GO:0006096);; Molecular Function: fructokinase activity (GO:0008865);; Molecular Function: mannoki…
BraA08g002960.3C.gene	PREDICTED: hexokinase-3-like [Brassica rapa]		1.50246	0.354271	0.0566367	0.057705	0.0521277	0.00845367	0.101929	-4.70249	-0.820796	0.939994	0.0891427	0.112491	0.107491	0.0271417	0.021909	0.128989	-3.12844	-0.263036	K00844|0|brp:103832872|K00844 hexokinase [EC:2.7.1.1] | (RefSeq) hexokinase-3-like	Glycolysis / Gluconeogenesis (ko00010);; Fructose and mannose metabolism (ko00051);; Galactose metabolism (ko00052);; Starch and sucrose metabolism (ko00500);; Amino sugar and nucleotide sugar metabolism (ko00520);; Carbon metabolism (ko01200)	Biological Process: cellular glucose homeostasis (GO:0001678);; Molecular Function: glucokinase activity (GO:0004340);; Molecular Function: protein binding (GO:0005515);; Molecular Function: ATP binding (GO:0005524);; Molecular Function: glucose binding (GO:0005536);; Cellular Component: cytosol (GO:0005829);; Biological Process: glycolytic process (GO:0006096);; Molecular Function: fructokinase …
BraA09g012100.3C.gene	PREDICTED: hexokinase-1-like [Brassica rapa]		15.694	40.1948	38.9904	30.6685	30.9931	31.2816	24.0447	0.966547	0.351037	17.119	34.8209	39.3773	38.9551	36.7452	33.8507	38.2932	1.18621	0.0247224	K00844|0|brp:103837987|K00844 hexokinase [EC:2.7.1.1] | (RefSeq) hexokinase-1-like	Glycolysis / Gluconeogenesis (ko00010);; Fructose and mannose metabolism (ko00051);; Galactose metabolism (ko00052);; Starch and sucrose metabolism (ko00500);; Amino sugar and nucleotide sugar metabolism (ko00520);; Carbon metabolism (ko01200)	Molecular Function: glucokinase activity (GO:0004340);; Molecular Function: protein binding (GO:0005515);; Molecular Function: ATP binding (GO:0005524);; Molecular Function: glucose binding (GO:0005536);; Cellular Component: nucleus (GO:0005634);; Cellular Component: mitochondrial outer membrane (GO:0005741);; Cellular Component: vacuolar membrane (GO:0005774);; Cellular Component: cytosol (GO:00…
BraA05g019040.3C.gene	PREDICTED: hexokinase-3-like [Brassica rapa]		1.98668	1.68953	0.560981	0.260505	0.155066	0.273451	1.38589	-2.93098	-2.41143	1.72151	2.38222	1.91336	2.39832	1.14633	2.23205	0.44492	0.478349	2.4304	K00844|0|brp:103868622|K00844 hexokinase [EC:2.7.1.1] | (RefSeq) hexokinase-3-like	Glycolysis / Gluconeogenesis (ko00010);; Fructose and mannose metabolism (ko00051);; Galactose metabolism (ko00052);; Starch and sucrose metabolism (ko00500);; Amino sugar and nucleotide sugar metabolism (ko00520);; Carbon metabolism (ko01200)	Biological Process: cellular glucose homeostasis (GO:0001678);; Molecular Function: glucokinase activity (GO:0004340);; Molecular Function: protein binding (GO:0005515);; Molecular Function: ATP binding (GO:0005524);; Molecular Function: glucose binding (GO:0005536);; Cellular Component: cytosol (GO:0005829);; Biological Process: glycolytic process (GO:0006096);; Molecular Function: fructokinase …
BraA10g006310.3C.gene	PREDICTED: hexokinase-like 1 protein [Brassica rapa]		1.67186	1.81694	2.52259	1.70832	3.80922	3.54626	1.859	0.0311162	-0.121952	1.27146	3.18202	8.64701	4.4868	3.61402	2.16041	2.71537	1.81921	0.724537	K00844|0|brp:103843922|K00844 hexokinase [EC:2.7.1.1] | (RefSeq) hexokinase-like 1 protein	Glycolysis / Gluconeogenesis (ko00010);; Fructose and mannose metabolism (ko00051);; Galactose metabolism (ko00052);; Starch and sucrose metabolism (ko00500);; Amino sugar and nucleotide sugar metabolism (ko00520);; Carbon metabolism (ko01200)	Biological Process: cellular glucose homeostasis (GO:0001678);; Molecular Function: glucokinase activity (GO:0004340);; Molecular Function: ATP binding (GO:0005524);; Molecular Function: glucose binding (GO:0005536);; Cellular Component: cytosol (GO:0005829);; Biological Process: glycolytic process (GO:0006096);; Molecular Function: fructokinase activity (GO:0008865);; Cellular Component: chlorop…
BraA05g027680.3C.gene	PREDICTED: probable beta-D-xylosidase 5 [Brassica rapa]	XYL	0.104555	5.3892	3.19277	3.38891	0.930222	1.01513	0.178404	5.01848	4.2476	0.546417	2.25334	4.60268	6.48517	2.60954	1.71359	5.1733	3.56907	0.32606	K15920|0|brp:103869436|K15920 beta-D-xylosidase 4 [EC:3.2.1.37] | (RefSeq) probable beta-D-xylosidase 5	Starch and sucrose metabolism (ko00500);; Amino sugar and nucleotide sugar metabolism (ko00520)	Molecular Function: hydrolase activity, hydrolyzing O-glycosyl compounds (GO:0004553);; Cellular Component: proteinaceous extracellular matrix (GO:0005578);; Cellular Component: cell wall (GO:0005618);; Biological Process: carbohydrate metabolic process (GO:0005975);;
BraA05g027690.3C.gene	PREDICTED: probable beta-D-xylosidase 5 [Brassica rapa]		0.440982	12.5334	5.48548	6.82099	2.13294	1.74195	0.0616043	3.95119	6.79081	1.88992	5.18532	9.08754	12.1349	5.59067	3.7157	9.32815	2.68277	0.379497	K15920|0|brp:103869436|K15920 beta-D-xylosidase 4 [EC:3.2.1.37] | (RefSeq) probable beta-D-xylosidase 5	Starch and sucrose metabolism (ko00500);; Amino sugar and nucleotide sugar metabolism (ko00520)	Molecular Function: hydrolase activity, hydrolyzing O-glycosyl compounds (GO:0004553);; Cellular Component: proteinaceous extracellular matrix (GO:0005578);; Cellular Component: cell wall (GO:0005618);; Biological Process: carbohydrate metabolic process (GO:0005975);;
BraA06g028030.3C.gene	PREDICTED: beta-D-xylosidase 4 [Brassica rapa]		11.7301	17.5906	27.5299	8.41392	17.9205	24.7381	41.4983	-0.479364	-2.3022	17.355	2.65667	1.97128	5.06161	12.3026	8.90407	2.74878	-1.77768	0.880804	K15920|0|brp:103873882|K15920 beta-D-xylosidase 4 [EC:3.2.1.37] | (RefSeq) beta-D-xylosidase 4	Starch and sucrose metabolism (ko00500);; Amino sugar and nucleotide sugar metabolism (ko00520)	Cellular Component: proteinaceous extracellular matrix (GO:0005578);; Molecular Function: xylan 1,4-beta-xylosidase activity (GO:0009044);; Cellular Component: plant-type cell wall (GO:0009505);; Biological Process: systemic acquired resistance (GO:0009627);; Biological Process: arabinan catabolic process (GO:0031222);; Biological Process: xylan catabolic process (GO:0045493);; Molecular Function…
BraA10g031330.3C.gene	BnaC09g46970D [Brassica napus]		106.452	70.1265	61.0319	73.206	51.895	40.4036	58.8083	-0.540169	0.315943	85.5586	78.9228	28.2121	38.513	31.7256	33.0621	72.9919	-1.15157	-0.922391	K15920|0|brp:103847226|K15920 beta-D-xylosidase 4 [EC:3.2.1.37] | (RefSeq) beta-D-xylosidase 3-like	Starch and sucrose metabolism (ko00500);; Amino sugar and nucleotide sugar metabolism (ko00520)	Cellular Component: proteinaceous extracellular matrix (GO:0005578);; Molecular Function: xylan 1,4-beta-xylosidase activity (GO:0009044);; Cellular Component: plant-type cell wall (GO:0009505);; Molecular Function: oxidoreductase activity (GO:0016491);; Molecular Function: heme binding (GO:0020037);; Biological Process: arabinan catabolic process (GO:0031222);; Biological Process: xylan cataboli…
BraA02g044660.3C.gene	PREDICTED: beta-D-xylosidase 4-like [Brassica rapa]		0.151023	0.184044	0.103142	0.085371	0	0.060121	0.0552567	-0.822947	0.627598	9.71263	1.34729	2.33182	4.82507	2.85667	1.43902	0.838056	-1.00931	2.52543	K15920|0|brp:103855248|K15920 beta-D-xylosidase 4 [EC:3.2.1.37] | (RefSeq) beta-D-xylosidase 4-like	Starch and sucrose metabolism (ko00500);; Amino sugar and nucleotide sugar metabolism (ko00520)	Molecular Function: hydrolase activity, hydrolyzing O-glycosyl compounds (GO:0004553);; Biological Process: carbohydrate metabolic process (GO:0005975);;
BraA02g008800.3C.gene	PREDICTED: sucrose-phosphate synthase 1-like isoform X1 [Brassica rapa]	SPS	12.6674	61.7348	77.104	105.565	106.365	75.6742	21.7165	3.05894	2.28127	12.3046	120.515	162.865	140.623	126.116	177.468	54.6893	3.51456	1.3625	K00696|0|brp:103851339|K00696 sucrose-phosphate synthase [EC:2.4.1.14] | (RefSeq) sucrose-phosphate synthase 1-like	Starch and sucrose metabolism (ko00500)	Cellular Component: nucleus (GO:0005634);; Cellular Component: cytosol (GO:0005829);; Cellular Component: plasma membrane (GO:0005886);; Biological Process: sucrose biosynthetic process (GO:0005986);; Cellular Component: plasmodesma (GO:0009506);; Molecular Function: sucrose synthase activity (GO:0016157);; Molecular Function: sucrose-phosphate synthase activity (GO:0046524);; Biological Process:…
BraA03g004560.3C.gene	PREDICTED: probable sucrose-phosphate synthase 2 [Brassica rapa]		0.048521	2.8579	2.33107	3.69007	3.3499	2.31948	1.86244	6.24889	0.986449	0.0970187	1.11268	1.09039	1.06589	2.28313	3.86628	8.77723	3.45765	-3.04171	K00696|0|brp:103855902|K00696 sucrose-phosphate synthase [EC:2.4.1.14] | (RefSeq) probable sucrose-phosphate synthase 2	Starch and sucrose metabolism (ko00500)	Cellular Component: nucleus (GO:0005634);; Cellular Component: cytosol (GO:0005829);; Cellular Component: plasma membrane (GO:0005886);; Biological Process: sucrose biosynthetic process (GO:0005986);; Biological Process: pollen wall assembly (GO:0010208);; Molecular Function: sucrose synthase activity (GO:0016157);; Molecular Function: sucrose-phosphate synthase activity (GO:0046524);; Biological…
BraA10g020290.3C.gene	PREDICTED: sucrose-phosphate synthase 1 [Brassica rapa]		61.426	157.295	160.594	205.281	149.843	129.893	54.4427	1.74068	1.91479	48.9653	152.604	240.864	204.931	186.125	224.929	95.1906	2.06531	1.10625	K00696|0|brp:103845691|K00696 sucrose-phosphate synthase [EC:2.4.1.14] | (RefSeq) sucrose-phosphate synthase 1	Starch and sucrose metabolism (ko00500)	Cellular Component: nucleus (GO:0005634);; Cellular Component: cytosol (GO:0005829);; Cellular Component: plasma membrane (GO:0005886);; Biological Process: sucrose biosynthetic process (GO:0005986);; Cellular Component: plasmodesma (GO:0009506);; Molecular Function: sucrose synthase activity (GO:0016157);; Molecular Function: sucrose-phosphate synthase activity (GO:0046524);; Biological Process:…
BraA06g032610.3C.gene	PREDICTED: probable sucrose-phosphate synthase 2 [Brassica rapa]		0.547168	0.172395	0.243121	0.187893	0.35523	0.196079	1.23677	-1.54207	-2.71859	3.44294	10.8683	7.15446	7.6699	11.9073	14.2253	5.00037	1.15557	0.617172	K00696|0|brp:103874391|K00696 sucrose-phosphate synthase [EC:2.4.1.14] | (RefSeq) probable sucrose-phosphate synthase 2	Starch and sucrose metabolism (ko00500)	Cellular Component: nucleus (GO:0005634);; Cellular Component: cytosol (GO:0005829);; Cellular Component: plasma membrane (GO:0005886);; Biological Process: sucrose biosynthetic process (GO:0005986);; Biological Process: pollen wall assembly (GO:0010208);; Molecular Function: sucrose synthase activity (GO:0016157);; Molecular Function: sucrose-phosphate synthase activity (GO:0046524);; Biological…
BraA02g028970.3C.gene	PREDICTED: probable sucrose-phosphate synthase 4 [Brassica rapa]		126.447	122.832	164.13	225.015	153.232	167.842	132.674	0.831492	0.76213	127.09	93.5361	67.3982	68.5778	90.1833	171.545	88.7538	-0.890036	-0.372067	K00696|0|brp:103853568|K00696 sucrose-phosphate synthase [EC:2.4.1.14] | (RefSeq) probable sucrose-phosphate synthase 4	Starch and sucrose metabolism (ko00500)	Cellular Component: nucleus (GO:0005634);; Cellular Component: plasma membrane (GO:0005886);; Biological Process: sucrose biosynthetic process (GO:0005986);; Molecular Function: sucrose synthase activity (GO:0016157);; Molecular Function: sucrose-phosphate synthase activity (GO:0046524);;
BraA04g015780.3C.gene	PREDICTED: probable glucose-1-phosphate adenylyltransferase large subunit, chloroplastic [Brassica rapa]	glgc	2.97642	46.8394	30.8776	29.5309	29.0982	30.1185	15.549	3.31058	0.925405	2.76314	34.8236	96.482	67.897	48.6249	31.551	23.5413	4.61897	1.52815	K00975|0|brp:103864283|K00975 glucose-1-phosphate adenylyltransferase [EC:2.7.7.27] | (RefSeq) probable glucose-1-phosphate adenylyltransferase large subunit, chloroplastic	Starch and sucrose metabolism (ko00500);; Amino sugar and nucleotide sugar metabolism (ko00520)	Molecular Function: ATP binding (GO:0005524);; Biological Process: glycogen biosynthetic process (GO:0005978);; Molecular Function: glucose-1-phosphate adenylyltransferase activity (GO:0008878);; Cellular Component: chloroplast (GO:0009507);; Cellular Component: glucose-1-phosphate adenylyltransferase complex (GO:0010170);; Biological Process: starch biosynthetic process (GO:0019252);;
BraA06g035670.3C.gene	PREDICTED: glucose-1-phosphate adenylyltransferase small subunit, chloroplastic [Brassica rapa]		6.97709	14.7056	11.1346	14.6212	10.6329	8.23253	6.89692	1.06736	1.08403	18.0719	67.42	90.5503	92.7541	63.1866	64.3911	32.9228	2.35966	1.49433	K00975|0|brp:103874945|K00975 glucose-1-phosphate adenylyltransferase [EC:2.7.7.27] | (RefSeq) glucose-1-phosphate adenylyltransferase small subunit, chloroplastic	Starch and sucrose metabolism (ko00500);; Amino sugar and nucleotide sugar metabolism (ko00520)	Molecular Function: ATP binding (GO:0005524);; Biological Process: glycogen biosynthetic process (GO:0005978);; Molecular Function: glucose-1-phosphate adenylyltransferase activity (GO:0008878);; Cellular Component: chloroplast stroma (GO:0009570);; Biological Process: starch biosynthetic process (GO:0019252);; Cellular Component: heterotetrameric ADPG pyrophosphorylase complex (GO:0030931);; Cel…
BraA06g044440.3C.gene	PREDICTED: glucose-1-phosphate adenylyltransferase large subunit 3, chloroplastic isoform X2 [Brassica rapa]		24.1976	691.603	555.381	907.855	661.87	495.407	195.821	5.22952	2.21293	16.2711	477.952	633.996	509.628	324.522	227.782	788.984	4.96906	-0.630552	K00975|0|brp:103828058|K00975 glucose-1-phosphate adenylyltransferase [EC:2.7.7.27] | (RefSeq) glucose-1-phosphate adenylyltransferase large subunit 3, chloroplastic	Starch and sucrose metabolism (ko00500);; Amino sugar and nucleotide sugar metabolism (ko00520)	Molecular Function: ATP binding (GO:0005524);; Biological Process: glycogen biosynthetic process (GO:0005978);; Molecular Function: glucose-1-phosphate adenylyltransferase activity (GO:0008878);; Cellular Component: chloroplast (GO:0009507);; Biological Process: starch biosynthetic process (GO:0019252);;
BraA09g036920.3C.gene	PREDICTED: glucose-1-phosphate adenylyltransferase large subunit 2, chloroplastic isoform X1 [Brassica rapa]		14.618	27.2723	25.1765	27.5751	28.9606	23.2178	15.6135	0.915622	0.820571	8.89163	22.8418	28.8772	27.5671	24.9625	18.485	11.7448	1.63243	1.23092	K00975|0|brp:103839024|K00975 glucose-1-phosphate adenylyltransferase [EC:2.7.7.27] | (RefSeq) glucose-1-phosphate adenylyltransferase large subunit 2, chloroplastic	Starch and sucrose metabolism (ko00500);; Amino sugar and nucleotide sugar metabolism (ko00520)	Molecular Function: ATP binding (GO:0005524);; Biological Process: glycogen biosynthetic process (GO:0005978);; Molecular Function: glucose-1-phosphate adenylyltransferase activity (GO:0008878);; Cellular Component: chloroplast (GO:0009507);; Biological Process: starch biosynthetic process (GO:0019252);;
BraA08g026610.3C.gene	PREDICTED: probable phosphoglucomutase, cytoplasmic 1 [Brassica rapa]	pgm	50.9979	115.88	108.677	102.885	101.434	88.4905	70.8805	1.01253	0.537579	32.7389	88.4409	109.977	95.2485	76.6945	80.8198	71.3458	1.54069	0.416869	K01835|0|brp:103835677|K01835 phosphoglucomutase [EC:5.4.2.2] | (RefSeq) probable phosphoglucomutase, cytoplasmic 1	Glycolysis / Gluconeogenesis (ko00010);; Pentose phosphate pathway (ko00030);; Galactose metabolism (ko00052);; Purine metabolism (ko00230);; Starch and sucrose metabolism (ko00500);; Amino sugar and nucleotide sugar metabolism (ko00520)	Molecular Function: magnesium ion binding (GO:0000287);; Molecular Function: phosphoglucomutase activity (GO:0004614);; Cellular Component: nucleus (GO:0005634);; Cellular Component: cytosol (GO:0005829);; Cellular Component: plasma membrane (GO:0005886);; Biological Process: glycogen biosynthetic process (GO:0005978);; Biological Process: trehalose biosynthetic process (GO:0005992);; Biological …
BraA09g039970.3C.gene	PREDICTED: probable phosphoglucomutase, cytoplasmic 1 [Brassica rapa]		58.8723	113.469	116.14	143.568	92.6626	88.1914	64.1526	1.28607	1.16215	45.6538	89.8032	128.791	112.032	89.5981	122.516	68.6708	1.2951	0.706139	K01835|0|brp:103840790|K01835 phosphoglucomutase [EC:5.4.2.2] | (RefSeq) probable phosphoglucomutase, cytoplasmic 1	Glycolysis / Gluconeogenesis (ko00010);; Pentose phosphate pathway (ko00030);; Galactose metabolism (ko00052);; Purine metabolism (ko00230);; Starch and sucrose metabolism (ko00500);; Amino sugar and nucleotide sugar metabolism (ko00520)	Molecular Function: magnesium ion binding (GO:0000287);; Molecular Function: phosphoglucomutase activity (GO:0004614);; Cellular Component: nucleus (GO:0005634);; Cellular Component: cytosol (GO:0005829);; Cellular Component: plasma membrane (GO:0005886);; Biological Process: glycogen biosynthetic process (GO:0005978);; Biological Process: trehalose biosynthetic process (GO:0005992);; Biological …
BraA10g010420.3C.gene	PREDICTED: phosphoglucomutase, chloroplastic [Brassica rapa]		96.4535	99.6527	98.3413	84.9351	53.6037	53.9206	50.0725	-0.183474	0.762341	80.2709	84.9518	55.5879	62.7213	49.206	38.4808	51.6886	-0.355921	0.279108	K01835|0|brp:103832797|K01835 phosphoglucomutase [EC:5.4.2.2] | (RefSeq) phosphoglucomutase, chloroplastic	Glycolysis / Gluconeogenesis (ko00010);; Pentose phosphate pathway (ko00030);; Galactose metabolism (ko00052);; Purine metabolism (ko00230);; Starch and sucrose metabolism (ko00500);; Amino sugar and nucleotide sugar metabolism (ko00520)	Molecular Function: magnesium ion binding (GO:0000287);; Molecular Function: phosphoglucomutase activity (GO:0004614);; Cellular Component: mitochondrion (GO:0005739);; Cellular Component: cytosol (GO:0005829);; Biological Process: glycogen biosynthetic process (GO:0005978);; Biological Process: trehalose biosynthetic process (GO:0005992);; Biological Process: gluconeogenesis (GO:0006094);; Biolo…
BraA02g006030.3C.gene	PREDICTED: UDP-glucose 6-dehydrogenase 3-like [Brassica oleracea var. oleracea]	UGDH	3.29505	18.9748	12.5993	15.3861	15.6706	13.5569	12.5407	2.22326	0.29501	2.51221	10.1818	11.8021	14.227	12.6928	9.55502	10.6733	2.5016	0.414629	K00012|0|bna:106368218|K00012 UDPglucose 6-dehydrogenase [EC:1.1.1.22] | (RefSeq) UDP-glucose 6-dehydrogenase 3-like	Pentose and glucuronate interconversions (ko00040);; Ascorbate and aldarate metabolism (ko00053);; Starch and sucrose metabolism (ko00500);; Amino sugar and nucleotide sugar metabolism (ko00520)	Molecular Function: UDP-glucose 6-dehydrogenase activity (GO:0003979);; Cellular Component: cell wall (GO:0005618);; Cellular Component: nucleus (GO:0005634);; Cellular Component: cytosol (GO:0005829);; Biological Process: glycosaminoglycan biosynthetic process (GO:0006024);; Biological Process: UDP-glucuronate biosynthetic process (GO:0006065);; Molecular Function: NAD binding (GO:0051287);; Bio…
BraA07g019810.3C.gene	UDP-glucose 6-dehydrogenase 4-like [Brassica napus]		14.9861	39.8967	30.4203	20.6643	21.1437	22.1464	21.472	0.463515	-0.055314	15.8375	25.4314	27.7443	38.145	20.2441	10.7874	14.2423	1.26815	1.42131	K00012|0|brp:103850139|K00012 UDPglucose 6-dehydrogenase [EC:1.1.1.22] | (RefSeq) UDP-glucose 6-dehydrogenase 4	Pentose and glucuronate interconversions (ko00040);; Ascorbate and aldarate metabolism (ko00053);; Starch and sucrose metabolism (ko00500);; Amino sugar and nucleotide sugar metabolism (ko00520)	Molecular Function: UDP-glucose 6-dehydrogenase activity (GO:0003979);; Cellular Component: nucleus (GO:0005634);; Cellular Component: cytosol (GO:0005829);; Biological Process: carbohydrate metabolic process (GO:0005975);; Biological Process: glycosaminoglycan biosynthetic process (GO:0006024);; Biological Process: UDP-glucuronate biosynthetic process (GO:0006065);; Cellular Component: apoplast …
BraA10g023980.3C.gene	PREDICTED: UDP-glucose 6-dehydrogenase 3-like [Brassica rapa]		16.8189	71.447	53.9531	71.9409	44.4023	44.5321	31.2967	2.09673	1.2008	11.0709	32.589	33.9126	59.305	30.7403	22.7993	16.4025	2.42138	1.85424	K00012|0|brp:103846408|K00012 UDPglucose 6-dehydrogenase [EC:1.1.1.22] | (RefSeq) UDP-glucose 6-dehydrogenase 3-like	Pentose and glucuronate interconversions (ko00040);; Ascorbate and aldarate metabolism (ko00053);; Starch and sucrose metabolism (ko00500);; Amino sugar and nucleotide sugar metabolism (ko00520)	Molecular Function: UDP-glucose 6-dehydrogenase activity (GO:0003979);; Molecular Function: NAD binding (GO:0051287);; Biological Process: oxidation-reduction process (GO:0055114);;
BraA05g040820.3C.gene	PREDICTED: starch synthase 2, chloroplastic/amyloplastic [Brassica rapa]	SS2	27.3113	11.1227	10.0829	12.7469	9.37239	8.5034	13.4706	-1.09935	-0.0796623	27.3164	13.5992	16.1958	15.0119	12.316	11.9525	25.1769	-0.863663	-0.745995	K00703|0|brp:103870956|K00703 starch synthase [EC:2.4.1.21] | (RefSeq) starch synthase 2, chloroplastic/amyloplastic	Starch and sucrose metabolism (ko00500)	Molecular Function: glycogen (starch) synthase activity (GO:0004373);; Cellular Component: vacuolar membrane (GO:0005774);; Cellular Component: Golgi apparatus (GO:0005794);; Cellular Component: plasma membrane (GO:0005886);; Molecular Function: starch synthase activity (GO:0009011);; Cellular Component: amyloplast (GO:0009501);; Cellular Component: plasmodesma (GO:0009506);; Cellular Component: …
BraA06g019940.3C.gene	PREDICTED: alpha-glucan phosphorylase 2, cytosolic [Brassica rapa]	PYG	356.004	648.084	681.751	790.586	579.157	485.816	142.726	1.15103	2.46968	324.522	943.863	1333.86	843.006	603.106	622.064	236.587	1.37723	1.83318	K00688|0|brp:103873279|K00688 glycogen phosphorylase [EC:2.4.1.1] | (RefSeq) alpha-glucan phosphorylase 2, cytosolic	Starch and sucrose metabolism (ko00500)	Cellular Component: cytosol (GO:0005829);; Biological Process: glycogen catabolic process (GO:0005980);; Molecular Function: glycogen phosphorylase activity (GO:0008184);; Biological Process: response to water deprivation (GO:0009414);; Cellular Component: chloroplast (GO:0009507);; Molecular Function: pyridoxal phosphate binding (GO:0030170);; Biological Process: response to cadmium ion (GO:0046…
BraA06g036400.3C.gene	PREDICTED: alpha-glucan phosphorylase 1 isoform X1 [Brassica rapa]		78.9908	62.1788	49.5072	50.8656	29.7082	22.5654	27.199	-0.634993	0.903138	71.398	38.7214	45.7464	47.3482	29.0427	18.987	38.2448	-0.592572	0.308046	K00688|0|brp:103875081|K00688 glycogen phosphorylase [EC:2.4.1.1] | (RefSeq) alpha-glucan phosphorylase 1	Starch and sucrose metabolism (ko00500)	Molecular Function: protein tyrosine phosphatase activity (GO:0004725);; Molecular Function: protein binding (GO:0005515);; Cellular Component: nucleus (GO:0005634);; Cellular Component: cytosol (GO:0005829);; Biological Process: glycogen catabolic process (GO:0005980);; Biological Process: protein dephosphorylation (GO:0006470);; Biological Process: synapsis (GO:0007129);; Molecular Function: pr…
BraA02g038730.3C.gene	PREDICTED: alpha-glucan phosphorylase 1-like isoform X1 [Brassica rapa]		39.222	33.66	29.4683	52.1775	30.9255	26.2158	21.7557	0.411765	1.26203	70.5617	82.2807	142.269	100.654	62.295	32.6303	17.4335	0.512443	2.52947	K00688|0|brp:103854138|K00688 glycogen phosphorylase [EC:2.4.1.1] | (RefSeq) alpha-glucan phosphorylase 1-like	Starch and sucrose metabolism (ko00500)	Molecular Function: protein tyrosine phosphatase activity (GO:0004725);; Molecular Function: protein binding (GO:0005515);; Cellular Component: nucleus (GO:0005634);; Cellular Component: cytosol (GO:0005829);; Biological Process: glycogen catabolic process (GO:0005980);; Biological Process: protein dephosphorylation (GO:0006470);; Biological Process: synapsis (GO:0007129);; Molecular Function: pr…
BraA04g025900.3C.gene	PREDICTED: 1,4-alpha-glucan-branching enzyme 2-1, chloroplastic/amyloplastic-like isoform X1 [Brassica rapa]	GBE	9.48756	35.9697	37.5906	51.9947	35.9789	24.6346	10.4418	2.45426	2.31599	10.2826	32.2387	48.6604	44.2299	37.4075	45.3968	25.0143	2.10482	0.822267	K00700|0|brp:103865540|K00700 1,4-alpha-glucan branching enzyme [EC:2.4.1.18] | (RefSeq) 1,4-alpha-glucan-branching enzyme 2-1, chloroplastic/amyloplastic-like	Starch and sucrose metabolism (ko00500)	Molecular Function: 1,4-alpha-glucan branching enzyme activity (GO:0003844);; Molecular Function: hydrolase activity, hydrolyzing O-glycosyl compounds (GO:0004553);; Biological Process: glycogen biosynthetic process (GO:0005978);; Biological Process: starch metabolic process (GO:0005982);; Cellular Component: chloroplast stroma (GO:0009570);; Molecular Function: cation binding (GO:0043169);;
BraA05g008810.3C.gene	PREDICTED: 1,4-alpha-glucan-branching enzyme 2-1, chloroplastic/amyloplastic [Brassica rapa]		23.5919	120.199	115.41	160.011	103.67	64.2494	26.2272	2.76181	2.60903	15.9277	127.144	198.178	164.692	102.451	110.321	105.548	3.37016	0.641871	K00700|0|brp:103867285|K00700 1,4-alpha-glucan branching enzyme [EC:2.4.1.18] | (RefSeq) 1,4-alpha-glucan-branching enzyme 2-1, chloroplastic/amyloplastic	Starch and sucrose metabolism (ko00500)	Molecular Function: 1,4-alpha-glucan branching enzyme activity (GO:0003844);; Molecular Function: hydrolase activity, hydrolyzing O-glycosyl compounds (GO:0004553);; Biological Process: glycogen biosynthetic process (GO:0005978);; Biological Process: starch metabolic process (GO:0005982);; Cellular Component: chloroplast stroma (GO:0009570);; Molecular Function: cation binding (GO:0043169);;
BraA05g026800.3C.gene	PREDICTED: 1,4-alpha-glucan-branching enzyme 3, chloroplastic/amyloplastic [Brassica rapa]		28.7901	6.40442	7.4644	7.8116	5.16108	5.23542	5.21275	-1.88188	0.583573	13.8896	10.9195	15.3161	12.7172	14.3623	12.9775	16.6611	-0.127225	-0.389703	K00700|0|brp:103869322|K00700 1,4-alpha-glucan branching enzyme [EC:2.4.1.18] | (RefSeq) 1,4-alpha-glucan-branching enzyme 3, chloroplastic/amyloplastic	Starch and sucrose metabolism (ko00500)	Molecular Function: 1,4-alpha-glucan branching enzyme activity (GO:0003844);; Molecular Function: alpha-amylase activity (GO:0004556);; Biological Process: glycogen biosynthetic process (GO:0005978);; Cellular Component: amyloplast (GO:0009501);; Cellular Component: chloroplast stroma (GO:0009570);; Biological Process: embryo development ending in seed dormancy (GO:0009793);; Biological Process: …
BraA03g004780.3C.gene	PREDICTED: alpha-glucosidase [Brassica rapa]	malZ	16.0248	11.8253	11.4574	15.7431	7.49595	8.90613	13.3922	-0.025582	0.233325	19.8899	9.20958	8.83646	9.18101	12.6321	7.35844	11.9635	-1.11531	-0.381921	K01187|0|brp:103855926|K01187 alpha-glucosidase [EC:3.2.1.20] | (RefSeq) alpha-glucosidase	Galactose metabolism (ko00052);; Starch and sucrose metabolism (ko00500)	Molecular Function: hydrolase activity, hydrolyzing O-glycosyl compounds (GO:0004553);; Cellular Component: vacuole (GO:0005773);; Cellular Component: cytosol (GO:0005829);; Biological Process: carbohydrate metabolic process (GO:0005975);; Cellular Component: plant-type cell wall (GO:0009505);; Molecular Function: carbohydrate binding (GO:0030246);; Cellular Component: apoplast (GO:0048046);;
BraA05g041780.3C.gene	UTP--glucose-1-phosphate uridylyltransferase 2 [Brassica napus]	UGP	74.2383	148.226	152.769	161.959	136.519	120.135	81.9655	1.12539	0.982539	44.9274	192.237	286.07	206.725	164.243	184.549	75.9615	2.20204	1.44437	K00963|0|bna:106450722|K00963 UTP--glucose-1-phosphate uridylyltransferase [EC:2.7.7.9] | (RefSeq) probable UTP--glucose-1-phosphate uridylyltransferase 2	Pentose and glucuronate interconversions (ko00040);; Galactose metabolism (ko00052);; Starch and sucrose metabolism (ko00500);; Amino sugar and nucleotide sugar metabolism (ko00520)	Molecular Function: UTP:glucose-1-phosphate uridylyltransferase activity (GO:0003983);; Cellular Component: cytosol (GO:0005829);; Cellular Component: plasma membrane (GO:0005886);; Biological Process: glycogen metabolic process (GO:0005977);; Biological Process: sucrose metabolic process (GO:0005985);; Biological Process: UDP-glucose metabolic process (GO:0006011);; Biological Process: pollen de…
BraA03g007910.3C.gene	PREDICTED: UTP--glucose-1-phosphate uridylyltransferase 1 [Brassica rapa]		105.918	81.68	69.4499	78.5279	65.3731	60.4525	53.0782	-0.431666	0.565085	105.369	71.3912	65.7405	75.3047	58.2003	55.0136	43.9894	-0.484639	0.775585	K00963|0|brp:103856241|K00963 UTP--glucose-1-phosphate uridylyltransferase [EC:2.7.7.9] | (RefSeq) UTP--glucose-1-phosphate uridylyltransferase 1	Pentose and glucuronate interconversions (ko00040);; Galactose metabolism (ko00052);; Starch and sucrose metabolism (ko00500);; Amino sugar and nucleotide sugar metabolism (ko00520)	Molecular Function: UTP:glucose-1-phosphate uridylyltransferase activity (GO:0003983);; Cellular Component: cytosol (GO:0005829);; Cellular Component: plasma membrane (GO:0005886);; Biological Process: glycogen metabolic process (GO:0005977);; Biological Process: UDP-glucose metabolic process (GO:0006011);; Biological Process: pollen development (GO:0009555);; Biological Process: response to salt…
BraA03g016690.3C.gene	PREDICTED: probable fructokinase-1 [Brassica oleracea var. oleracea]	ScrK	7.05343	25.5664	22.3087	18.9107	24.233	25.1446	18.4236	1.42281	0.0376475	5.46583	16.8865	23.8905	18.4047	23.2068	21.1624	21.4055	1.75156	-0.217907	K00847|0|bna:106445702|K00847 fructokinase [EC:2.7.1.4] | (RefSeq) probable fructokinase-1	Fructose and mannose metabolism (ko00051);; Starch and sucrose metabolism (ko00500);; Amino sugar and nucleotide sugar metabolism (ko00520)	Molecular Function: ribokinase activity (GO:0004747);; Biological Process: D-ribose metabolic process (GO:0006014);; Biological Process: carbohydrate phosphorylation (GO:0046835);;
BraA10g010430.3C.gene	PREDICTED: probable fructokinase-7 [Brassica rapa]		5.50627	11.5227	12.0218	9.90284	10.2672	14.5189	18.5793	0.846766	-0.907784	4.85397	19.7683	14.2834	15.5019	18.9272	15.5748	15.4034	1.67521	0.00919628	K00847|0|brp:103832788|K00847 fructokinase [EC:2.7.1.4] | (RefSeq) probable fructokinase-7	Fructose and mannose metabolism (ko00051);; Starch and sucrose metabolism (ko00500);; Amino sugar and nucleotide sugar metabolism (ko00520)	Molecular Function: ribokinase activity (GO:0004747);; Molecular Function: ATP binding (GO:0005524);; Cellular Component: cytosol (GO:0005829);; Biological Process: D-ribose metabolic process (GO:0006014);; Molecular Function: fructokinase activity (GO:0008865);; Biological Process: starch biosynthetic process (GO:0019252);; Biological Process: response to cadmium ion (GO:0046686);; Biological Pr…
BraA07g032140.3C.gene	PREDICTED: probable fructokinase-6, chloroplastic [Brassica rapa]		41.7806	44.2626	39.7017	27.5329	29.9088	28.9248	29.039	-0.601675	-0.0768322	36.8506	46.0445	53.71	53.6266	29.5782	18.6377	32.4259	0.54126	0.7258	K00847|0|brp:103831107|K00847 fructokinase [EC:2.7.1.4] | (RefSeq) probable fructokinase-6, chloroplastic	Fructose and mannose metabolism (ko00051);; Starch and sucrose metabolism (ko00500);; Amino sugar and nucleotide sugar metabolism (ko00520)	Molecular Function: ribokinase activity (GO:0004747);; Molecular Function: ATP binding (GO:0005524);; Biological Process: D-ribose metabolic process (GO:0006014);; Molecular Function: fructokinase activity (GO:0008865);; Cellular Component: chloroplast stroma (GO:0009570);; Biological Process: starch biosynthetic process (GO:0019252);; Biological Process: carbohydrate phosphorylation (GO:0046835)…
BraA08g026610.3C.gene	PREDICTED: probable phosphoglucomutase, cytoplasmic 1 [Brassica rapa]	PG	50.9979	115.88	108.677	102.885	101.434	88.4905	70.8805	1.01253	0.537579	32.7389	88.4409	109.977	95.2485	76.6945	80.8198	71.3458	1.54069	0.416869	K01835|0|brp:103835677|K01835 phosphoglucomutase [EC:5.4.2.2] | (RefSeq) probable phosphoglucomutase, cytoplasmic 1	Glycolysis / Gluconeogenesis (ko00010);; Pentose phosphate pathway (ko00030);; Galactose metabolism (ko00052);; Purine metabolism (ko00230);; Starch and sucrose metabolism (ko00500);; Amino sugar and nucleotide sugar metabolism (ko00520)	Molecular Function: magnesium ion binding (GO:0000287);; Molecular Function: phosphoglucomutase activity (GO:0004614);; Cellular Component: nucleus (GO:0005634);; Cellular Component: cytosol (GO:0005829);; Cellular Component: plasma membrane (GO:0005886);; Biological Process: glycogen biosynthetic process (GO:0005978);; Biological Process: trehalose biosynthetic process (GO:0005992);; Biological …
BraA09g039970.3C.gene	PREDICTED: probable phosphoglucomutase, cytoplasmic 1 [Brassica rapa]		58.8723	113.469	116.14	143.568	92.6626	88.1914	64.1526	1.28607	1.16215	45.6538	89.8032	128.791	112.032	89.5981	122.516	68.6708	1.2951	0.706139	K01835|0|brp:103840790|K01835 phosphoglucomutase [EC:5.4.2.2] | (RefSeq) probable phosphoglucomutase, cytoplasmic 1	Glycolysis / Gluconeogenesis (ko00010);; Pentose phosphate pathway (ko00030);; Galactose metabolism (ko00052);; Purine metabolism (ko00230);; Starch and sucrose metabolism (ko00500);; Amino sugar and nucleotide sugar metabolism (ko00520)	Molecular Function: magnesium ion binding (GO:0000287);; Molecular Function: phosphoglucomutase activity (GO:0004614);; Cellular Component: nucleus (GO:0005634);; Cellular Component: cytosol (GO:0005829);; Cellular Component: plasma membrane (GO:0005886);; Biological Process: glycogen biosynthetic process (GO:0005978);; Biological Process: trehalose biosynthetic process (GO:0005992);; Biological …
BraA10g010420.3C.gene	PREDICTED: phosphoglucomutase, chloroplastic [Brassica rapa]		96.4535	99.6527	98.3413	84.9351	53.6037	53.9206	50.0725	-0.183474	0.762341	80.2709	84.9518	55.5879	62.7213	49.206	38.4808	51.6886	-0.355921	0.279108	K01835|0|brp:103832797|K01835 phosphoglucomutase [EC:5.4.2.2] | (RefSeq) phosphoglucomutase, chloroplastic	Glycolysis / Gluconeogenesis (ko00010);; Pentose phosphate pathway (ko00030);; Galactose metabolism (ko00052);; Purine metabolism (ko00230);; Starch and sucrose metabolism (ko00500);; Amino sugar and nucleotide sugar metabolism (ko00520)	Molecular Function: magnesium ion binding (GO:0000287);; Molecular Function: phosphoglucomutase activity (GO:0004614);; Cellular Component: mitochondrion (GO:0005739);; Cellular Component: cytosol (GO:0005829);; Biological Process: glycogen biosynthetic process (GO:0005978);; Biological Process: trehalose biosynthetic process (GO:0005992);; Biological Process: gluconeogenesis (GO:0006094);; Biolo…
